# Supplementary material for: Crystal structure and synthesis of 3-(1H-pyrrol-2-yl)-1-(thio­phen-2-yl)propanone
Source: Acta Crystallogr E Crystallogr Commun. 2018 Sep 21;74(Pt 10):1463–6. doi: 10.1107/S2056989018012331 (PMC6176454; doi:10.1107/S2056989018012331)
Supplement: Supplementary file 1 [file e-74-01463-sup1.cif]

##############################################################################
#                                                                            #
# This CIF contains the data in a paper accepted for publication in          #
# Acta Crystallographica Section E. It conforms to the requirements of       #
# Notes for Authors for Acta Crystallographica Section E, and has been       #
# peer reviewed under the auspices of the IUCr Commission on Journals.       #
#                                                                            #
# Full details of the Crystallographic Information File format               #
# are given in the paper "The Crystallographic Information File (CIF):       #
# a New Standard Archive File for Crystallography" by S. R. Hall, F. H.      #
# Allen and I. D. Brown [Acta Cryst. (1991), A47, 655-685].                  #
#                                                                            #
# The current version of the core CIF dictionary is obtainable from          #
# ftp://ftp.iucr.org/pub/cif_core.dic.                                       #
#                                                                            #
# Software is freely available for graphical display of the structure(s)     #
# in this CIF. For information consult the CIF software page                 #
# http://www.iucr.org/resources/cif/software.                                #
#                                                                            #
# This file may be used for bona fide research purposes within the           #
# scientific community so long as proper attribution is given to the journal # 
# article from which it was obtained.                                        #
#                                                                            #
##############################################################################
data_I
_audit_creation_method
;
Olex2 1.2
(compiled 2018.05.29 svn.r3508 for OlexSys, GUI svn.r5506)
;
_journal_date_recd_electronic     2018-08-10
_journal_date_accepted     2018-08-30
_journal_name_full     'Acta Crystallographica, Section E'
_journal_year     2018
_journal_volume     74
_journal_issue     10
_journal_page_first     1463
_journal_page_last     1466
_journal_paper_category     GO
_journal_paper_doi     10.1107/S2056989018012331
_journal_coeditor_code     TX2008
_publ_contact_author_name     'D\'aire Gibbons'
_publ_contact_author_address
;
School of Chemistry
Trinity Biomedical Sciences Institute
152--160 Pearse Street
Trinity College Dublin
The University of Dublin
Dublin 2
Ireland
;
_publ_contact_author_email     gibbondi@tcd.ie
_publ_contact_author_fax     ?
_publ_contact_author_phone     ?
_publ_section_title
;
Crystal structure and synthesis of
3-(1<i>H</i>-pyrrol-2-yl)-1-(thiophen-2-yl)propanone
;
loop_
    _publ_author_name
    _publ_author_footnote
    _publ_author_address
    'Gibbons, D\'aire' .
;
School of Chemistry
Trinity Biomedical Sciences Institute
152--160 Pearse Street
Trinity College Dublin
The University of Dublin
Dublin 2
Ireland
;
    'Emandi, Ganapathi' .
;
School of Chemistry
Trinity Biomedical Sciences Institute
152--160 Pearse Street
Trinity College Dublin
The University of Dublin
Dublin 2
Ireland
;
    'Senge, Mathias O.' .
;
School of Chemistry
Trinity Biomedical Sciences Institute
152--160 Pearse Street
Trinity College Dublin
The University of Dublin
Dublin 2
Ireland
;
_publ_section_synopsis
;
The molecule is essentially planar with a maximum deviation of 0.085 \%A from
the mean plane through all non-H atoms. In the crystal, N---H...O hydrogen
bonds involving the pyrrole amine and the ketone carbonyl O atoms link the
molecules into [100] ribbons which form offset stacks along the <i>b</i> axis.
;
_database_code_depnum_ccdc_archive     'CCDC 1864793'
_chemical_name_systematic
;
3-(1<i>H</i>-Pyrrol-2-yl)-1-(thiophen-2-yl)propanone
;
_chemical_name_common     ?
_chemical_formula_moiety     'C11 H9 N O S'
_chemical_formula_sum     'C11 H9 N O S'
_chemical_formula_iupac     'C11 H9 N O S'
_chemical_formula_weight     203.25
_chemical_melting_point     ?
_chemical_absolute_configuration     ad
_space_group_crystal_system     orthorhombic
_space_group_name_H-M_alt     'P n a 21'
_space_group_name_Hall     'P 2c -2n'
loop_
    _space_group_symop_operation_xyz
    'x, y, z'
    '-x, -y, z+1/2'
    'x+1/2, -y+1/2, z'
    '-x+1/2, y+1/2, z+1/2'
_cell_length_a     11.1559(3)
_cell_length_b     3.92580(10)
_cell_length_c     21.6293(6)
_cell_angle_alpha     90
_cell_angle_beta     90
_cell_angle_gamma     90
_cell_volume     947.27(4)
_cell_formula_units_Z     4
_cell_measurement_reflns_used     9918
_cell_measurement_theta_min     3.65
_cell_measurement_theta_max     27.50
_cell_measurement_temperature     100(2)
_exptl_crystal_description     'triangular'
_exptl_crystal_colour     'yellow'
_exptl_crystal_size_max     0.2
_exptl_crystal_size_mid     0.09
_exptl_crystal_size_min     0.07
_exptl_crystal_density_diffrn     1.425
_exptl_crystal_density_meas     ?
_exptl_crystal_density_method     'not measured'
_exptl_crystal_F_000     424
_exptl_absorpt_coefficient_mu     0.302
_exptl_absorpt_correction_type     multi-scan
_exptl_absorpt_process_details
;
(SADABS; Krause <i>et al.</i>,  2015)
;
_exptl_absorpt_correction_T_min     0.6575
_exptl_absorpt_correction_T_max     0.7456
_diffrn_ambient_temperature     100(2)
_diffrn_source     'standard sealed X-ray tube'
_diffrn_radiation_type     MoK\a
_diffrn_radiation_wavelength     0.71073
_diffrn_radiation_monochromator     graphite
_diffrn_measurement_device_type     'Bruker SMART APEXII area detector'
_diffrn_measurement_device     'Kappa diffractometer'
_diffrn_measurement_method     '\w and \f scans'
_diffrn_detector     'Bruker APEXII area detector'
_diffrn_detector_area_resol_mean     7.9
_diffrn_reflns_number     25996
_diffrn_reflns_av_R_equivalents     0.0486
_diffrn_reflns_av_unetI/netI     0.0204
_diffrn_reflns_theta_min     1.883
_diffrn_reflns_theta_max     27.525
_diffrn_reflns_theta_full     25.242
_diffrn_measured_fraction_theta_max     0.999
_diffrn_measured_fraction_theta_full     1.000
_diffrn_reflns_limit_h_min     -14
_diffrn_reflns_limit_h_max     14
_diffrn_reflns_limit_k_min     -5
_diffrn_reflns_limit_k_max     5
_diffrn_reflns_limit_l_min     -27
_diffrn_reflns_limit_l_max     28
_diffrn_standards_number     0
_diffrn_radiation_probe     x-ray
_refine_special_details     ?
_reflns_number_total     2159
_reflns_number_gt     2070
_reflns_threshold_expression     'I > 2\s(I)'
_refine_ls_structure_factor_coef     Fsqd
_refine_ls_matrix_type     full
_refine_ls_R_factor_all     0.0346
_refine_ls_R_factor_gt     0.0321
_refine_ls_wR_factor_gt     0.0802
_refine_ls_wR_factor_ref     0.0821
_refine_ls_goodness_of_fit_ref     1.059
_refine_ls_restrained_S_all     1.059
_refine_ls_number_reflns     2159
_refine_ls_number_parameters     131
_refine_ls_number_restraints     1
_refine_ls_hydrogen_treatment     mixed
_refine_ls_weighting_scheme     calc
_refine_ls_weighting_details
              'w=1/[\s^2^(Fo^2^)+(0.0533P)^2^+0.3056P] where P=(Fo^2^+2Fc^2^)/3'
_atom_sites_solution_hydrogens     mixed
_atom_sites_solution_primary     dual
_atom_sites_solution_secondary     ?
_refine_ls_shift/su_max     0.000
_refine_ls_shift/su_mean     0.000
_refine_diff_density_max     0.284
_refine_diff_density_min     -0.167
_refine_ls_extinction_method     none
_refine_ls_extinction_coef     .
_refine_ls_abs_structure_details
;
Flack <i>x</i> determined using 956 quotients
[(<i>I</i>^+^)-(<i>I</i>^-^)]/[(<i>I</i>^+^)+(<i>I</i>^-^)]
(Parsons <i>et al.</i>,  2013)
;
_refine_ls_abs_structure_Flack     0.00(4)
loop_
    _atom_type_symbol
    _atom_type_description
    _atom_type_scat_dispersion_real
    _atom_type_scat_dispersion_imag
    _atom_type_scat_source
    'C' 'C' 0.0033 0.0016
                         'International Tables Vol C Tables 4.2.6.8 and 6.1.1.4'
    'H' 'H' 0.0000 0.0000
                         'International Tables Vol C Tables 4.2.6.8 and 6.1.1.4'
    'N' 'N' 0.0061 0.0033
                         'International Tables Vol C Tables 4.2.6.8 and 6.1.1.4'
    'O' 'O' 0.0106 0.0060
                         'International Tables Vol C Tables 4.2.6.8 and 6.1.1.4'
    'S' 'S' 0.1246 0.1234
                         'International Tables Vol C Tables 4.2.6.8 and 6.1.1.4'
_computing_data_collection
;
APEX3 (Bruker, 2016)
;
_computing_cell_refinement
;
SAINT (Bruker, 2016)
;
_computing_data_reduction
;
SAINT (Bruker, 2016)
;
_computing_structure_solution
;
SHELXT (Sheldrick, 2015<i>a</i>)
;
_computing_structure_refinement
;
SHELXL (Sheldrick, 2015<i>b</i>)
;
_computing_molecular_graphics
;
<i>OLEX2</i> (Dolomanov <i>et al.</i>,  2009)
;
_computing_publication_material
;
<i>OLEX2</i> (Dolomanov <i>et al.</i>,  2009)
;
loop_
    _atom_site_type_symbol
    _atom_site_label
    _atom_site_fract_x
    _atom_site_fract_y
    _atom_site_fract_z
    _atom_site_U_iso_or_equiv
    _atom_site_adp_type
    _atom_site_calc_flag
    _atom_site_occupancy
    _atom_site_disorder_assembly
    _atom_site_disorder_group
    C C1 0.4383(3) 0.3593(7) 0.30581(13) 0.0220(6) Uani d 1 . .
    H H1 0.4090 0.2839 0.2669 0.026 Uiso calc 1 . .
    C C2 0.5545(3) 0.3241(7) 0.32434(13) 0.0199(5) Uani d 1 . .
    H H2 0.6149 0.2208 0.2997 0.024 Uiso calc 1 . .
    C C3 0.5754(2) 0.4580(6) 0.38425(12) 0.0146(5) Uani d 1 . .
    H H3 0.6510 0.4546 0.4045 0.018 Uiso calc 1 . .
    C C4 0.4712(2) 0.5956(7) 0.40983(12) 0.0154(5) Uani d 1 . .
    C C5 0.4521(2) 0.7623(7) 0.46958(11) 0.0158(5) Uani d 1 . .
    C C6 0.5566(2) 0.7940(7) 0.51008(13) 0.0167(5) Uani d 1 . .
    H H6 0.6303 0.6917 0.4983 0.020 Uiso calc 1 . .
    C C7 0.5498(2) 0.9663(7) 0.56396(12) 0.0166(5) Uani d 1 . .
    H H7 0.4753 1.0719 0.5733 0.020 Uiso calc 1 . .
    C C8 0.6436(2) 1.0055(7) 0.60829(13) 0.0160(5) Uani d 1 . .
    C C9 0.6393(2) 1.1517(7) 0.66686(12) 0.0183(5) Uani d 1 . .
    H H9 0.5713 1.2570 0.6852 0.022 Uiso calc 1 . .
    C C10 0.7529(3) 1.1168(7) 0.69428(12) 0.0195(5) Uani d 1 . .
    H H10 0.7758 1.1928 0.7343 0.023 Uiso calc 1 . .
    C C11 0.8247(2) 0.9509(7) 0.65194(13) 0.0182(6) Uani d 1 . .
    H H11 0.9065 0.8924 0.6579 0.022 Uiso calc 1 . .
    N N1 0.7588(2) 0.8850(6) 0.60020(11) 0.0179(5) Uani d 1 . .
    H H1A 0.787(3) 0.791(9) 0.5687(16) 0.019(8) Uiso d 1 . .
    O O1 0.35144(16) 0.8661(6) 0.48409(9) 0.0199(4) Uani d 1 . .
    S S1 0.35151(5) 0.55340(15) 0.36015(3) 0.01928(17) Uani d 1 . .
loop_
    _atom_site_aniso_label
    _atom_site_aniso_U_11
    _atom_site_aniso_U_22
    _atom_site_aniso_U_33
    _atom_site_aniso_U_12
    _atom_site_aniso_U_13
    _atom_site_aniso_U_23
    C1 0.0338(15) 0.0180(12) 0.0144(12) -0.0026(11) -0.0025(10) 0.0009(10)
    C2 0.0266(13) 0.0172(13) 0.0160(12) -0.0001(10) 0.0048(10) -0.0005(11)
    C3 0.0173(11) 0.0139(11) 0.0126(11) -0.0020(9) 0.0005(9) 0.0009(9)
    C4 0.0187(12) 0.0154(12) 0.0120(11) -0.0046(9) -0.0014(9) 0.0023(9)
    C5 0.0200(12) 0.0166(10) 0.0108(11) -0.0016(10) 0.0010(10) 0.0036(10)
    C6 0.0158(11) 0.0201(12) 0.0140(11) -0.0006(10) -0.0014(10) 0.0010(11)
    C7 0.0188(12) 0.0165(12) 0.0146(12) -0.0002(10) 0.0013(10) 0.0030(10)
    C8 0.0195(12) 0.0155(12) 0.0130(12) -0.0010(10) 0.0007(9) 0.0016(9)
    C9 0.0244(13) 0.0168(12) 0.0138(12) 0.0011(10) 0.0017(10) -0.0013(10)
    C10 0.0274(13) 0.0182(12) 0.0129(12) -0.0024(10) -0.0025(10) -0.0010(10)
    C11 0.0194(13) 0.0205(13) 0.0149(12) -0.0040(10) -0.0010(10) 0.0006(10)
    N1 0.0191(11) 0.0218(11) 0.0129(11) -0.0012(9) 0.0016(9) -0.0015(9)
    O1 0.0183(9) 0.0272(9) 0.0143(9) 0.0008(8) 0.0013(7) 0.0014(8)
    S1 0.0198(3) 0.0223(3) 0.0157(3) -0.0019(2) -0.0033(3) 0.0002(3)
_geom_special_details
;
 All esds (except the esd in the dihedral angle between two l.s. planes)
 are estimated using the full covariance matrix.  The cell esds are taken
 into account individually in the estimation of esds in distances, angles
 and torsion angles; correlations between esds in cell parameters are only
 used when they are defined by crystal symmetry.  An approximate (isotropic)
 treatment of cell esds is used for estimating esds involving l.s. planes.
;
loop_
    _geom_bond_atom_site_label_1
    _geom_bond_atom_site_label_2
    _geom_bond_site_symmetry_2
    _geom_bond_distance
    _geom_bond_publ_flag
    C1 H1 . 0.9500 ?
    C1 C2 . 1.364(4) ?
    C1 S1 . 1.702(3) ?
    C2 H2 . 0.9500 ?
    C2 C3 . 1.418(4) ?
    C3 H3 . 0.9500 ?
    C3 C4 . 1.397(4) ?
    C4 C5 . 1.464(3) ?
    C4 S1 . 1.722(3) ?
    C5 C6 . 1.463(3) ?
    C5 O1 . 1.236(3) ?
    C6 H6 . 0.9500 ?
    C6 C7 . 1.350(4) ?
    C7 H7 . 0.9500 ?
    C7 C8 . 1.428(4) ?
    C8 C9 . 1.392(4) ?
    C8 N1 . 1.381(3) ?
    C9 H9 . 0.9500 ?
    C9 C10 . 1.406(4) ?
    C10 H10 . 0.9500 ?
    C10 C11 . 1.380(4) ?
    C11 H11 . 0.9500 ?
    C11 N1 . 1.364(4) ?
    N1 H1A . 0.84(4) ?
loop_
    _geom_angle_atom_site_label_1
    _geom_angle_atom_site_label_2
    _geom_angle_atom_site_label_3
    _geom_angle_site_symmetry_1
    _geom_angle_site_symmetry_3
    _geom_angle
    _geom_angle_publ_flag
    C2 C1 H1 . . 123.7 ?
    C2 C1 S1 . . 112.5(2) ?
    S1 C1 H1 . . 123.7 ?
    C1 C2 H2 . . 123.6 ?
    C1 C2 C3 . . 112.8(3) ?
    C3 C2 H2 . . 123.6 ?
    C2 C3 H3 . . 124.2 ?
    C4 C3 C2 . . 111.6(2) ?
    C4 C3 H3 . . 124.2 ?
    C3 C4 C5 . . 130.0(2) ?
    C3 C4 S1 . . 111.2(2) ?
    C5 C4 S1 . . 118.77(19) ?
    C6 C5 C4 . . 116.8(2) ?
    O1 C5 C4 . . 120.2(2) ?
    O1 C5 C6 . . 122.9(2) ?
    C5 C6 H6 . . 119.5 ?
    C7 C6 C5 . . 121.0(2) ?
    C7 C6 H6 . . 119.5 ?
    C6 C7 H7 . . 116.8 ?
    C6 C7 C8 . . 126.4(3) ?
    C8 C7 H7 . . 116.8 ?
    C9 C8 C7 . . 129.1(2) ?
    N1 C8 C7 . . 124.1(2) ?
    N1 C8 C9 . . 106.8(2) ?
    C8 C9 H9 . . 125.9 ?
    C8 C9 C10 . . 108.2(2) ?
    C10 C9 H9 . . 125.9 ?
    C9 C10 H10 . . 126.6 ?
    C11 C10 C9 . . 106.8(2) ?
    C11 C10 H10 . . 126.6 ?
    C10 C11 H11 . . 125.6 ?
    N1 C11 C10 . . 108.7(2) ?
    N1 C11 H11 . . 125.6 ?
    C8 N1 H1A . . 127(2) ?
    C11 N1 C8 . . 109.4(2) ?
    C11 N1 H1A . . 124(2) ?
    C1 S1 C4 . . 91.90(14) ?
loop_
    _geom_torsion_atom_site_label_1
    _geom_torsion_atom_site_label_2
    _geom_torsion_atom_site_label_3
    _geom_torsion_atom_site_label_4
    _geom_torsion_site_symmetry_1
    _geom_torsion_site_symmetry_2
    _geom_torsion_site_symmetry_3
    _geom_torsion_site_symmetry_4
    _geom_torsion
    _geom_torsion_publ_flag
    C1 C2 C3 C4 . . . . -0.2(3) ?
    C2 C1 S1 C4 . . . . 0.4(2) ?
    C2 C3 C4 C5 . . . . -179.2(2) ?
    C2 C3 C4 S1 . . . . 0.5(3) ?
    C3 C4 C5 C6 . . . . 0.0(4) ?
    C3 C4 C5 O1 . . . . -179.5(3) ?
    C3 C4 S1 C1 . . . . -0.5(2) ?
    C4 C5 C6 C7 . . . . 175.0(2) ?
    C5 C4 S1 C1 . . . . 179.2(2) ?
    C5 C6 C7 C8 . . . . 177.7(2) ?
    C6 C7 C8 C9 . . . . -173.4(3) ?
    C6 C7 C8 N1 . . . . 3.8(4) ?
    C7 C8 C9 C10 . . . . 177.3(3) ?
    C7 C8 N1 C11 . . . . -177.4(3) ?
    C8 C9 C10 C11 . . . . 0.2(3) ?
    C9 C8 N1 C11 . . . . 0.3(3) ?
    C9 C10 C11 N1 . . . . 0.0(3) ?
    C10 C11 N1 C8 . . . . -0.2(3) ?
    N1 C8 C9 C10 . . . . -0.3(3) ?
    O1 C5 C6 C7 . . . . -5.6(4) ?
    S1 C1 C2 C3 . . . . -0.2(3) ?
    S1 C4 C5 C6 . . . . -179.67(19) ?
    S1 C4 C5 O1 . . . . 0.9(3) ?
loop_
    _geom_hbond_atom_site_label_D
    _geom_hbond_atom_site_label_H
    _geom_hbond_atom_site_label_A
    _geom_hbond_site_symmetry_A
    _geom_hbond_distance_DH
    _geom_hbond_distance_HA
    _geom_hbond_distance_DA
    _geom_hbond_angle_DHA
    N1 H1A O1 3_565 0.84(4) 2.06(4) 2.889(3) 171(3)
    C6 H6 O1 3_565 0.95 2.50 3.396(3) 158
_shelx_space_group_comment
;
The symmetry employed for this shelxl refinement is uniquely defined
by the following loop, which should always be used as a source of
symmetry information in preference to the above space-group names.
They are only intended as comments.
;
_shelx_estimated_absorpt_T_min     0.942
_shelx_estimated_absorpt_T_max     0.979
_shelx_hkl_file
;
   0   1   0   -5.50    3.80
   0  -1   0    2.70    3.60
   0   1   0   -5.50    3.80
   0  -1   0    2.70    3.60
   0  -2   0 1221.88   42.50
   0   2   0 1205.88   42.60
   0   2   0 1211.08   43.20
   0  -2   0 1287.67   54.49
   0  -2   0 1287.67   54.49
   0  -2   0 1221.88   42.50
   0   2   0 1211.08   43.20
   0  -2   0 1213.08   41.90
   0   2   0 1205.88   42.60
   0  -2   0 1213.08   41.90
   0  -3   0   -9.00   14.40
   0   3   0   -1.70    6.90
   0   3   0   -1.70    6.90
   0   3   0    2.70    6.70
   0  -3   0   -0.60    6.70
   0  -3   0    7.50    5.00
   0  -3   0   -9.00   14.40
   0   3   0    3.60    5.40
   0   3   0    3.60    5.40
   0  -3   0    7.50    5.00
   0  -3   0   -0.60    6.70
   0   3   0    2.70    6.70
   0  -4   0   30.30    7.10
   0  -4   0   30.30    7.10
   0  -4   0   31.90   10.10
   0  -4   0   31.90   10.10
   0   4   0   21.60    9.60
   0   4   0   21.60    9.60
   0  -5   0    2.40    8.30
   0  -5   0  -16.20   12.00
   0   5   0    1.30   10.90
   0   5   0    1.30   10.90
   0  -5   0    2.40    8.30
   0  -5   0  -16.20   12.00
  -1   0   0   -0.30    4.20
  -1   0   0   -0.30    4.20
   1   0   0    1.10    1.70
   1   0   0    2.10    3.50
   1   0   0    1.10    1.70
   1   0   0    2.10    3.50
  -1   1   0 1389.66   52.99
  -1   1   0 1389.66   52.99
  -1   1   0 1321.37   46.60
  -1   1   0 1321.37   46.60
  -1  -1   0 1396.56   46.20
  -1  -1   0 1396.56   46.20
   1   1   0 1369.26   46.30
   1  -1   0 1340.07   46.60
   1  -1   0 1340.07   46.60
   1   1   0 1369.26   46.30
   1  -1   0 1408.46   53.09
   1  -1   0 1408.46   53.09
  -1  -2   0   93.99    7.20
  -1   2   0  104.29    8.20
  -1  -2   0   84.09    6.30
  -1   2   0  104.29    8.20
  -1   2   0   88.69    7.50
  -1  -2   0   84.09    6.30
  -1  -2   0   93.99    7.20
  -1   2   0   88.69    7.50
  -1   2   0   95.59    8.30
  -1   2   0   95.59    8.30
   1  -2   0   86.89    6.80
   1  -2   0   89.59   15.00
   1   2   0   89.49    7.50
   1  -2   0   89.59   15.00
   1   2   0   99.29    7.70
   1   2   0   89.49    7.50
   1  -2   0   93.69    7.80
   1  -2   0   93.69    7.80
   1  -2   0   86.89    6.80
   1   2   0   99.29    7.70
  -1   3   0   15.00    7.40
  -1   3   0   29.80    7.50
  -1  -3   0   26.90   15.30
  -1  -3   0   15.50    5.00
  -1   3   0   28.50    6.30
  -1   3   0   15.00    7.40
  -1  -3   0   15.50    5.00
  -1  -3   0   24.50    7.60
  -1  -3   0   24.50    7.60
  -1   3   0   28.50    6.30
  -1   3   0   29.80    7.50
  -1  -3   0   26.90   15.30
   1   3   0   27.30    7.40
   1   3   0   30.00    6.00
   1  -3   0   21.80    5.50
   1  -3   0   32.60    7.70
   1  -3   0   21.20   14.50
   1   3   0   12.50    7.20
   1   3   0   30.00    6.00
   1  -3   0   21.80    5.50
   1  -3   0   32.60    7.70
   1   3   0   27.30    7.40
   1  -3   0   21.20   14.50
   1   3   0   12.50    7.20
  -1  -4   0  558.94   26.10
  -1  -4   0  573.94   23.50
  -1   4   0  557.64   26.70
  -1  -4   0  558.94   26.10
  -1  -4   0  573.94   23.50
  -1   4   0  557.64   26.70
   1  -4   0  575.14   23.70
   1   4   0  564.34   26.20
   1  -4   0  575.14   23.70
   1   4   0  564.34   26.20
   1  -4   0  547.15   26.30
   1  -4   0  547.15   26.30
  -1   5   0   98.09   14.50
  -1  -5   0   80.99   14.00
  -1   5   0   98.09   14.50
  -1  -5   0   68.99   10.40
  -1  -5   0   80.99   14.00
  -1  -5   0   68.99   10.40
   1  -5   0   96.99   11.00
   1  -5   0   96.99   11.00
   1   5   0  102.09   13.90
   1  -5   0   73.09   13.80
   1  -5   0   73.09   13.80
   1   5   0  102.09   13.90
   2   0   0  622.64   28.70
   2   0   0  558.54   21.00
   2   0   0  622.64   28.70
   2   0   0  558.54   21.00
  -2   1   0 3442.76  115.09
  -2   1   0 3442.76  115.09
  -2  -1   0 3416.66  114.49
  -2  -1   0 3416.66  114.49
  -2   1   0 3480.85  120.49
  -2   1   0 3480.85  120.49
   2  -1   0 3443.06  115.09
   2   1   0 3369.46  114.59
   2  -1   0 3492.75  120.49
   2   1   0 3369.46  114.59
   2  -1   0 3443.06  115.09
   2  -1   0 3492.75  120.49
  -2   2   0  417.36   16.70
  -2   2   0  383.86   16.50
  -2   2   0  383.86   16.50
  -2  -2   0  384.26   14.50
  -2   2   0  397.86   17.10
  -2  -2   0  373.16   15.00
  -2  -2   0  373.16   15.00
  -2   2   0  417.36   16.70
  -2  -2   0  403.36   16.90
  -2  -2   0  384.26   14.50
  -2  -2   0  403.36   16.90
  -2   2   0  397.86   17.10
   2  -2   0  407.66   16.40
   2  -2   0  403.86   28.30
   2   2   0  372.96   15.80
   2   2   0  379.96   17.90
   2   2   0  372.96   15.80
   2  -2   0  385.26   15.50
   2  -2   0  385.26   15.50
   2   2   0  379.96   17.90
   2  -2   0  403.86   28.30
   2  -2   0  407.66   16.40
  -2  -3   0  999.00   35.90
  -2   3   0  989.50   37.70
  -2  -3   0 1084.99   38.10
  -2   3   0 1020.40   38.80
  -2  -3   0 1070.59   54.89
  -2   3   0  944.11   37.10
  -2   3   0 1020.40   38.80
  -2   3   0  989.50   37.70
  -2  -3   0  999.00   35.90
  -2   3   0  944.11   37.10
  -2  -3   0 1070.59   54.89
  -2  -3   0 1084.99   38.10
   2   3   0 1078.19   38.50
   2   3   0 1078.19   38.50
   2  -3   0 1029.70   36.70
   2  -3   0 1037.00   37.90
   2  -3   0 1037.00   37.90
   2  -3   0 1018.90   53.39
   2   3   0 1030.40   38.00
   2  -3   0 1029.70   36.70
   2   3   0 1030.40   38.00
   2  -3   0 1018.90   53.39
  -2  -4   0  107.79   12.00
  -2  -4   0   93.79    8.90
  -2  -4   0  107.79   12.00
  -2   4   0  104.89   12.50
  -2  -4   0   93.79    8.90
  -2   4   0  104.89   12.50
   2   4   0   92.69   11.20
   2  -4   0   99.29    9.50
   2  -4   0   98.59   11.70
   2   4   0  108.59   12.00
   2  -4   0   99.29    9.50
   2  -4   0   98.59   11.70
   2   4   0  108.59   12.00
   2   4   0   92.69   11.20
  -2   5   0  149.49   16.00
  -2  -5   0  104.19   15.00
  -2  -5   0  104.19   15.00
  -2  -5   0  118.39   11.50
  -2   5   0  149.49   16.00
  -2  -5   0  118.39   11.50
   2  -5   0  110.89   14.90
   2   5   0  136.79   14.60
   2   5   0  136.79   14.60
   2  -5   0  110.89   14.90
   2  -5   0  152.58   12.60
   2  -5   0  152.58   12.60
  -3   0   0   28.10   11.50
  -3   0   0   28.10   11.50
   3   0   0    1.90    4.40
   3   0   0   -0.10    2.20
   3   0   0    9.50   10.60
   3   0   0    9.50   10.60
   3   0   0   -0.10    2.20
   3   0   0    1.90    4.40
  -3   1   0  264.67   21.50
  -3  -1   0  218.98   22.60
  -3   1   0  260.97   12.50
  -3  -1   0  218.98   22.60
  -3   1   0  264.67   21.50
  -3  -1   0  261.87   11.10
  -3   1   0  260.97   12.50
  -3  -1   0  261.87   11.10
   3   1   0  268.77   11.50
   3  -1   0  260.57   12.70
   3  -1   0  260.57   12.70
   3  -1   0  264.17   21.80
   3  -1   0  264.17   21.80
   3   1   0  268.77   11.50
  -3  -2   0   87.39    6.50
  -3  -2   0   87.39    6.50
  -3   2   0  114.19    8.60
  -3   2   0   81.69    7.10
  -3   2   0  114.19    8.60
  -3  -2   0   75.99    6.10
  -3   2   0   81.69    7.10
  -3   2   0   63.29   13.60
  -3   2   0   63.29   13.60
  -3  -2   0   75.99    6.10
   3  -2   0   91.39    7.30
   3  -2   0   81.39    7.30
   3  -2   0   72.29   14.30
   3   2   0   88.29    7.90
   3   2   0   77.79    7.40
   3  -2   0   91.39    7.30
   3   2   0   77.79    7.40
   3   2   0   88.29    7.90
   3  -2   0   81.39    7.30
   3  -2   0   72.29   14.30
  -3   3   0  652.93   26.40
  -3   3   0  607.14   25.70
  -3   3   0  652.93   26.40
  -3   3   0  650.13   27.30
  -3   3   0  607.14   25.70
  -3   3   0  650.13   27.30
  -3  -3   0  651.13   26.70
  -3  -3   0  651.13   26.70
  -3  -3   0  667.93   24.10
  -3  -3   0  667.93   24.10
   3   3   0  647.54   25.90
   3   3   0  690.63   26.90
   3  -3   0  663.13   25.20
   3  -3   0  671.33   42.60
   3  -3   0  653.53   26.20
   3   3   0  647.54   25.90
   3  -3   0  663.13   25.20
   3  -3   0  653.53   26.20
   3   3   0  690.63   26.90
   3  -3   0  671.33   42.60
  -3  -4   0  100.69   12.20
  -3  -4   0  106.79    9.10
  -3   4   0  117.49   13.60
  -3  -4   0  106.79    9.10
  -3   4   0  117.49   13.60
  -3  -4   0  100.69   12.20
   3  -4   0  110.79   10.00
   3   4   0   96.39   11.30
   3  -4   0  110.79   10.00
   3   4   0   96.39   11.30
   3   4   0  103.69   12.10
   3  -4   0  100.09   11.70
   3   4   0  103.69   12.10
   3  -4   0  100.09   11.70
  -4   0   0 1588.24   59.69
  -4   0   0 1588.24   59.69
   4   0   0 1463.35   58.79
   4   0   0 1539.15   52.69
   4   0   0 1539.15   52.69
   4   0   0 1463.35   58.79
  -4   1   0  304.97   23.70
  -4  -1   0  250.77   24.30
  -4  -1   0  303.37   12.90
  -4  -1   0  303.37   12.90
  -4   1   0  325.17   14.40
  -4   1   0  304.97   23.70
  -4  -1   0  250.77   24.30
  -4   1   0  325.17   14.40
   4  -1   0  318.17   14.20
   4  -1   0  322.57   24.20
   4   1   0  304.07   13.40
   4  -1   0  322.57   24.20
   4   1   0  304.07   13.40
   4  -1   0  318.17   14.20
  -4   2   0  655.13   25.80
  -4   2   0  704.93   26.00
  -4  -2   0  622.74   24.00
  -4   2   0  671.63   25.80
  -4   2   0  704.93   26.00
  -4   2   0  678.23   43.00
  -4  -2   0  622.74   24.00
  -4  -2   0  663.93   23.60
  -4   2   0  671.63   25.80
  -4   2   0  655.13   25.80
  -4   2   0  678.23   43.00
  -4  -2   0  663.93   23.60
   4  -2   0  681.33   24.80
   4  -2   0  696.13   25.90
   4   2   0  673.83   24.90
   4   2   0  673.83   24.90
   4   2   0  621.04   25.10
   4  -2   0  677.23   37.70
   4  -2   0  681.33   24.80
   4  -2   0  677.23   37.70
   4  -2   0  696.13   25.90
   4   2   0  621.04   25.10
  -4  -3   0  394.16   19.80
  -4   3   0  392.06   18.70
  -4   3   0  393.66   18.90
  -4  -3   0  398.16   16.20
  -4  -3   0  398.16   16.20
  -4   3   0  392.06   18.70
  -4  -3   0  394.16   19.80
  -4   3   0  382.06   20.00
  -4   3   0  393.66   18.90
  -4   3   0  382.06   20.00
   4  -3   0  392.56   18.60
   4  -3   0  388.16   17.60
   4  -3   0  415.16   35.90
   4   3   0  366.96   17.60
   4   3   0  398.06   19.20
   4  -3   0  415.16   35.90
   4   3   0  398.06   19.20
   4  -3   0  392.56   18.60
   4   3   0  366.96   17.60
   4  -3   0  388.16   17.60
  -4  -4   0  104.69   12.60
  -4  -4   0   97.99    8.60
  -4  -4   0   97.99    8.60
  -4  -4   0  104.69   12.60
  -4   4   0   87.09   12.50
  -4   4   0   87.09   12.50
   4   4   0   84.19   11.60
   4  -4   0   84.89   11.10
   4   4   0   84.19   11.60
   4   4   0   73.19   10.40
   4   4   0   73.19   10.40
   4  -4   0   74.99    9.90
   4  -4   0   84.89   11.10
   4  -4   0   74.99    9.90
  -5   0   0   15.40   12.60
  -5   0   0   15.40   12.60
   5   0   0    1.30   12.20
   5   0   0    1.30   12.20
   5   0   0    2.00    3.90
   5   0   0   -0.30    4.90
   5   0   0    2.00    3.90
   5   0   0   -0.30    4.90
  -5   1   0   60.29    8.30
  -5  -1   0   71.89    6.20
  -5   1   0   62.59   13.00
  -5  -1   0   57.49   14.20
  -5   1   0   62.59   13.00
  -5  -1   0   71.89    6.20
  -5   1   0   76.49    7.30
  -5   1   0   60.29    8.30
  -5   1   0   76.49    7.30
  -5  -1   0   57.49   14.20
  -5  -1   0   61.29    5.20
  -5  -1   0   61.29    5.20
   5  -1   0   78.89   14.60
   5  -1   0   72.09    7.00
   5   1   0   71.79    6.60
   5  -1   0   78.89   14.60
   5  -1   0   72.09    7.00
   5   1   0   71.79    6.60
  -5  -2   0  257.17   11.20
  -5   2   0  250.87   14.00
  -5  -2   0  228.18   14.50
  -5   2   0  280.27   14.70
  -5   2   0  270.07   14.40
  -5  -2   0  228.38   11.40
  -5   2   0  280.27   14.70
  -5  -2   0  228.18   14.50
  -5   2   0  250.87   14.00
  -5  -2   0  228.38   11.40
  -5  -2   0  257.17   11.20
  -5   2   0  270.07   14.40
   5  -2   0  253.57   12.90
   5  -2   0  264.67   27.40
   5   2   0  257.07   12.70
   5   2   0  260.17   12.70
   5   2   0  260.17   12.70
   5  -2   0  253.57   12.90
   5  -2   0  258.17   12.60
   5   2   0  257.07   12.70
   5  -2   0  262.87   13.90
   5  -2   0  258.17   12.60
   5  -2   0  262.87   13.90
   5  -2   0  264.67   27.40
  -5  -3   0    9.00    5.30
  -5   3   0    4.20    7.00
  -5   3   0   10.70    8.50
  -5   3   0    4.20    7.00
  -5   3   0    7.90    7.70
  -5  -3   0    9.00    5.30
  -5   3   0   10.70    8.50
  -5   3   0    7.90    7.70
   5   3   0    3.70    7.40
   5  -3   0    8.50    7.70
   5  -3   0    8.50    7.70
   5   3   0    3.70    7.40
   5  -3   0   -3.40   14.80
   5  -3   0    2.00    5.90
   5  -3   0    2.00    5.90
   5  -3   0   -3.40   14.80
  -5   4   0  300.27   21.30
  -5  -4   0  319.37   15.90
  -5  -4   0  319.37   15.90
  -5  -4   0  300.37   20.60
  -5  -4   0  300.37   20.60
  -5   4   0  300.27   21.30
   5  -4   0  316.47   19.20
   5   4   0  293.37   19.60
   5  -4   0  316.47   19.20
   5  -4   0  318.37   17.70
   5  -4   0  318.37   17.70
   5   4   0  293.37   19.60
  -6   0   0   89.09    9.10
  -6   0   0   49.40   15.10
  -6   0   0   66.09    9.00
  -6   0   0   49.40   15.10
  -6   0   0   89.09    9.10
  -6   0   0   66.09    9.00
   6   0   0   74.59    6.70
   6   0   0   67.99   13.70
   6   0   0   77.19    7.40
   6   0   0   74.59    6.70
   6   0   0   77.19    7.40
   6   0   0   67.99   13.70
  -6   1   0   77.99    9.00
  -6   1   0   77.39    7.60
  -6   1   0   80.49    9.10
  -6  -1   0   83.79    9.20
  -6  -1   0   84.09    7.50
  -6  -1   0   84.09    7.50
  -6   1   0   80.49    9.10
  -6   1   0   77.39    7.60
  -6  -1   0   83.79    9.20
  -6   1   0   77.99    9.00
  -6   1   0   75.19   14.00
  -6   1   0   75.19   14.00
   6  -1   0   83.69    7.70
   6  -1   0   88.39   17.30
   6  -1   0  101.49    9.80
   6  -1   0   83.69    7.70
   6   1   0   95.39    9.20
   6  -1   0  101.49    9.80
   6   1   0   95.39    9.20
   6  -1   0   88.39   17.30
  -6   2   0  555.94   23.60
  -6   2   0  531.05   21.70
  -6  -2   0  560.04   20.20
  -6   2   0  547.85   22.90
  -6   2   0  531.05   21.70
  -6  -2   0  560.04   20.20
  -6   2   0  547.85   22.90
  -6   2   0  524.65   22.20
  -6  -2   0  491.25   23.00
  -6  -2   0  491.25   23.00
  -6   2   0  555.94   23.60
  -6   2   0  524.65   22.20
   6  -2   0  515.55   20.80
   6   2   0  519.15   20.90
   6   2   0  536.45   21.50
   6  -2   0  500.05   21.30
   6  -2   0  553.04   36.50
   6  -2   0  553.04   36.50
   6  -2   0  500.05   21.30
   6  -2   0  515.55   20.80
   6   2   0  536.45   21.50
   6   2   0  519.15   20.90
  -6   3   0  226.48   16.00
  -6   3   0  252.37   16.80
  -6   3   0  262.67   17.30
  -6  -3   0  259.67   13.10
  -6   3   0  252.37   16.80
  -6   3   0  262.67   17.30
  -6  -3   0  259.67   13.10
  -6   3   0  226.48   16.00
   6  -3   0  265.67   14.70
   6   3   0  214.58   15.30
   6   3   0  214.58   15.30
   6  -3   0  248.68   34.00
   6  -3   0  262.57   15.30
   6  -3   0  248.68   34.00
   6  -3   0  265.67   14.70
   6  -3   0  262.57   15.30
  -6   4   0   29.10    9.90
  -6   4   0   29.10    9.90
  -6  -4   0   28.80    7.30
  -6  -4   0   28.80    7.30
  -6  -4   0   37.60   11.50
  -6   4   0   36.80   11.50
  -6  -4   0   37.60   11.50
  -6   4   0   36.80   11.50
   6   4   0   40.60   10.10
   6   4   0   40.60   10.10
   6  -4   0   28.40   12.30
   6  -4   0   19.00    9.10
   6  -4   0   28.40   12.30
   6  -4   0   19.00    9.10
  -7   0   0   -2.50    4.40
  -7   0   0    4.50    8.10
  -7   0   0   -7.80    7.40
  -7   0   0   -7.80    7.40
  -7   0   0    4.50    8.10
  -7   0   0   -2.50    4.40
   7   0   0   -0.90    5.20
   7   0   0   -4.80    4.80
   7   0   0   26.70   13.00
   7   0   0   -4.80    4.80
   7   0   0   26.70   13.00
   7   0   0   -0.90    5.20
  -7  -1   0    9.30    8.40
  -7  -1   0    9.30    8.40
  -7  -1   0   15.90   14.30
  -7  -1   0    7.90    5.10
  -7  -1   0   15.90   14.30
  -7  -1   0    7.90    5.10
  -7   1   0    0.90    7.70
  -7   1   0    9.90    8.10
  -7   1   0    0.90    7.70
  -7  -1   0   16.70    7.90
  -7   1   0    9.90    8.10
  -7   1   0    2.50   11.80
  -7   1   0    2.50   11.80
  -7  -1   0   16.70    7.90
   7   1   0    1.10    5.60
   7  -1   0    2.80    6.10
   7   1   0    1.10    5.60
   7  -1   0    2.80    6.10
   7  -1   0  -13.30   15.00
   7  -1   0    8.30    4.80
   7  -1   0  -13.30   15.00
   7  -1   0    8.30    4.80
  -7  -2   0  232.58   17.30
  -7   2   0  246.08   14.40
  -7   2   0  210.98   16.30
  -7   2   0  210.98   16.30
  -7   2   0  246.08   14.40
  -7   2   0  259.67   14.90
  -7  -2   0  243.08   12.20
  -7   2   0  259.67   14.90
  -7  -2   0  232.58   17.30
  -7  -2   0  243.08   12.20
  -7   2   0  263.67   15.20
  -7   2   0  263.67   15.20
   7  -2   0  233.58   31.00
   7  -2   0  187.78   13.20
   7  -2   0  233.58   31.00
   7  -2   0  253.67   12.70
   7  -2   0  187.78   13.20
   7   2   0  221.78   12.50
   7   2   0  221.78   12.50
   7  -2   0  253.67   12.70
  -7  -3   0  329.17   15.80
  -7   3   0  355.36   20.00
  -7  -3   0  329.17   15.80
  -7   3   0  355.36   20.00
  -7   3   0  356.16   19.90
  -7   3   0  356.16   19.90
  -7   3   0  329.07   19.10
  -7   3   0  329.07   19.10
   7  -3   0  329.67   17.80
   7  -3   0  329.67   17.80
   7  -3   0  337.47   16.90
   7   3   0  340.37   17.60
   7   3   0  340.37   17.60
   7  -3   0  286.17   37.20
   7  -3   0  286.17   37.20
   7  -3   0  337.47   16.90
  -7   4   0   77.29   12.30
  -7  -4   0   58.29   12.40
  -7   4   0   72.19   13.00
  -7   4   0   77.29   12.30
  -7   4   0   72.19   13.00
  -7  -4   0   52.79    8.70
  -7  -4   0   58.29   12.40
  -7  -4   0   52.79    8.70
   7  -4   0   47.40   10.20
   7   4   0   63.79   10.80
   7  -4   0   47.40   10.20
   7   4   0   63.79   10.80
  -8   0   0   -8.20    8.30
  -8   0   0   22.30    9.50
  -8   0   0   -8.20    8.30
  -8   0   0    9.20    5.30
  -8   0   0    9.20    5.30
  -8   0   0   22.30    9.50
   8   0   0    9.80    5.60
   8   0   0    0.50    6.50
   8   0   0    0.50    6.50
   8   0   0   42.10   14.20
   8   0   0   42.10   14.20
   8   0   0    9.80    5.60
  -8  -1   0  540.85   25.60
  -8  -1   0  533.75   24.00
  -8  -1   0  533.75   24.00
  -8  -1   0  554.84   21.60
  -8   1   0  531.55   25.10
  -8  -1   0  554.84   21.60
  -8   1   0  557.34   25.60
  -8   1   0  557.34   25.60
  -8   1   0  531.55   25.10
  -8  -1   0  540.85   25.60
   8  -1   0  530.65   21.60
   8  -1   0  532.05   23.70
   8  -1   0  530.65   21.60
   8  -1   0  586.64   46.60
   8   1   0  571.64   23.30
   8   1   0  571.64   23.30
   8  -1   0  586.64   46.60
   8  -1   0  532.05   23.70
  -8   2   0  101.39   12.70
  -8   2   0  120.29   10.50
  -8   2   0   97.19   10.40
  -8  -2   0  127.29   10.50
  -8   2   0  127.39   11.40
  -8   2   0  101.39   12.70
  -8   2   0   97.19   10.40
  -8  -2   0  142.19   13.60
  -8   2   0  127.39   11.40
  -8   2   0  120.29   10.50
  -8  -2   0  127.29   10.50
  -8  -2   0  142.19   13.60
   8  -2   0   72.99   23.00
   8  -2   0   94.89    9.20
   8  -2   0  131.89   11.50
   8  -2   0  124.39   10.80
   8  -2   0  131.89   11.50
   8  -2   0   72.99   23.00
   8  -2   0   94.89    9.20
   8  -2   0  124.39   10.80
  -8  -3   0  240.08   20.90
  -8  -3   0  240.08   20.90
  -8   3   0  288.97   18.60
  -8   3   0  307.97   19.30
  -8   3   0  288.97   18.60
  -8  -3   0  306.47   15.50
  -8   3   0  307.97   19.30
  -8   3   0  276.07   18.30
  -8   3   0  276.07   18.30
  -8  -3   0  306.47   15.50
   8  -3   0  212.08   37.90
   8  -3   0  268.37   17.10
   8  -3   0  307.67   15.80
   8  -3   0  212.08   37.90
   8  -3   0  268.37   17.10
   8  -3   0  307.67   15.80
  -8   4   0  128.29   14.70
  -8  -4   0   95.89   10.20
  -8  -4   0   98.49   14.60
  -8   4   0  115.39   14.30
  -8  -4   0   98.49   14.60
  -8   4   0  115.39   14.30
  -8  -4   0   95.89   10.20
  -8   4   0  128.29   14.70
   8  -4   0  100.19   11.90
   8  -4   0  100.19   11.90
  -9   0   0   13.70   10.30
  -9   0   0   -7.10    9.40
  -9   0   0   13.70   10.30
  -9   0   0    1.50    6.30
  -9   0   0    1.50    6.30
  -9   0   0   -7.10    9.40
   9   0   0   41.30   14.70
   9   0   0   -2.40    7.10
   9   0   0   -2.40    7.10
   9   0   0   41.30   14.70
  -9   1   0   91.99   12.40
  -9  -1   0   72.29   11.00
  -9   1   0   57.39   11.60
  -9  -1   0   83.39    7.90
  -9   1   0   91.99   12.40
  -9   1   0   57.39   11.60
  -9  -1   0   78.29   12.50
  -9  -1   0   83.39    7.90
  -9  -1   0   72.29   11.00
  -9  -1   0   78.29   12.50
   9   1   0   52.59    8.70
   9  -1   0   49.50    8.60
   9  -1   0   70.09    7.50
   9  -1   0   20.60   19.80
   9  -1   0   49.50    8.60
   9  -1   0   70.09    7.50
   9  -1   0   20.60   19.80
   9   1   0   52.59    8.70
  -9   2   0    8.80    9.50
  -9   2   0   16.80    7.50
  -9   2   0    8.80    9.50
  -9   2   0    6.30    9.90
  -9   2   0   16.80    7.50
  -9  -2   0   -3.30   11.70
  -9  -2   0    6.60    6.40
  -9  -2   0   -3.30   11.70
  -9   2   0    6.30    9.90
  -9  -2   0    6.60    6.40
   9  -2   0   23.10    6.70
   9  -2   0   23.10    6.70
  -9   3   0   21.20    9.90
  -9  -3   0   24.30    7.60
  -9   3   0   29.70   10.90
  -9  -3   0   18.40   12.30
  -9  -3   0   18.40   12.30
  -9  -3   0   24.30    7.60
  -9   3   0   21.20    9.90
  -9   3   0   29.70   10.90
  -9  -4   0  100.69   15.40
  -9   4   0  149.79   16.50
  -9  -4   0  143.69   11.80
  -9   4   0  149.79   16.50
  -9  -4   0  100.69   15.40
  -9  -4   0  143.69   11.80
 -10   0   0 4887.51  171.78
 -10   0   0 5095.09  174.08
 -10   0   0 4887.51  171.78
 -10   0   0 5186.98  173.68
 -10   0   0 5186.98  173.68
 -10   0   0 5095.09  174.08
  10   0   0 4974.30  173.68
  10   0   0 4974.30  173.68
  10   0   0 5416.26  184.68
  10   0   0 5416.26  184.68
 -10   1   0   43.80   12.20
 -10   1   0   75.59   13.10
 -10   1   0   75.59   13.10
 -10  -1   0   99.39   14.30
 -10  -1   0   56.09    8.20
 -10  -1   0   83.59   11.80
 -10  -1   0   99.39   14.30
 -10  -1   0   83.59   11.80
 -10  -1   0   56.09    8.20
 -10   1   0   43.80   12.20
  10   1   0   42.50   13.40
  10  -1   0   51.29    8.90
  10  -1   0    1.60   24.10
  10  -1   0   72.19    8.20
  10  -1   0   72.19    8.20
  10   1   0   42.50   13.40
  10  -1   0   51.29    8.90
  10  -1   0    1.60   24.10
 -10  -2   0  122.09   15.30
 -10  -2   0  122.09   15.30
 -10   2   0  118.79   10.70
 -10   2   0  145.39   13.60
 -10   2   0  145.39   13.60
 -10  -2   0  128.09   10.40
 -10   2   0  113.49   14.40
 -10  -2   0  128.09   10.40
 -10   2   0  113.49   14.40
 -10   2   0  118.79   10.70
  10  -2   0  115.89    9.80
  10  -2   0  115.89    9.80
 -10  -3   0   -1.30   13.10
 -10   3   0   13.90   10.70
 -10  -3   0   -2.20    7.50
 -10   3   0   13.90   10.70
 -10   3   0    9.70    9.20
 -10  -3   0   -2.20    7.50
 -10  -3   0   -1.30   13.10
 -10   3   0    9.70    9.20
 -11   0   0    2.00   13.00
 -11   0   0    4.60    6.80
 -11   0   0    2.00   13.00
 -11   0   0   -8.90   10.70
 -11   0   0    4.60    6.80
 -11   0   0   -8.90   10.70
  11   0   0    4.40    8.00
  11   0   0    4.40    8.00
 -11  -1   0    9.20    7.40
 -11  -1   0   24.30   13.20
 -11   1   0   -1.20   11.80
 -11   1   0   -1.20   11.80
 -11   1   0   -5.90   10.90
 -11  -1   0   15.10   10.40
 -11  -1   0   15.10   10.40
 -11   1   0   -5.90   10.90
 -11  -1   0   24.30   13.20
 -11  -1   0    9.20    7.40
  11  -1   0   -1.50    7.00
  11  -1   0   -1.50    7.00
 -11  -2   0   10.40    8.10
 -11   2   0   39.40   11.60
 -11  -2   0   10.40    8.10
 -11   2   0   -2.30   11.00
 -11  -2   0   12.90   13.40
 -11  -2   0   12.90   13.40
 -11   2   0   39.40   11.60
 -11   2   0   -2.30   11.00
 -11   3   0   -2.90   11.30
 -11   3   0   -3.90    9.60
 -11   3   0   -2.90   11.30
 -11  -3   0   10.40    8.20
 -11  -3   0   -1.80   14.00
 -11  -3   0   10.40    8.20
 -11  -3   0   -1.80   14.00
 -11   3   0   -3.90    9.60
 -12   0   0  -10.60    7.20
 -12   0   0    2.40   10.80
 -12   0   0    4.50   13.80
 -12   0   0    4.50   13.80
 -12   0   0  -10.60    7.20
 -12   0   0    2.40   10.80
  12   0   0   -0.90    8.80
  12   0   0   -0.90    8.80
 -12   1   0   62.49   13.60
 -12  -1   0  115.39   13.70
 -12   1   0   62.49   13.60
 -12  -1   0   80.69   15.50
 -12   1   0  101.29   15.00
 -12  -1   0   87.59   10.50
 -12   1   0  101.29   15.00
 -12  -1   0  115.39   13.70
 -12  -1   0   87.59   10.50
 -12  -1   0   80.69   15.50
  12  -1   0   99.89   10.20
  12  -1   0   99.89   10.20
 -12   2   0  104.59   14.40
 -12   2   0  105.79   15.90
 -12   2   0  104.59   14.40
 -12  -2   0  112.19   11.10
 -12   2   0  105.79   15.90
 -12  -2   0  112.19   11.10
 -12  -2   0   78.29   16.10
 -12  -2   0   78.29   16.10
 -13   0   0   -4.90    8.20
 -13   0   0   -4.90    8.20
 -13   0   0    4.40   11.60
 -13   0   0    7.70   14.20
 -13   0   0    7.70   14.20
 -13   0   0    4.40   11.60
 -13   1   0  194.38   18.60
 -13  -1   0  186.78   18.60
 -13  -1   0  140.39   12.50
 -13   1   0  169.28   17.80
 -13  -1   0  140.39   12.50
 -13  -1   0  186.38   19.50
 -13  -1   0  186.78   18.60
 -13   1   0  169.28   17.80
 -13  -1   0  186.38   19.50
 -13   1   0  194.38   18.60
  13  -1   0  158.28   13.00
  13  -1   0  158.28   13.00
 -13  -2   0    3.30   15.60
 -13   2   0   21.30   12.80
 -13  -2   0    1.00    8.30
 -13  -2   0    3.30   15.60
 -13   2   0   11.50   13.00
 -13  -2   0    1.00    8.30
 -13   2   0   11.50   13.00
 -13   2   0   21.30   12.80
 -14   0   0  211.38   21.60
 -14   0   0  211.38   21.60
 -14   0   0  228.48   21.70
 -14   0   0  228.48   21.70
 -14  -1   0   46.10   12.50
 -14  -1   0    8.40    9.40
 -14   1   0   29.70   13.70
 -14   1   0   40.80   15.20
 -14  -1   0   46.10   12.50
 -14   1   0   40.80   15.20
 -14  -1   0   39.10   17.20
 -14   1   0   29.70   13.70
 -14  -1   0    8.40    9.40
 -14  -1   0   39.10   17.20
   0   5   1  228.98   20.20
   0  -5  -1  215.88   18.20
   0   5   1  228.98   20.20
   0  -5  -1  215.88   18.20
   0  -5  -1  209.78   16.60
   0  -5  -1  209.78   16.60
   0   4   1    1.30    9.00
   0   4   1    1.30    9.00
   0  -4  -1  -14.60    9.30
   0  -4  -1   -7.50    6.60
   0  -4  -1   -7.50    6.60
   0  -4  -1  -14.60    9.30
   0  -3  -1  431.16   19.30
   0   3   1  423.76   18.30
   0   3   1  390.16   19.30
   0  -3  -1  431.16   19.30
   0   3   1  423.76   18.30
   0   3   1  390.16   19.30
   0  -3  -1  427.06   35.30
   0  -3  -1  427.06   35.30
   0  -3  -1  394.36   17.10
   0   3   1  406.06   19.20
   0   3   1  406.06   19.20
   0  -3  -1  394.36   17.10
   0  -2  -1   -1.70    4.20
   0  -2  -1   -5.20    3.80
   0   2   1    3.10    4.60
   0   2   1    3.10    4.60
   0  -2  -1   -2.60   11.60
   0  -2  -1   -2.60   11.60
   0   2   1   -0.90    5.00
   0   2   1   -0.90    5.00
   0  -2  -1   -5.20    3.80
   0  -2  -1   -1.70    4.20
   0   1   1 4507.85  151.88
   0  -1  -1 4624.64  151.88
   0   1   1 4507.85  151.88
   0  -1  -1 4624.64  151.88
   0   0  -1    0.10    0.10
   0   0   1   -0.60    0.30
   0   0  -1    0.10    0.10
   0   0   1   -0.60    0.30
   0  -1   1 4529.95  153.78
   0   1  -1 4516.15  153.88
   0  -1   1 4870.31  159.38
   0   1  -1 4516.15  153.88
   0  -1   1 4529.95  153.78
   0  -1   1 4870.31  159.38
   0  -2   1    1.00    3.70
   0   2  -1    2.60    4.10
   0  -2   1    1.00    3.70
   0   2  -1    2.60    4.10
   0  -2   1    1.80    3.40
   0  -2   1    0.60   11.40
   0  -2   1    0.60   11.40
   0   2  -1   -2.10    5.10
   0   2  -1   -2.10    5.10
   0  -2   1    1.80    3.40
   0  -3   1  411.56   16.80
   0  -3   1  418.56   35.20
   0  -3   1  411.56   16.80
   0  -3   1  428.26   18.80
   0  -3   1  418.56   35.20
   0   3  -1  393.26   17.70
   0   3  -1  419.46   19.60
   0  -3   1  428.26   18.80
   0   3  -1  393.26   17.70
   0   3  -1  419.46   19.60
   0  -4   1   -4.80    9.20
   0  -4   1   -2.70    6.30
   0   4  -1   -5.50    9.40
   0  -4   1   -2.70    6.30
   0  -4   1   -4.80    9.20
   0   4  -1   -5.50    9.40
   0  -5   1  225.48   16.20
   0   5  -1  214.78   18.50
   0   5  -1  214.78   18.50
   0  -5   1  232.58   18.10
   0  -5   1  232.58   18.10
   0  -5   1  225.48   16.20
  -1   5   1   14.70   11.70
  -1  -5  -1    2.20    8.50
  -1  -5  -1    2.20    8.50
  -1  -5  -1    8.70   12.50
  -1  -5  -1    8.70   12.50
  -1   5   1   14.70   11.70
   1  -5  -1   -5.20    8.50
   1   5   1   12.60   11.10
   1  -5  -1   -6.70   12.40
   1  -5  -1   -5.20    8.50
   1   5   1   12.60   11.10
   1  -5  -1   -6.70   12.40
  -1   4   1  347.27   20.60
  -1  -4  -1  328.67   17.00
  -1  -4  -1  328.67   17.00
  -1  -4  -1  308.87   20.30
  -1  -4  -1  308.87   20.30
  -1   4   1  347.27   20.60
   1   4   1  349.07   20.20
   1  -4  -1  337.67   17.20
   1   4   1  328.77   19.90
   1  -4  -1  337.67   17.20
   1   4   1  349.07   20.20
   1  -4  -1  342.27   20.60
   1  -4  -1  342.27   20.60
   1   4   1  328.77   19.90
  -1  -3  -1  227.28   14.30
  -1   3   1  227.58   14.70
  -1   3   1  224.98   14.30
  -1   3   1  217.48   13.10
  -1  -3  -1  221.08   11.40
  -1   3   1  227.58   14.70
  -1   3   1  224.98   14.30
  -1  -3  -1  233.48   30.00
  -1  -3  -1  233.48   30.00
  -1  -3  -1  221.08   11.40
  -1   3   1  217.48   13.10
  -1  -3  -1  227.28   14.30
   1   3   1  209.98   12.60
   1  -3  -1  218.98   29.50
   1  -3  -1  210.78   14.50
   1   3   1  233.78   14.20
   1   3   1  228.58   14.60
   1   3   1  233.78   14.20
   1  -3  -1  218.98   29.50
   1   3   1  209.98   12.60
   1  -3  -1  215.98   11.80
   1   3   1  228.58   14.60
   1  -3  -1  215.98   11.80
   1  -3  -1  210.78   14.50
  -1  -2  -1  211.58   10.00
  -1   2   1  232.98   12.00
  -1   2   1  238.08   12.30
  -1   2   1  238.08   12.30
  -1  -2  -1  218.58   10.90
  -1  -2  -1  211.58   10.00
  -1   2   1  232.98   12.00
  -1  -2  -1  238.88   13.40
  -1   2   1  229.48   11.70
  -1  -2  -1  218.58   10.90
  -1   2   1  229.48   11.70
  -1  -2  -1  238.88   13.40
   1   2   1  220.18   11.40
   1  -2  -1  226.68   11.40
   1   2   1  247.98   12.10
   1  -2  -1  226.68   11.40
   1  -2  -1  229.68   10.60
   1   2   1  247.98   12.10
   1  -2  -1  229.68   10.60
   1   2   1  220.18   11.40
   1  -2  -1  232.88   24.20
   1  -2  -1  232.88   24.20
  -1   1   1 3687.23  123.59
  -1   1   1 3687.23  123.59
  -1  -1  -1 3676.13  123.29
  -1  -1  -1 3676.13  123.29
   1  -1  -1 3747.23  128.39
   1  -1  -1 3720.13  123.59
   1   1   1 3692.23  123.39
   1  -1  -1 3720.13  123.59
   1  -1  -1 3747.23  128.39
   1   1   1 3692.23  123.39
  -1   0   1    4.20    1.80
  -1   0  -1    5.00    5.80
  -1   0   1    4.20    1.80
  -1   0  -1    3.20    2.00
  -1   0  -1    3.20    2.00
  -1   0  -1    5.00    5.80
   1   0   1    3.00    1.90
   1   0  -1   -0.40    1.10
   1   0   1    4.10    4.10
   1   0   1    3.00    1.90
   1   0   1    4.10    4.10
   1   0  -1   -0.40    1.10
  -1  -1   1 3879.41  123.39
  -1  -1   1 3879.41  123.39
  -1   1  -1 3603.84  123.99
  -1   1  -1 3699.93  129.49
  -1   1  -1 3603.84  123.99
  -1   1  -1 3699.93  129.49
   1  -1   1 3734.23  123.99
   1  -1   1 3734.23  123.99
   1  -1   1 3793.12  129.59
   1   1  -1 3627.74  123.59
   1  -1   1 3793.12  129.59
   1   1  -1 3627.74  123.59
  -1  -2   1  234.88    9.40
  -1  -2   1  249.58   24.40
  -1  -2   1  234.88    9.40
  -1   2  -1  223.28   11.30
  -1  -2   1  235.68   10.10
  -1  -2   1  249.58   24.40
  -1   2  -1  240.58   12.50
  -1   2  -1  223.28   11.30
  -1  -2   1  235.68   10.10
  -1   2  -1  240.58   12.50
   1  -2   1  224.08   10.80
   1  -2   1  224.08   10.80
   1  -2   1  213.98   10.00
   1   2  -1  242.18   13.50
   1   2  -1  224.98   10.60
   1  -2   1  213.98   10.00
   1   2  -1  224.98   10.60
   1  -2   1  234.88   24.20
   1  -2   1  234.88   24.20
   1   2  -1  242.18   13.50
  -1   3  -1  223.78   12.60
  -1  -3   1  229.28   29.60
  -1  -3   1  225.28   13.80
  -1  -3   1  229.28   29.60
  -1   3  -1  223.18   14.80
  -1  -3   1  225.28   13.80
  -1   3  -1  223.18   14.80
  -1  -3   1  209.78   10.70
  -1   3  -1  223.78   12.60
  -1  -3   1  209.78   10.70
   1   3  -1  212.48   14.00
   1   3  -1  226.38   14.60
   1  -3   1  204.38   11.40
   1   3  -1  212.48   14.00
   1   3  -1  201.88   15.60
   1  -3   1  236.58   13.80
   1  -3   1  204.38   11.40
   1  -3   1  230.08   29.20
   1   3  -1  201.88   15.60
   1   3  -1  226.38   14.60
   1  -3   1  230.08   29.20
   1  -3   1  236.58   13.80
  -1   4  -1  331.27   20.60
  -1  -4   1  333.37   16.40
  -1  -4   1  335.87   19.70
  -1  -4   1  333.37   16.40
  -1   4  -1  331.27   20.60
  -1  -4   1  335.87   19.70
   1  -4   1  335.67   20.00
   1   4  -1  332.87   19.60
   1  -4   1  341.17   16.90
   1  -4   1  341.17   16.90
   1  -4   1  335.67   20.00
   1   4  -1  332.87   19.60
  -1  -5   1    2.80    8.30
  -1   5  -1   -2.20   11.30
  -1   5  -1   -2.20   11.30
  -1  -5   1   -9.70   11.80
  -1  -5   1    2.80    8.30
  -1  -5   1   -9.70   11.80
   1  -5   1   -5.90    8.10
   1  -5   1  -15.00   11.60
   1   5  -1  -10.50   10.20
   1  -5   1  -15.00   11.60
   1  -5   1   -5.90    8.10
   1   5  -1  -10.50   10.20
  -2  -5  -1    7.90   12.10
  -2   5   1   26.80   12.60
  -2  -5  -1    7.90   12.10
  -2  -5  -1    4.20    8.40
  -2  -5  -1    4.20    8.40
  -2   5   1   26.80   12.60
   2   5   1   20.70   11.30
   2  -5  -1   12.40   12.30
   2  -5  -1   12.40   12.30
   2   5   1   20.70   11.30
   2  -5  -1   12.70    9.00
   2  -5  -1   12.70    9.00
  -2  -4  -1   46.80    7.70
  -2  -4  -1   46.80    7.70
  -2   4   1   48.90   10.90
  -2  -4  -1   67.69   10.80
  -2   4   1   48.90   10.90
  -2  -4  -1   67.69   10.80
   2  -4  -1   63.09   11.10
   2   4   1   56.59   10.80
   2   4   1   61.99   10.10
   2   4   1   61.99   10.10
   2  -4  -1   56.49    8.70
   2  -4  -1   63.09   11.10
   2  -4  -1   56.49    8.70
   2   4   1   56.59   10.80
  -2   3   1  170.58   11.90
  -2   3   1  214.08   13.70
  -2   3   1  176.78   12.70
  -2  -3  -1  187.38   13.70
  -2   3   1  170.58   11.90
  -2   3   1  200.08   14.30
  -2  -3  -1  187.38   13.70
  -2   3   1  214.08   13.70
  -2   3   1  200.08   14.30
  -2  -3  -1  189.38   10.70
  -2  -3  -1  189.38   10.70
  -2   3   1  176.78   12.70
   2  -3  -1  251.07   14.40
   2   3   1  185.48   16.40
   2  -3  -1  251.07   14.40
   2   3   1  212.48   14.00
   2   3   1  187.48   13.00
   2  -3  -1  198.78   11.70
   2   3   1  187.48   13.00
   2  -3  -1  198.78   11.70
   2  -3  -1  236.58   29.00
   2   3   1  212.48   14.00
   2   3   1  185.48   16.40
   2  -3  -1  236.58   29.00
  -2  -2  -1  203.58   12.30
  -2  -2  -1  203.58   12.30
  -2  -2  -1  223.68   10.60
  -2   2   1  234.88   12.00
  -2  -2  -1  231.18    9.90
  -2   2   1  233.08   11.90
  -2  -2  -1  223.68   10.60
  -2   2   1  234.88   12.00
  -2   2   1  233.08   11.90
  -2   2   1  224.28   12.60
  -2   2   1  224.28   12.60
  -2  -2  -1  231.18    9.90
   2  -2  -1  226.68   10.90
   2   2   1  216.28   11.90
   2  -2  -1  226.68   10.90
   2   2   1  216.28   11.90
   2   2   1  223.08   11.40
   2  -2  -1  224.08   11.80
   2  -2  -1  244.88   23.90
   2   2   1  223.08   11.40
   2  -2  -1  244.88   23.90
   2  -2  -1  224.08   11.80
  -2   1   1  685.33   30.60
  -2  -1  -1  546.85   22.30
  -2   1   1  651.93   23.20
  -2  -1  -1  546.85   22.30
  -2   1   1  651.93   23.20
  -2   1   1  685.33   30.60
   2  -1  -1  690.63   30.30
   2  -1  -1  690.63   30.30
   2   1   1  545.35   22.60
   2  -1  -1  660.03   23.20
   2   1   1  545.35   22.60
   2  -1  -1  660.03   23.20
  -2   0   1 4187.38  141.89
  -2   0  -1 4539.45  146.49
  -2   0  -1 4539.45  146.49
  -2   0   1 4517.55  144.19
  -2   0  -1 4257.67  142.09
  -2   0   1 4517.55  144.19
  -2   0   1 4187.38  141.89
  -2   0  -1 4257.67  142.09
   2   0  -1 3905.51  143.59
   2   0   1 4249.98  142.09
   2   0   1 4244.98  146.19
   2   0   1 4244.98  146.19
   2   0  -1 3905.51  143.59
   2   0   1 4249.98  142.09
  -2  -1   1  571.94   19.80
  -2   1  -1  573.74   21.10
  -2   1  -1  554.34   29.50
  -2   1  -1  573.74   21.10
  -2   1  -1  554.34   29.50
  -2  -1   1  571.94   19.80
   2  -1   1  577.14   29.70
   2   1  -1  574.34   20.10
   2  -1   1  566.94   21.20
   2  -1   1  566.94   21.20
   2   1  -1  574.34   20.10
   2  -1   1  577.14   29.70
  -2   2  -1  224.88   11.50
  -2   2  -1  231.38   12.50
  -2   2  -1  224.88   11.50
  -2  -2   1  219.68    9.40
  -2  -2   1  219.68    9.40
  -2   2  -1  231.38   12.50
   2  -2   1  215.18   11.30
   2   2  -1  224.78   10.50
   2  -2   1  237.08   24.20
   2   2  -1  224.78   10.50
   2  -2   1  215.18   11.30
   2  -2   1  237.08   24.20
   2  -2   1  184.58   10.00
   2  -2   1  184.58   10.00
  -2   3  -1  206.48   14.60
  -2   3  -1  206.48   14.60
  -2   3  -1  213.18   12.90
  -2  -3   1  211.18   10.40
  -2  -3   1  218.38   29.80
  -2  -3   1  206.38   13.80
  -2  -3   1  218.38   29.80
  -2   3  -1  191.78   12.30
  -2  -3   1  206.38   13.80
  -2  -3   1  211.18   10.40
  -2   3  -1  213.18   12.90
  -2   3  -1  191.78   12.30
   2   3  -1  194.28   13.80
   2  -3   1  226.88   14.10
   2  -3   1  219.48   29.30
   2  -3   1  219.48   29.30
   2   3  -1  194.28   13.80
   2   3  -1  202.48   13.50
   2  -3   1  211.48   11.70
   2  -3   1  211.48   11.70
   2  -3   1  226.88   14.10
   2   3  -1  202.48   13.50
  -2  -4   1   65.59   10.70
  -2   4  -1   68.19   11.70
  -2   4  -1   68.19   11.70
  -2  -4   1   65.59   10.70
  -2  -4   1   70.59    7.80
  -2  -4   1   70.59    7.80
   2  -4   1   58.29    8.50
   2   4  -1   69.59   10.40
   2  -4   1   46.60   10.60
   2   4  -1   69.59   10.40
   2  -4   1   46.60   10.60
   2  -4   1   58.29    8.50
  -2   5  -1   13.20   11.80
  -2  -5   1   14.20   12.10
  -2  -5   1   14.30    8.30
  -2   5  -1   13.20   11.80
  -2  -5   1   14.30    8.30
  -2  -5   1   14.20   12.10
   2  -5   1   14.20   12.20
   2  -5   1   10.20    8.60
   2  -5   1   10.20    8.60
   2  -5   1   14.20   12.20
  -3  -4  -1  100.99    9.40
  -3  -4  -1  127.59   12.90
  -3  -4  -1  100.99    9.40
  -3   4   1  117.59   13.40
  -3  -4  -1  127.59   12.90
  -3   4   1  117.59   13.40
   3  -4  -1  118.39   10.60
   3   4   1  144.89   13.60
   3  -4  -1   91.19   12.00
   3   4   1  144.89   13.60
   3  -4  -1   91.19   12.00
   3  -4  -1  118.39   10.60
   3   4   1  126.79   12.10
   3   4   1  126.79   12.10
  -3   3   1   83.19   10.00
  -3   3   1   92.69    8.70
  -3   3   1   92.69    8.70
  -3  -3  -1   97.39   10.00
  -3  -3  -1   84.09    7.00
  -3  -3  -1   84.09    7.00
  -3   3   1   83.19   10.00
  -3   3   1   84.99    9.00
  -3   3   1   84.99    9.00
  -3  -3  -1   97.39   10.00
   3   3   1  100.39    9.10
   3  -3  -1  100.79    9.60
   3   3   1  100.39    9.10
   3   3   1  105.69   10.20
   3  -3  -1   87.09   19.30
   3  -3  -1   87.09   19.30
   3   3   1  105.69   10.20
   3  -3  -1  103.59    8.60
   3  -3  -1  103.59    8.60
   3  -3  -1  100.79    9.60
  -3  -2  -1   83.69    7.50
  -3   2   1  104.39    9.50
  -3  -2  -1   99.79    6.70
  -3   2   1   94.39    7.50
  -3   2   1  104.39    9.50
  -3   2   1  101.09    9.70
  -3   2   1   94.39    7.50
  -3  -2  -1   99.79    6.70
  -3  -2  -1   83.69    7.50
  -3   2   1  101.09    9.70
   3   2   1   92.59    7.60
   3  -2  -1   90.39    7.90
   3  -2  -1   92.99   15.60
   3   2   1   90.99    8.10
   3  -2  -1   92.99   15.60
   3  -2  -1   90.39    7.90
   3   2   1   90.99    8.10
   3  -2  -1   97.89    7.80
   3   2   1   92.59    7.60
   3  -2  -1   97.89    7.80
  -3  -1  -1  239.48   10.60
  -3   1   1  227.98   20.00
  -3  -1  -1  239.48   10.60
  -3   1   1  231.08   11.90
  -3  -1  -1  191.88   24.20
  -3   1   1  227.98   20.00
  -3   1   1  231.08   11.90
  -3  -1  -1  191.88   24.20
   3  -1  -1  230.08   11.70
   3  -1  -1  228.88   20.10
   3   1   1  236.78   11.30
   3   1   1  236.78   11.30
   3  -1  -1  228.88   20.10
   3  -1  -1  230.08   11.70
  -3   0  -1   27.70   12.40
  -3   0  -1   27.70   12.40
  -3   0  -1    4.10    4.50
  -3   0  -1    4.10    4.50
   3   0   1   -0.20   11.80
   3   0   1   -0.20   11.80
  -3   1  -1  232.38   21.80
  -3  -1   1  235.78   10.20
  -3   1  -1  232.38   21.80
  -3   1  -1  251.97   11.80
  -3  -1   1  235.78   10.20
  -3   1  -1  251.97   11.80
   3   1  -1  248.08   10.70
   3   1  -1  248.08   10.70
   3  -1   1  227.58   12.00
   3  -1   1  259.37   22.50
   3  -1   1  259.37   22.50
   3  -1   1  227.58   12.00
  -3   2  -1   80.19   15.40
  -3   2  -1  101.39    8.40
  -3   2  -1   80.19   15.40
  -3  -2   1   97.49    5.70
  -3   2  -1  101.39    8.40
  -3  -2   1   92.59    6.00
  -3  -2   1   97.49    5.70
  -3   2  -1   99.49    9.10
  -3  -2   1   92.59    6.00
  -3   2  -1   99.49    9.10
   3  -2   1   94.69    6.60
   3  -2   1   94.69    6.60
   3  -2   1   88.19   15.10
   3  -2   1  101.99    8.80
   3  -2   1  101.99    8.80
   3   2  -1   88.39    7.40
   3  -2   1   88.19   15.10
   3   2  -1   88.39    7.40
  -3   3  -1   82.39    8.80
  -3   3  -1   79.19    8.30
  -3   3  -1   73.79    9.90
  -3   3  -1   79.19    8.30
  -3  -3   1  115.79    7.90
  -3   3  -1   73.79    9.90
  -3  -3   1  101.59    9.80
  -3  -3   1  101.59    9.80
  -3  -3   1  115.79    7.90
  -3   3  -1   82.39    8.80
   3  -3   1   88.59    9.30
   3   3  -1  101.59    8.90
   3  -3   1   75.19   18.90
   3   3  -1   99.79    9.60
   3  -3   1   90.39    7.70
   3  -3   1   75.19   18.90
   3  -3   1   88.59    9.30
   3   3  -1   99.79    9.60
   3  -3   1   90.39    7.70
   3   3  -1  101.59    8.90
  -3  -4   1  117.49    9.00
  -3  -4   1   92.59   11.70
  -3  -4   1  117.49    9.00
  -3   4  -1  105.69   13.10
  -3   4  -1  105.69   13.10
  -3  -4   1   92.59   11.70
   3  -4   1  104.49   10.00
   3  -4   1  104.49   10.00
   3   4  -1  112.69   11.50
   3  -4   1  111.79   11.70
   3  -4   1  111.79   11.70
   3   4  -1  112.69   11.50
  -4   4   1   20.70   10.50
  -4   4   1   20.70   10.50
  -4  -4  -1   32.60   10.30
  -4  -4  -1   28.60    7.10
  -4  -4  -1   28.60    7.10
  -4  -4  -1   32.60   10.30
   4   4   1   21.40    9.90
   4  -4  -1   26.70    8.10
   4   4   1   21.40    9.90
   4  -4  -1   26.70    8.10
   4  -4  -1   14.70    9.60
   4  -4  -1   14.70    9.60
   4   4   1   19.90    8.70
   4   4   1   19.90    8.70
  -4  -3  -1  156.08   10.10
  -4   3   1  129.89   11.80
  -4   3   1  158.18   14.00
  -4   3   1  128.99   12.20
  -4   3   1  128.99   12.20
  -4  -3  -1  156.18   12.10
  -4  -3  -1  156.08   10.10
  -4  -3  -1  156.18   12.10
  -4   3   1  129.89   11.80
  -4   3   1  158.18   14.00
   4   3   1  139.39   12.90
   4  -3  -1  153.98   11.40
   4   3   1  115.29    9.50
   4  -3  -1  149.79   28.10
   4   3   1  115.29    9.50
   4   3   1  139.39   12.90
   4  -3  -1  153.98   11.40
   4  -3  -1  149.79   28.10
   4  -3  -1  149.49   12.70
   4  -3  -1  149.49   12.70
  -4  -2  -1  310.17   13.90
  -4   2   1  355.06   28.00
  -4   2   1  341.17   16.10
  -4   2   1  341.17   16.10
  -4   2   1  355.06   28.00
  -4  -2  -1  324.97   13.40
  -4   2   1  355.86   15.90
  -4   2   1  364.86   16.10
  -4  -2  -1  324.97   13.40
  -4   2   1  355.86   15.90
  -4   2   1  364.86   16.10
  -4  -2  -1  310.17   13.90
   4   2   1  339.57   14.90
   4  -2  -1  346.87   27.90
   4  -2  -1  346.87   27.90
   4   2   1  339.57   14.90
   4  -2  -1  314.87   15.20
   4   2   1  322.47   14.90
   4  -2  -1  344.67   14.70
   4  -2  -1  327.57   15.70
   4  -2  -1  314.87   15.20
   4  -2  -1  344.67   14.70
   4   2   1  322.47   14.90
   4  -2  -1  327.57   15.70
  -4   1   1   81.29    7.10
  -4  -1  -1   76.49    7.50
  -4   1   1   73.59   12.30
  -4  -1  -1   76.49    7.50
  -4   1   1   81.29    7.10
  -4  -1  -1   58.49   13.80
  -4   1   1   73.59   12.30
  -4  -1  -1   58.49   13.80
   4   1   1   81.49    8.10
   4  -1  -1   87.49   13.10
   4  -1  -1   87.49   13.10
   4  -1  -1   77.69    7.10
   4   1   1   81.49    8.10
   4  -1  -1   77.69    7.10
  -4   0   1 2902.31   98.09
  -4   0  -1 2841.52  100.19
  -4   0  -1 2841.52  100.19
  -4   0   1 2902.31   98.09
   4   0  -1 2579.04   97.09
   4   0  -1 2579.04   97.09
   4   0   1 2734.63   99.49
   4   0   1 2734.63   99.49
   4   0   1 2758.42   93.29
   4   0   1 2758.42   93.29
  -4   1  -1   90.09    8.70
  -4   1  -1   70.89   13.40
  -4  -1   1   49.20   12.30
  -4   1  -1   90.09    8.70
  -4  -1   1   49.20   12.30
  -4   1  -1   70.89   13.40
   4  -1   1   77.49   13.50
   4  -1   1   70.29    6.60
   4   1  -1   84.29    7.30
   4  -1   1   77.49   13.50
   4   1  -1   84.29    7.30
   4  -1   1   70.29    6.60
  -4   2  -1  320.27   15.80
  -4  -2   1  326.07   13.30
  -4   2  -1  337.27   16.10
  -4   2  -1  365.26   16.10
  -4  -2   1  355.86   13.10
  -4  -2   1  326.07   13.30
  -4  -2   1  355.86   13.10
  -4   2  -1  320.27   15.80
  -4   2  -1  365.26   16.10
  -4   2  -1  337.27   16.10
   4  -2   1  337.07   14.70
   4   2  -1  344.47   14.40
   4  -2   1  333.47   28.30
   4  -2   1  371.56   15.90
   4  -2   1  333.47   28.30
   4  -2   1  337.07   14.70
   4   2  -1  344.47   14.40
   4  -2   1  371.56   15.90
  -4   3  -1  132.89   12.10
  -4   3  -1  132.89   12.10
  -4  -3   1  164.28   12.30
  -4   3  -1  158.58   12.60
  -4   3  -1  124.49   11.80
  -4   3  -1  124.49   11.80
  -4  -3   1  161.98    9.50
  -4   3  -1  158.58   12.60
  -4  -3   1  161.98    9.50
  -4  -3   1  164.28   12.30
   4  -3   1  163.78   11.80
   4   3  -1  128.79   11.20
   4   3  -1  128.79   11.20
   4  -3   1  152.28   12.60
   4  -3   1  152.28   12.60
   4  -3   1  147.29   29.60
   4  -3   1  163.78   11.80
   4  -3   1  147.29   29.60
   4   3  -1  157.08   13.00
   4   3  -1  157.08   13.00
  -4  -4   1   29.60    6.60
  -4  -4   1   19.40   10.20
  -4  -4   1   19.40   10.20
  -4   4  -1   12.60   10.50
  -4  -4   1   29.60    6.60
  -4   4  -1   12.60   10.50
   4  -4   1   21.00    9.40
   4  -4   1   20.90    7.80
   4  -4   1   21.00    9.40
   4  -4   1   20.90    7.80
  -5  -4  -1   17.20    7.10
  -5   4   1   25.60   11.20
  -5  -4  -1   15.90   10.20
  -5  -4  -1   17.20    7.10
  -5  -4  -1   15.90   10.20
  -5   4   1   25.60   11.20
   5  -4  -1   33.30    9.90
   5  -4  -1   24.10    9.00
   5  -4  -1   33.30    9.90
   5  -4  -1   24.10    9.00
   5   4   1   21.20    9.90
   5   4   1   21.20    9.90
  -5  -3  -1  481.95   23.10
  -5   3   1  495.65   22.80
  -5  -3  -1  509.25   20.30
  -5  -3  -1  481.95   23.10
  -5   3   1  480.95   23.60
  -5   3   1  495.65   22.80
  -5  -3  -1  509.25   20.30
  -5   3   1  480.95   23.60
  -5   3   1  499.25   22.80
  -5   3   1  499.25   22.80
   5  -3  -1  510.75   39.60
   5  -3  -1  510.75   39.60
   5  -3  -1  519.95   21.80
   5  -3  -1  526.75   22.70
   5  -3  -1  526.75   22.70
   5   3   1  508.25   22.40
   5   3   1  508.25   22.40
   5  -3  -1  519.95   21.80
  -5  -2  -1  158.68    8.90
  -5   2   1  155.98   11.70
  -5  -2  -1  142.89    9.30
  -5   2   1  155.98   11.70
  -5   2   1  139.79   12.00
  -5   2   1  139.79   12.00
  -5   2   1  145.79   11.40
  -5   2   1  145.79   11.40
  -5  -2  -1  158.68    8.90
  -5  -2  -1  142.89    9.30
   5  -2  -1  141.19   10.50
   5  -2  -1  171.48   11.70
   5   2   1  163.38   10.60
   5  -2  -1  141.19   10.50
   5  -2  -1  153.78   10.50
   5  -2  -1  153.78   10.50
   5   2   1  149.79   10.20
   5   2   1  149.79   10.20
   5   2   1  163.38   10.60
   5  -2  -1  171.48   11.70
   5  -2  -1  171.98   23.40
   5  -2  -1  171.98   23.40
  -5  -1  -1  546.55   35.70
  -5   1   1  552.64   30.70
  -5   1   1  546.75   23.60
  -5  -1  -1  573.54   20.80
  -5  -1  -1  546.55   35.70
  -5   1   1  561.84   22.40
  -5  -1  -1  573.54   20.80
  -5   1   1  546.75   23.60
  -5  -1  -1  545.05   21.50
  -5  -1  -1  545.05   21.50
  -5   1   1  552.64   30.70
  -5   1   1  561.84   22.40
   5  -1  -1  617.34   32.10
   5  -1  -1  617.34   32.10
   5   1   1  532.35   21.80
   5  -1  -1  582.34   22.50
   5  -1  -1  582.34   22.50
   5   1   1  532.35   21.80
  -5   0  -1   10.00   14.20
  -5   0   1   14.90   11.90
  -5   0  -1   10.00   14.20
  -5   0   1   14.90   11.90
   5   0   1   -4.10   12.80
   5   0  -1   -2.80    5.00
   5   0  -1    0.30    1.00
   5   0  -1    0.30    1.00
   5   0   1   -2.10    4.50
   5   0   1   -4.10   12.80
   5   0  -1    0.50   11.40
   5   0  -1   -2.80    5.00
   5   0  -1    0.50   11.40
   5   0   1   -2.10    4.50
   5   0   1    3.50    4.90
   5   0   1    3.50    4.90
  -5  -1   1  548.85   20.60
  -5  -1   1  543.55   32.40
  -5   1  -1  528.35   23.20
  -5   1  -1  580.74   32.50
  -5   1  -1  595.84   22.90
  -5  -1   1  543.55   32.40
  -5   1  -1  528.35   23.20
  -5  -1   1  548.85   20.60
  -5   1  -1  580.74   32.50
  -5   1  -1  595.84   22.90
   5  -1   1  592.44   22.90
   5   1  -1  564.74   21.70
   5  -1   1  592.44   22.90
   5  -1   1  607.14   34.90
   5   1  -1  564.74   21.70
   5  -1   1  607.14   34.90
   5  -1   1  575.94   22.70
   5  -1   1  575.94   22.70
  -5  -2   1  132.79   12.40
  -5   2  -1  147.19   12.00
  -5   2  -1  157.48   11.50
  -5   2  -1  147.19   12.00
  -5   2  -1  150.48   11.50
  -5  -2   1  156.18    8.30
  -5  -2   1  156.18    8.30
  -5   2  -1  157.48   11.50
  -5  -2   1  132.79   12.40
  -5   2  -1  150.48   11.50
   5   2  -1  151.18    9.60
   5  -2   1  142.89   24.90
   5  -2   1  142.89   24.90
   5  -2   1  135.49   10.20
   5   2  -1  151.18    9.60
   5  -2   1  135.49   10.20
   5  -2   1  150.58   11.10
   5  -2   1  150.58   11.10
  -5   3  -1  484.45   22.80
  -5   3  -1  470.45   22.20
  -5  -3   1  516.95   19.20
  -5   3  -1  490.45   23.40
  -5   3  -1  490.45   23.40
  -5   3  -1  484.45   22.80
  -5   3  -1  470.45   22.20
  -5  -3   1  516.95   19.20
   5   3  -1  509.05   22.00
   5  -3   1  477.05   20.90
   5  -3   1  488.55   21.50
   5  -3   1  481.45   39.00
   5  -3   1  481.45   39.00
   5   3  -1  509.05   22.00
   5  -3   1  488.55   21.50
   5  -3   1  477.05   20.90
  -5  -4   1   20.60    6.60
  -5  -4   1   20.60    6.60
  -5  -4   1   22.60   10.60
  -5   4  -1   29.10   11.40
  -5   4  -1   29.10   11.40
  -5  -4   1   22.60   10.60
   5  -4   1   17.50    7.90
   5  -4   1   17.50    7.90
   5  -4   1   19.00   10.20
   5  -4   1   19.00   10.20
  -6  -4  -1   20.80   11.10
  -6  -4  -1   12.40    7.30
  -6  -4  -1   12.40    7.30
  -6   4   1   21.80   11.20
  -6   4   1   21.80   11.20
  -6  -4  -1   20.80   11.10
   6   4   1   10.60    9.50
   6  -4  -1   19.60    9.00
   6  -4  -1   12.20    8.30
   6  -4  -1   19.60    9.00
   6   4   1   10.60    9.50
   6  -4  -1   12.20    8.30
  -6  -3  -1  467.15   19.30
  -6   3   1  451.45   22.20
  -6   3   1  444.56   22.20
  -6   3   1  451.45   22.20
  -6   3   1  483.35   22.60
  -6   3   1  483.35   22.60
  -6   3   1  444.56   22.20
  -6  -3  -1  467.15   19.30
   6  -3  -1  479.05   20.80
   6  -3  -1  436.16   20.50
   6   3   1  459.15   21.10
   6  -3  -1  443.06   38.60
   6  -3  -1  479.05   20.80
   6  -3  -1  443.06   38.60
   6  -3  -1  436.16   20.50
   6   3   1  459.15   21.10
  -6   2   1  202.18   14.60
  -6   2   1  215.88   13.50
  -6  -2  -1  186.78   13.00
  -6   2   1  228.38   12.80
  -6  -2  -1  230.58   11.10
  -6  -2  -1  202.78   15.20
  -6   2   1  199.48   13.00
  -6  -2  -1  230.58   11.10
  -6  -2  -1  202.78   15.20
  -6   2   1  199.48   13.00
  -6  -2  -1  186.78   13.00
  -6   2   1  202.18   14.60
  -6   2   1  215.88   13.50
  -6   2   1  228.38   12.80
   6  -2  -1  207.68   12.30
   6  -2  -1  197.38   11.60
   6  -2  -1  214.18   27.00
   6  -2  -1  207.68   12.30
   6   2   1  198.68   12.70
   6   2   1  198.68   12.70
   6  -2  -1  197.38   11.60
   6   2   1  215.48   11.80
   6  -2  -1  214.18   27.00
   6   2   1  215.48   11.80
  -6  -1  -1  391.46   17.00
  -6   1   1  399.56   19.30
  -6  -1  -1  410.06   16.20
  -6   1   1  364.46   18.70
  -6  -1  -1  371.56   19.20
  -6  -1  -1  371.56   19.20
  -6   1   1  399.56   19.30
  -6  -1  -1  410.06   16.20
  -6   1   1  413.16   27.30
  -6  -1  -1  437.06   31.10
  -6  -1  -1  437.06   31.10
  -6   1   1  413.16   27.30
  -6   1   1  364.46   18.70
  -6   1   1  397.76   18.20
  -6  -1  -1  391.46   17.00
  -6   1   1  397.76   18.20
   6  -1  -1  410.56   31.20
   6   1   1  430.86   17.80
   6  -1  -1  410.56   31.20
   6   1   1  430.86   17.80
   6  -1  -1  427.46   19.50
   6  -1  -1  427.46   19.50
  -6   0  -1  930.31   34.70
  -6   0  -1  930.71   45.50
  -6   0   1  832.02   34.60
  -6   0   1  901.31   34.50
  -6   0  -1  906.31   34.70
  -6   0  -1  906.31   34.70
  -6   0   1  901.31   34.50
  -6   0   1  910.41   42.80
  -6   0   1  832.02   34.60
  -6   0  -1  930.31   34.70
  -6   0  -1  930.71   45.50
  -6   0   1  910.41   42.80
   6   0   1  909.01   44.20
   6   0   1  911.31   33.80
   6   0   1  966.70   34.10
   6   0   1  966.70   34.10
   6   0   1  909.01   44.20
   6   0  -1  987.70   34.00
   6   0  -1  987.70   34.00
   6   0  -1  958.90   42.20
   6   0  -1  958.90   42.20
   6   0   1  911.31   33.80
  -6   1  -1  390.76   28.40
  -6   1  -1  390.76   28.40
  -6   1  -1  376.76   18.10
  -6   1  -1  376.76   18.10
  -6  -1   1  379.96   18.60
  -6   1  -1  375.96   18.40
  -6  -1   1  395.66   15.50
  -6  -1   1  395.66   15.50
  -6   1  -1  375.96   18.40
  -6  -1   1  379.96   18.60
   6  -1   1  389.76   17.60
   6   1  -1  403.56   16.80
   6   1  -1  403.56   16.80
   6  -1   1  389.76   17.60
   6  -1   1  402.66   32.70
   6  -1   1  405.16   17.80
   6  -1   1  405.16   17.80
   6  -1   1  402.66   32.70
  -6   2  -1  226.58   12.70
  -6  -2   1  219.68   10.60
  -6  -2   1  208.58   15.00
  -6   2  -1  198.68   14.80
  -6   2  -1  194.18   13.70
  -6   2  -1  226.58   12.70
  -6   2  -1  209.38   13.50
  -6   2  -1  209.38   13.50
  -6   2  -1  198.68   14.80
  -6  -2   1  208.58   15.00
  -6   2  -1  194.18   13.70
  -6  -2   1  219.68   10.60
   6  -2   1  186.88   12.20
   6  -2   1  190.28   27.70
   6  -2   1  190.28   27.70
   6  -2   1  215.68   13.40
   6   2  -1  213.58   11.90
   6  -2   1  215.68   13.40
   6  -2   1  218.68   11.20
   6  -2   1  186.88   12.20
   6   2  -1  213.58   11.90
   6  -2   1  218.68   11.20
  -6  -3   1  494.45   18.60
  -6   3  -1  488.85   22.70
  -6   3  -1  435.06   21.80
  -6  -3   1  494.45   18.60
  -6   3  -1  435.06   21.80
  -6   3  -1  488.85   22.70
  -6   3  -1  426.46   22.50
  -6   3  -1  426.46   22.50
   6   3  -1  432.56   20.80
   6  -3   1  441.36   20.50
   6  -3   1  423.76   39.90
   6  -3   1  455.65   21.70
   6   3  -1  432.56   20.80
   6  -3   1  423.76   39.90
   6  -3   1  480.45   20.20
   6  -3   1  441.36   20.50
   6  -3   1  480.45   20.20
   6  -3   1  455.65   21.70
  -6   4  -1   19.90    9.80
  -6   4  -1   -4.00   10.10
  -6  -4   1    3.50   10.80
  -6   4  -1   19.90    9.80
  -6   4  -1   -4.00   10.10
  -6  -4   1   18.60    6.80
  -6  -4   1   18.60    6.80
  -6  -4   1    3.50   10.80
   6  -4   1   14.10    8.20
   6  -4   1   14.10    8.20
  -7   4   1  194.38   17.30
  -7  -4  -1  168.98   16.10
  -7   4   1  191.98   17.70
  -7   4   1  191.98   17.70
  -7  -4  -1  185.18   14.20
  -7  -4  -1  168.98   16.10
  -7   4   1  194.38   17.30
  -7  -4  -1  185.18   14.20
   7  -4  -1  212.98   16.70
   7  -4  -1  212.98   16.70
   7   4   1  153.78   14.20
   7   4   1  153.78   14.20
  -7   3   1  132.69   13.10
  -7   3   1  118.29   12.20
  -7  -3  -1  126.79   11.20
  -7   3   1  128.79   12.10
  -7   3   1  118.29   12.20
  -7   3   1  132.69   13.10
  -7  -3  -1  126.79   11.20
  -7   3   1  128.79   12.10
   7  -3  -1  134.19   11.10
   7  -3  -1  124.19   10.30
   7   3   1  113.79   10.70
   7  -3  -1  106.39   23.10
   7   3   1  113.79   10.70
   7  -3  -1  106.39   23.10
   7  -3  -1  124.19   10.30
   7  -3  -1  134.19   11.10
  -7   2   1  402.36   18.90
  -7  -2  -1  416.46   17.20
  -7  -2  -1  393.36   21.30
  -7   2   1  416.36   21.60
  -7  -2  -1  416.46   17.20
  -7   2   1  416.36   21.60
  -7  -2  -1  393.36   21.30
  -7   2   1  405.46   19.30
  -7   2   1  422.46   19.90
  -7   2   1  422.46   19.90
  -7   2   1  405.46   19.30
  -7   2   1  402.36   18.90
   7   2   1  400.96   17.30
   7   2   1  410.86   18.90
   7  -2  -1  417.56   17.80
   7  -2  -1  392.86   34.70
   7   2   1  400.96   17.30
   7   2   1  410.86   18.90
   7  -2  -1  417.56   17.80
   7  -2  -1  375.96   18.10
   7  -2  -1  375.96   18.10
   7  -2  -1  392.86   34.70
  -7   1   1  205.28   14.70
  -7   1   1  166.98   14.40
  -7   1   1  174.78   22.70
  -7  -1  -1  187.88   10.60
  -7   1   1  174.78   22.70
  -7  -1  -1  176.88   15.30
  -7  -1  -1  176.88   15.30
  -7  -1  -1  187.88   10.60
  -7   1   1  166.98   14.40
  -7  -1  -1  169.88   12.50
  -7   1   1  205.28   14.70
  -7  -1  -1  169.88   12.50
   7   1   1  177.78   12.10
   7  -1  -1  137.19   28.10
   7  -1  -1  190.48   10.60
   7  -1  -1  190.48   10.60
   7  -1  -1  137.19   28.10
   7   1   1  177.78   12.10
  -7   0  -1    9.60    8.20
  -7   0   1   -2.30    7.70
  -7   0   1   -5.40    4.60
  -7   0  -1    2.10    5.30
  -7   0  -1    9.60    8.20
  -7   0  -1   -5.50    7.10
  -7   0  -1    2.10    5.30
  -7   0   1  -10.10    7.60
  -7   0  -1   -5.50    7.10
  -7   0   1  -10.10    7.60
  -7   0   1   -2.30    7.70
  -7   0   1   -5.40    4.60
   7   0  -1   20.40   11.90
   7   0  -1   -1.60    5.00
   7   0   1   -2.10    4.80
   7   0   1   23.00   13.00
   7   0  -1   20.40   11.90
   7   0  -1   -1.60    5.00
   7   0   1   -8.30    5.70
   7   0   1   23.00   13.00
   7   0   1   -2.10    4.80
   7   0   1   -8.30    5.70
   7   0  -1   -1.00    5.30
   7   0  -1   -1.00    5.30
  -7  -1   1  161.78   13.30
  -7  -1   1  223.28   26.30
  -7  -1   1  184.38   10.00
  -7   1  -1  174.08   14.20
  -7  -1   1  202.28   15.50
  -7   1  -1  157.18   24.00
  -7  -1   1  202.28   15.50
  -7  -1   1  161.78   13.30
  -7  -1   1  184.38   10.00
  -7  -1   1  223.28   26.30
  -7   1  -1  157.18   24.00
  -7   1  -1  181.18   13.90
  -7   1  -1  174.08   14.20
  -7   1  -1  181.18   13.90
   7   1  -1  177.78   11.50
   7  -1   1  136.29   21.10
   7  -1   1  136.29   21.10
   7  -1   1  173.38   10.00
   7   1  -1  177.78   11.50
   7  -1   1  188.78   12.40
   7  -1   1  188.78   12.40
   7  -1   1  173.38   10.00
  -7   2  -1  425.56   19.20
  -7   2  -1  414.06   19.50
  -7  -2   1  444.86   21.70
  -7   2  -1  422.36   21.20
  -7   2  -1  422.36   21.20
  -7   2  -1  396.96   20.30
  -7  -2   1  439.26   17.10
  -7  -2   1  439.26   17.10
  -7   2  -1  396.96   20.30
  -7   2  -1  425.56   19.20
  -7   2  -1  414.06   19.50
  -7  -2   1  444.86   21.70
   7  -2   1  394.36   19.60
   7  -2   1  366.56   18.00
   7  -2   1  394.36   19.60
   7  -2   1  409.46   17.30
   7  -2   1  406.66   36.70
   7  -2   1  406.66   36.70
   7  -2   1  366.56   18.00
   7  -2   1  409.46   17.30
  -7  -3   1   76.69   14.30
  -7   3  -1  107.89   12.30
  -7  -3   1  115.49   10.20
  -7  -3   1   76.69   14.30
  -7   3  -1   89.69   10.90
  -7   3  -1   89.69   10.90
  -7   3  -1  107.89   12.30
  -7  -3   1  115.49   10.20
  -7   3  -1  144.29   12.90
  -7   3  -1  144.29   12.90
   7   3  -1  105.39   10.30
   7  -3   1   84.39   22.50
   7  -3   1  141.09   11.50
   7  -3   1  141.09   11.50
   7  -3   1  136.89   11.50
   7  -3   1   84.39   22.50
   7  -3   1  136.89   11.50
   7   3  -1  105.39   10.30
  -7   4  -1  171.58   16.00
  -7  -4   1  157.88   15.70
  -7   4  -1  171.58   16.00
  -7  -4   1  157.88   15.70
  -7  -4   1  184.58   13.40
  -7   4  -1  196.88   17.80
  -7  -4   1  184.58   13.40
  -7   4  -1  196.88   17.80
   7  -4   1  180.98   15.80
   7  -4   1  180.98   15.80
  -8   4   1    5.80   10.60
  -8  -4  -1   16.20    8.10
  -8   4   1    2.90   11.00
  -8  -4  -1   16.20    8.10
  -8   4   1    5.80   10.60
  -8   4   1    2.90   11.00
  -8  -4  -1   -5.80   11.50
  -8  -4  -1   -5.80   11.50
   8  -4  -1    4.30    8.40
   8  -4  -1    4.30    8.40
  -8   3   1  300.87   18.80
  -8  -3  -1  281.67   15.40
  -8   3   1  277.97   18.80
  -8  -3  -1  281.67   15.40
  -8   3   1  300.87   18.80
  -8   3   1  235.18   17.90
  -8   3   1  277.97   18.80
  -8   3   1  235.18   17.90
   8  -3  -1  201.38   36.70
   8  -3  -1  292.87   17.20
   8  -3  -1  292.87   17.20
   8  -3  -1  313.37   16.10
   8  -3  -1  313.37   16.10
   8  -3  -1  201.38   36.70
  -8   2   1  317.27   18.20
  -8   2   1  298.77   19.50
  -8   2   1  298.17   16.50
  -8   2   1  298.17   16.50
  -8   2   1  311.67   17.80
  -8  -2  -1  317.97   14.90
  -8   2   1  311.67   17.80
  -8  -2  -1  325.97   20.90
  -8   2   1  317.27   18.20
  -8   2   1  298.77   19.50
  -8  -2  -1  317.97   14.90
  -8  -2  -1  325.97   20.90
   8  -2  -1  270.47   37.30
   8  -2  -1  287.87   15.50
   8  -2  -1  287.87   15.50
   8  -2  -1  270.47   37.30
  -8  -1  -1  254.47   16.40
  -8   1   1  263.27   26.60
  -8   1   1  275.67   18.10
  -8   1   1  263.27   26.60
  -8   1   1  275.67   18.10
  -8   1   1  321.77   18.30
  -8  -1  -1  254.47   16.40
  -8  -1  -1  305.17   19.10
  -8  -1  -1  267.87   14.00
  -8  -1  -1  267.87   14.00
  -8   1   1  321.77   18.30
  -8  -1  -1  305.17   19.10
   8  -1  -1  292.47   15.90
   8   1   1  285.57   15.80
   8  -1  -1  276.97   14.00
   8  -1  -1  260.97   39.50
   8   1   1  285.57   15.80
   8  -1  -1  276.97   14.00
   8  -1  -1  260.97   39.50
   8  -1  -1  292.47   15.90
  -8   0  -1 1797.32   63.69
  -8   0  -1 1676.23   75.89
  -8   0   1 1650.23   72.99
  -8   0  -1 1735.13   61.79
  -8   0  -1 1735.13   61.79
  -8   0  -1 1831.42   63.89
  -8   0   1 1650.23   72.99
  -8   0   1 1728.93   61.69
  -8   0  -1 1676.23   75.89
  -8   0   1 1728.93   61.69
  -8   0  -1 1831.42   63.89
  -8   0   1 1796.32   63.99
  -8   0   1 1813.82   63.69
  -8   0   1 1796.32   63.99
  -8   0   1 1813.82   63.69
  -8   0  -1 1797.32   63.69
   8   0   1 1887.31   63.69
   8   0   1 1821.62   73.99
   8   0  -1 1794.52   63.29
   8   0  -1 1798.52   61.99
   8   0  -1 1971.50   73.09
   8   0  -1 1798.52   61.99
   8   0   1 1821.62   73.99
   8   0  -1 1794.52   63.29
   8   0  -1 1971.50   73.09
   8   0   1 1887.31   63.69
  -8  -1   1  277.77   17.40
  -8   1  -1  271.07   17.50
  -8  -1   1  273.67   13.40
  -8   1  -1  283.87   18.20
  -8  -1   1  283.17   18.30
  -8  -1   1  277.77   17.40
  -8   1  -1  271.07   17.50
  -8  -1   1  283.17   18.30
  -8   1  -1  283.87   18.20
  -8  -1   1  273.67   13.40
   8  -1   1  266.77   13.30
   8  -1   1  266.77   13.30
   8  -1   1  255.57   41.50
   8  -1   1  255.57   41.50
   8  -1   1  277.97   15.80
   8  -1   1  277.97   15.80
   8   1  -1  283.77   15.00
   8   1  -1  283.77   15.00
  -8   2  -1  271.07   16.80
  -8   2  -1  299.87   16.10
  -8  -2   1  300.57   19.90
  -8  -2   1  301.27   14.10
  -8   2  -1  273.87   18.60
  -8   2  -1  271.07   16.80
  -8  -2   1  300.57   19.90
  -8   2  -1  299.87   16.10
  -8   2  -1  273.87   18.60
  -8  -2   1  301.27   14.10
   8  -2   1  252.17   15.10
   8  -2   1  289.17   14.20
   8  -2   1  213.98   38.30
   8  -2   1  289.17   14.20
   8  -2   1  213.98   38.30
   8  -2   1  252.17   15.10
   8  -2   1  276.07   16.70
   8  -2   1  276.07   16.70
  -8  -3   1  276.57   14.50
  -8  -3   1  253.87   20.70
  -8   3  -1  303.47   19.80
  -8   3  -1  249.18   18.40
  -8   3  -1  304.67   18.40
  -8   3  -1  304.67   18.40
  -8   3  -1  249.18   18.40
  -8  -3   1  276.57   14.50
  -8  -3   1  253.87   20.70
  -8   3  -1  303.47   19.80
   8  -3   1  264.47   16.70
   8  -3   1  264.47   16.70
  -8  -4   1    8.00   11.70
  -8   4  -1    6.60   10.80
  -8  -4   1    8.00   11.70
  -8  -4   1    1.80    7.40
  -8   4  -1    6.60   10.80
  -8   4  -1   10.00   11.30
  -8  -4   1    1.80    7.40
  -8   4  -1   10.00   11.30
   8  -4   1    3.40    8.90
   8  -4   1    3.40    8.90
  -9  -4  -1   83.49   14.60
  -9  -4  -1   83.49   14.60
  -9   3   1  258.77   20.10
  -9  -3  -1  272.77   15.80
  -9   3   1  258.77   20.10
  -9  -3  -1  275.37   21.50
  -9   3   1  239.78   18.40
  -9   3   1  239.78   18.40
  -9  -3  -1  275.37   21.50
  -9  -3  -1  272.77   15.80
   9  -3  -1  255.07   15.60
   9  -3  -1  255.07   15.60
  -9   2   1   91.99   11.50
  -9  -2  -1   89.29    8.90
  -9  -2  -1   75.29   13.50
  -9   2   1   97.59    9.90
  -9   2   1   91.99   11.50
  -9   2   1   78.39   12.80
  -9   2   1   78.39   12.80
  -9  -2  -1   75.29   13.50
  -9  -2  -1   89.29    8.90
  -9   2   1   97.59    9.90
   9  -2  -1   87.79    9.10
   9  -2  -1   87.79    9.10
  -9  -1  -1  628.24   27.50
  -9  -1  -1  628.24   27.50
  -9   1   1  668.03   29.70
  -9   1   1  695.03   28.80
  -9   1   1  602.74   26.00
  -9   1   1  668.03   29.70
  -9   1   1  695.03   28.80
  -9  -1  -1  648.24   29.60
  -9  -1  -1  643.04   25.20
  -9  -1  -1  643.04   25.20
  -9   1   1  602.74   26.00
  -9  -1  -1  648.24   29.60
   9   1   1  619.64   27.00
   9  -1  -1  605.44   27.00
   9  -1  -1  629.94   25.00
   9  -1  -1  621.74   46.30
   9  -1  -1  621.74   46.30
   9  -1  -1  605.44   27.00
   9  -1  -1  629.94   25.00
   9   1   1  619.64   27.00
  -9   0  -1   -8.60    8.70
  -9   0  -1   -8.60    8.70
  -9   0   1   21.90   11.00
  -9   0   1    3.20    9.70
  -9   0  -1    6.40   10.50
  -9   0  -1    6.40   10.50
  -9   0   1    3.20    9.70
  -9   0   1   -0.90    5.60
  -9   0  -1    3.00    5.50
  -9   0   1   21.90   11.00
  -9   0  -1    3.00    5.50
  -9   0   1   -0.90    5.60
   9   0  -1    0.90    6.30
   9   0   1   -0.90    7.00
   9   0   1   46.20   16.00
   9   0  -1   -6.70    5.90
   9   0  -1   -6.70    5.90
   9   0   1   -0.90    7.00
   9   0  -1    0.90    6.30
   9   0   1   46.20   16.00
  -9  -1   1  639.04   24.30
  -9  -1   1  692.83   29.20
  -9   1  -1  546.65   27.70
  -9  -1   1  625.64   28.00
  -9   1  -1  628.84   28.30
  -9  -1   1  625.64   28.00
  -9   1  -1  628.84   28.30
  -9  -1   1  692.83   29.20
  -9   1  -1  546.65   27.70
  -9  -1   1  639.04   24.30
   9  -1   1  593.34   23.90
   9  -1   1  595.74   26.40
   9  -1   1  595.74   26.40
   9   1  -1  603.84   25.90
   9   1  -1  603.84   25.90
   9  -1   1  593.34   23.90
  -9   2  -1   74.69    9.10
  -9  -2   1   91.49    8.50
  -9   2  -1   73.59   11.20
  -9  -2   1   91.49    8.50
  -9  -2   1   79.69   13.00
  -9   2  -1   74.69    9.10
  -9   2  -1   73.59   11.20
  -9   2  -1   78.29   12.50
  -9  -2   1   79.69   13.00
  -9   2  -1   78.29   12.50
   9  -2   1   74.09    8.00
   9  -2   1   74.09    8.00
  -9   3  -1  284.27   20.50
  -9   3  -1  284.27   20.50
  -9  -3   1  256.57   21.90
  -9  -3   1  268.07   15.10
  -9   3  -1  272.07   18.60
  -9   3  -1  272.07   18.60
  -9  -3   1  268.07   15.10
  -9  -3   1  256.57   21.90
   9  -3   1  230.98   20.40
   9  -3   1  230.98   20.40
  -9  -4   1  107.99   14.80
  -9  -4   1  107.99   14.80
 -10  -3  -1  183.38   14.80
 -10  -3  -1  227.48   21.30
 -10  -3  -1  183.38   14.80
 -10   3   1  179.48   17.10
 -10   3   1  165.68   16.70
 -10   3   1  179.48   17.10
 -10   3   1  165.68   16.70
 -10  -3  -1  227.48   21.30
 -10  -2  -1   60.79    8.50
 -10   2   1   59.99    9.00
 -10   2   1   59.99    9.00
 -10   2   1   66.09   11.60
 -10   2   1   52.09   12.30
 -10  -2  -1   66.09   13.70
 -10   2   1   52.09   12.30
 -10  -2  -1   66.09   13.70
 -10  -2  -1   60.79    8.50
 -10   2   1   66.09   11.60
  10  -2  -1   78.69    8.90
  10  -2  -1   78.69    8.90
 -10   1   1  367.16   23.30
 -10   1   1  366.96   22.60
 -10  -1  -1  370.06   17.70
 -10  -1  -1  400.06   23.90
 -10  -1  -1  400.06   23.90
 -10   1   1  366.96   22.60
 -10  -1  -1  352.76   20.60
 -10  -1  -1  352.76   20.60
 -10  -1  -1  370.06   17.70
 -10   1   1  367.16   23.30
  10  -1  -1  317.77   19.20
  10   1   1  343.47   19.60
  10  -1  -1  361.16   17.50
  10  -1  -1  361.16   17.50
  10  -1  -1  317.77   19.20
  10   1   1  343.47   19.60
 -10   0   1  220.28   13.60
 -10   0  -1  212.48   14.00
 -10   0  -1  247.78   20.80
 -10   0  -1  191.58   17.50
 -10   0   1  210.28   19.00
 -10   0  -1  191.58   17.50
 -10   0  -1  247.78   20.80
 -10   0   1  210.28   19.00
 -10   0   1  315.57   21.60
 -10   0   1  220.28   13.60
 -10   0  -1  212.48   14.00
 -10   0   1  315.57   21.60
  10   0  -1  213.98   16.00
  10   0   1  212.28   16.30
  10   0   1  212.28   16.30
  10   0  -1  213.98   16.00
 -10   1  -1  328.87   21.90
 -10   1  -1  328.87   21.90
 -10   1  -1  326.57   21.40
 -10  -1   1  348.97   21.10
 -10  -1   1  383.66   23.80
 -10   1  -1  326.57   21.40
 -10  -1   1  348.97   21.10
 -10  -1   1  348.07   16.80
 -10  -1   1  348.07   16.80
 -10  -1   1  383.66   23.80
  10  -1   1  364.96   16.60
  10  -1   1  328.97   18.70
  10  -1   1  277.37   34.80
  10  -1   1  328.97   18.70
  10  -1   1  364.96   16.60
  10  -1   1  277.37   34.80
 -10   2  -1   81.39   13.20
 -10  -2   1   93.39   14.20
 -10  -2   1   58.79    8.50
 -10   2  -1   77.29   11.70
 -10   2  -1   81.39   13.20
 -10  -2   1   93.39   14.20
 -10   2  -1   77.29   11.70
 -10   2  -1   74.79    9.60
 -10  -2   1   58.79    8.50
 -10   2  -1   74.79    9.60
 -10  -3   1  138.09   17.20
 -10  -3   1  178.28   13.80
 -10   3  -1  202.38   19.50
 -10   3  -1  202.38   19.50
 -10  -3   1  178.28   13.80
 -10   3  -1  172.28   14.70
 -10  -3   1  138.09   17.20
 -10   3  -1  172.28   14.70
 -11   3   1   26.30   10.20
 -11  -3  -1   32.40    9.50
 -11  -3  -1   32.40    9.50
 -11   3   1   40.40   12.90
 -11   3   1   40.40   12.90
 -11  -3  -1   54.69   14.70
 -11  -3  -1   54.69   14.70
 -11   3   1   26.30   10.20
 -11  -2  -1    0.50   13.20
 -11   2   1  -12.00   11.20
 -11   2   1   15.30   11.20
 -11  -2  -1   -4.90    8.00
 -11  -2  -1   -4.90    8.00
 -11   2   1   15.30   11.20
 -11  -2  -1    0.50   13.20
 -11   2   1  -12.00   11.20
  11  -2  -1   12.00    7.40
  11  -2  -1   12.00    7.40
 -11   1   1   89.29   14.40
 -11  -1  -1   69.99   11.70
 -11  -1  -1   69.99   11.70
 -11   1   1   89.29   14.40
 -11   1   1   59.39   13.10
 -11  -1  -1   72.49   14.50
 -11  -1  -1   59.29    9.30
 -11  -1  -1   72.49   14.50
 -11  -1  -1   59.29    9.30
 -11   1   1   59.39   13.10
  11  -1  -1   80.89    9.60
  11  -1  -1   80.89    9.60
 -11   0  -1    0.30    7.80
 -11   0  -1    0.30    7.80
 -11   0   1    6.20    6.90
 -11   0   1    4.60   11.30
 -11   0  -1    0.80   12.70
 -11   0  -1  -12.90   10.00
 -11   0   1    4.50   12.20
 -11   0   1    4.60   11.30
 -11   0   1    6.20    6.90
 -11   0   1    4.50   12.20
 -11   0  -1    0.80   12.70
 -11   0  -1  -12.90   10.00
  11   0  -1   -1.20    7.60
  11   0   1    2.60    7.90
  11   0  -1   -1.20    7.60
  11   0   1    2.60    7.90
 -11  -1   1   88.79   14.90
 -11  -1   1   89.79   12.80
 -11   1  -1   67.59   12.90
 -11   1  -1   71.89   13.30
 -11   1  -1   67.59   12.90
 -11  -1   1   67.99    9.20
 -11  -1   1   88.79   14.90
 -11  -1   1   67.99    9.20
 -11  -1   1   89.79   12.80
 -11   1  -1   71.89   13.30
  11  -1   1   62.99    8.60
  11  -1   1   62.99    8.60
 -11  -2   1   -2.70    7.30
 -11  -2   1   15.70   13.70
 -11   2  -1    5.10   10.40
 -11  -2   1   15.70   13.70
 -11   2  -1   -9.80   10.70
 -11   2  -1   -9.80   10.70
 -11  -2   1   -2.70    7.30
 -11   2  -1    5.10   10.40
 -11  -3   1   19.20   14.70
 -11  -3   1   16.00    8.40
 -11   3  -1   14.10   12.00
 -11  -3   1   16.00    8.40
 -11  -3   1   19.20   14.70
 -11   3  -1   14.10   12.00
 -12   2   1  135.29   15.00
 -12  -2  -1  116.29   17.10
 -12  -2  -1  123.69   11.50
 -12  -2  -1  116.29   17.10
 -12   2   1  135.29   15.00
 -12   2   1   79.69   15.20
 -12  -2  -1  123.69   11.50
 -12   2   1   79.69   15.20
 -12   1   1    9.80   12.00
 -12   1   1    1.30   13.20
 -12   1   1    1.30   13.20
 -12  -1  -1    5.20    7.70
 -12   1   1    9.80   12.00
 -12  -1  -1   32.70   10.50
 -12  -1  -1    1.00   13.80
 -12  -1  -1   32.70   10.50
 -12  -1  -1    5.20    7.70
 -12  -1  -1    1.00   13.80
  12  -1  -1   12.00    7.90
  12  -1  -1   12.00    7.90
 -12   0  -1  351.66   24.90
 -12   0   1  296.17   22.10
 -12   0  -1  318.37   21.80
 -12   0   1  298.67   24.20
 -12   0   1  270.47   16.90
 -12   0  -1  318.37   21.80
 -12   0  -1  282.57   17.20
 -12   0   1  270.47   16.90
 -12   0   1  296.17   22.10
 -12   0  -1  351.66   24.90
 -12   0   1  298.67   24.20
 -12   0  -1  282.57   17.20
  12   0   1  267.57   19.60
  12   0  -1  257.47   19.50
  12   0  -1  257.47   19.50
  12   0   1  267.57   19.60
 -12  -1   1   19.50   11.40
 -12  -1   1    8.20    8.70
 -12   1  -1    2.90   11.40
 -12  -1   1    8.20    8.70
 -12   1  -1    2.90   11.40
 -12   1  -1    1.60   12.50
 -12  -1   1   12.60   14.10
 -12  -1   1   19.50   11.40
 -12  -1   1   12.60   14.10
 -12   1  -1    1.60   12.50
  12  -1   1    6.40    7.20
  12  -1   1    6.40    7.20
 -12   2  -1  124.89   16.20
 -12  -2   1   99.19   16.80
 -12   2  -1  124.89   16.20
 -12  -2   1   99.19   16.80
 -12  -2   1   99.49   10.50
 -12  -2   1   99.49   10.50
 -12   2  -1  142.39   15.10
 -12   2  -1  142.39   15.10
 -13   2   1    2.80   13.00
 -13   2   1    2.80   13.00
 -13  -2  -1   10.50   15.20
 -13   2   1   29.20   13.50
 -13  -2  -1   10.50   15.20
 -13   2   1   29.20   13.50
 -13  -2  -1    2.60    9.30
 -13  -2  -1    2.60    9.30
 -13   1   1   29.60   13.20
 -13   1   1   40.40   14.60
 -13  -1  -1   28.90   15.70
 -13  -1  -1   28.90   15.70
 -13  -1  -1   28.60    9.00
 -13   1   1   29.60   13.20
 -13  -1  -1   44.20   11.60
 -13  -1  -1   28.60    9.00
 -13   1   1   40.40   14.60
 -13  -1  -1   44.20   11.60
  13  -1  -1   31.90    9.00
  13  -1  -1   31.90    9.00
 -13   0   1   -0.40    8.70
 -13   0  -1   19.90   11.30
 -13   0  -1   19.90   11.30
 -13   0   1   15.10   11.80
 -13   0  -1   17.70   14.40
 -13   0   1    3.80   15.00
 -13   0   1   -0.40    8.70
 -13   0  -1   17.70   14.40
 -13   0   1    3.80   15.00
 -13   0   1   15.10   11.80
 -13  -1   1   29.90    9.80
 -13  -1   1   38.90   12.50
 -13   1  -1   19.50   14.20
 -13  -1   1   29.90    9.80
 -13   1  -1   19.50   14.20
 -13  -1   1   38.90   12.50
 -13  -1   1   28.90   15.50
 -13   1  -1   25.40   12.70
 -13   1  -1   25.40   12.70
 -13  -1   1   28.90   15.50
 -13  -2   1    5.20   16.00
 -13   2  -1   13.10   12.60
 -13   2  -1    3.10   12.10
 -13  -2   1   -7.80    8.00
 -13  -2   1    5.20   16.00
 -13  -2   1   -7.80    8.00
 -13   2  -1   13.10   12.60
 -13   2  -1    3.10   12.10
 -14   1   1   -2.90   15.00
 -14  -1  -1   13.30   10.10
 -14  -1  -1    2.20   15.60
 -14   1   1   10.20   12.80
 -14  -1  -1   13.30   10.10
 -14   1   1   10.20   12.80
 -14  -1  -1   30.80   11.20
 -14   1   1   -2.90   15.00
 -14  -1  -1   30.80   11.20
 -14  -1  -1    2.20   15.60
 -14   0   1  246.58   22.70
 -14   0   1  204.58   21.00
 -14   0  -1  241.68   21.60
 -14   0  -1  220.88   21.40
 -14   0   1  246.58   22.70
 -14   0   1  204.58   21.00
 -14   0  -1  220.88   21.40
 -14   0  -1  241.68   21.60
 -14  -1   1  -12.20   16.20
 -14  -1   1    6.50    9.60
 -14  -1   1   24.50   11.90
 -14  -1   1    6.50    9.60
 -14   1  -1   23.60   13.40
 -14   1  -1   22.60   14.50
 -14  -1   1   24.50   11.90
 -14   1  -1   23.60   13.40
 -14   1  -1   22.60   14.50
 -14  -1   1  -12.20   16.20
   0  -5  -2   -3.80   12.30
   0   5   2   -7.20   11.00
   0   5   2   -7.20   11.00
   0  -5  -2   -1.10    8.60
   0  -5  -2   -3.80   12.30
   0  -5  -2   -1.10    8.60
   0   4   2  118.19   12.50
   0   4   2  107.79   12.30
   0   4   2  107.79   12.30
   0  -4  -2   95.59   12.30
   0  -4  -2   91.29    9.40
   0  -4  -2   95.59   12.30
   0  -4  -2   91.29    9.40
   0   4   2  118.19   12.50
   0  -3  -2   -1.10   13.50
   0  -3  -2    4.40    7.20
   0  -3  -2   -1.10   13.50
   0   3   2    2.60    7.00
   0  -3  -2    4.40    7.20
   0   3   2    0.30    5.60
   0   3   2    2.60    7.00
   0  -3  -2   -2.90    5.30
   0  -3  -2   -2.90    5.30
   0   3   2   -2.30    6.60
   0   3   2   -2.30    6.60
   0   3   2    0.30    5.60
   0   2   2   71.19    6.90
   0  -2  -2   88.99    6.10
   0  -2  -2   79.59    7.90
   0   2   2   85.09    7.30
   0   2   2   85.09    7.30
   0  -2  -2   88.99    6.10
   0  -2  -2   79.59    7.90
   0   2   2   71.19    6.90
   0   1   2   -0.70    4.40
   0   1   2   -0.70    4.40
   0  -1  -2    3.80    4.40
   0  -1  -2    3.80    4.40
   0   0   2 1895.11   63.09
   0   0   2 1895.11   63.09
   0   0  -2 1817.12   62.99
   0   0   2 1839.92   61.49
   0   0   2 1839.92   61.49
   0   0  -2 1817.12   62.99
   0   1  -2   -2.20    8.30
   0  -1   2    2.10    9.70
   0  -1   2    2.10    9.70
   0   1  -2   -2.20    8.30
   0  -1   2    3.80    2.70
   0   1  -2   -3.10    2.80
   0  -1   2    3.80    2.70
   0   1  -2   -3.10    2.80
   0  -2   2   68.49    5.30
   0  -2   2   68.49    5.30
   0   2  -2   76.49    6.80
   0  -2   2   65.89   14.00
   0  -2   2   72.29    6.00
   0  -2   2   72.29    6.00
   0  -2   2   65.89   14.00
   0   2  -2   76.49    6.80
   0  -3   2   -3.00    4.40
   0   3  -2    2.10    5.80
   0   3  -2   -0.90    6.90
   0   3  -2    2.10    5.80
   0  -3   2    3.90   14.00
   0  -3   2    0.90    6.40
   0  -3   2   -3.00    4.40
   0  -3   2    3.90   14.00
   0   3  -2   -0.90    6.90
   0  -3   2    0.90    6.40
   0  -4   2   99.39    8.70
   0   4  -2   85.29   11.40
   0   4  -2   85.29   11.40
   0  -4   2  101.89   11.40
   0  -4   2  101.89   11.40
   0  -4   2   99.39    8.70
   0  -5   2    7.20    8.20
   0  -5   2    7.20    8.20
   0  -5   2   -6.90   11.90
   0  -5   2   -6.90   11.90
  -1  -5  -2   38.20    9.50
  -1  -5  -2   43.40   13.40
  -1   5   2   33.30   12.50
  -1  -5  -2   43.40   13.40
  -1  -5  -2   38.20    9.50
  -1   5   2   33.30   12.50
   1  -5  -2   38.80    9.90
   1  -5  -2   46.40   13.40
   1  -5  -2   46.40   13.40
   1  -5  -2   38.80    9.90
   1   5   2   41.30   12.30
   1   5   2   41.30   12.30
  -1   4   2   97.69   12.00
  -1   4   2  103.49   12.30
  -1   4   2   97.69   12.00
  -1  -4  -2  110.49    9.90
  -1   4   2  103.49   12.30
  -1  -4  -2  112.19   12.50
  -1  -4  -2  112.19   12.50
  -1  -4  -2  110.49    9.90
   1   4   2   89.99   11.40
   1  -4  -2  103.99   12.80
   1  -4  -2  119.59   10.30
   1  -4  -2  103.99   12.80
   1   4   2   95.59   12.00
   1  -4  -2  119.59   10.30
   1   4   2   95.59   12.00
   1   4   2   89.99   11.40
  -1   3   2  134.59   11.90
  -1  -3  -2  115.69    9.60
  -1   3   2  134.59   11.90
  -1  -3  -2  132.69   26.60
  -1  -3  -2  132.69   26.60
  -1   3   2  128.39   11.30
  -1   3   2  128.39   11.30
  -1  -3  -2  104.89   10.00
  -1  -3  -2  104.89   10.00
  -1   3   2  155.28   11.70
  -1   3   2  155.28   11.70
  -1  -3  -2  115.69    9.60
   1   3   2  126.89   11.20
   1   3   2  126.89   11.20
   1   3   2  134.79   10.60
   1  -3  -2  135.89   27.70
   1   3   2  134.79   10.60
   1   3   2  128.89   10.70
   1  -3  -2  120.99    9.90
   1   3   2  128.89   10.70
   1  -3  -2  141.59   10.90
   1  -3  -2  135.89   27.70
   1  -3  -2  141.59   10.90
   1  -3  -2  120.99    9.90
  -1   2   2  170.68   10.50
  -1   2   2  168.98   10.40
  -1   2   2  168.98   10.40
  -1  -2  -2  142.19   10.40
  -1  -2  -2  158.88    8.50
  -1  -2  -2  160.78    9.50
  -1   2   2  170.68   10.50
  -1  -2  -2  160.78    9.50
  -1   2   2  150.78   10.90
  -1   2   2  150.78   10.90
  -1  -2  -2  158.88    8.50
  -1  -2  -2  142.19   10.40
   1  -2  -2  157.58    8.90
   1  -2  -2  173.98   22.60
   1  -2  -2  157.58    8.90
   1   2   2  171.18   10.00
   1   2   2  171.18   10.00
   1  -2  -2  150.18   10.00
   1   2   2  172.68   10.40
   1   2   2  172.68   10.40
   1  -2  -2  173.98   22.60
   1  -2  -2  150.18   10.00
  -1  -1  -2 9936.71  324.37
  -1   1   2 9706.83  324.97
  -1   1   2 9706.83  324.97
  -1  -1  -2 9936.71  324.37
   1  -1  -2 9640.04  324.57
   1   1   2 9825.02  324.87
   1  -1  -2 9640.04  324.57
   1   1   2 9825.02  324.87
  -1   0  -2   -1.20    2.40
  -1   0  -2   -1.20    2.40
  -1   0   2   -1.80    2.10
  -1   0   2   -1.80    2.10
   1   0   2    0.40    2.50
   1   0  -2    1.30    2.20
   1   0  -2    1.30    2.20
   1   0   2    0.40    2.50
   1   0   2    7.90    6.00
   1   0   2    7.90    6.00
  -1   1  -2 9758.12  320.77
  -1  -1   2 9549.34  324.67
  -1  -1   2 9549.34  324.67
  -1   1  -2 9758.12  320.77
   1  -1   2 9332.67  320.17
   1  -1   2 9999.00  327.57
   1  -1   2 9999.00  327.57
   1  -1   2 9332.67  320.17
  -1  -2   2  176.48   23.10
  -1   2  -2  156.78    9.20
  -1   2  -2  156.78    9.20
  -1   2  -2  147.19   11.00
  -1   2  -2  147.19   11.00
  -1  -2   2  176.48   23.10
   1   2  -2  155.38   10.10
   1  -2   2  136.19    7.90
   1   2  -2  143.29    8.30
   1  -2   2  154.58    8.70
   1  -2   2  136.19    7.90
   1   2  -2  143.29    8.30
   1  -2   2  178.88   22.80
   1  -2   2  154.58    8.70
   1   2  -2  155.38   10.10
   1  -2   2  178.88   22.80
  -1  -3   2  115.19   20.60
  -1   3  -2  119.49   10.70
  -1   3  -2  119.49   10.70
  -1  -3   2  159.48   11.60
  -1   3  -2  119.29    9.70
  -1   3  -2  119.29    9.70
  -1  -3   2  115.99    8.20
  -1   3  -2   96.89    9.60
  -1  -3   2  159.48   11.60
  -1  -3   2  115.99    8.20
  -1  -3   2  115.19   20.60
  -1   3  -2   96.89    9.60
   1   3  -2  152.58   11.20
   1  -3   2  107.49   19.00
   1  -3   2  122.99    9.60
   1  -3   2  131.39    9.00
   1   3  -2  152.58   11.20
   1  -3   2  131.39    9.00
   1  -3   2  107.49   19.00
   1  -3   2  122.99    9.60
  -1  -4   2  117.79    9.10
  -1   4  -2  114.59   12.60
  -1   4  -2  114.59   12.60
  -1  -4   2  120.39   11.90
  -1  -4   2  120.39   11.90
  -1  -4   2  117.79    9.10
   1  -4   2  109.09    9.50
   1   4  -2  100.59   11.70
   1  -4   2   96.19   11.60
   1  -4   2  109.09    9.50
   1  -4   2   96.19   11.60
   1   4  -2  100.59   11.70
  -1  -5   2   32.00   12.50
  -1  -5   2   31.80    8.90
  -1   5  -2   47.60   12.70
  -1  -5   2   31.80    8.90
  -1  -5   2   32.00   12.50
  -1   5  -2   47.60   12.70
   1  -5   2   31.60   12.20
   1  -5   2   57.29    9.30
   1  -5   2   31.60   12.20
   1  -5   2   57.29    9.30
  -2   5   2  304.27   22.20
  -2  -5  -2  278.97   22.50
  -2  -5  -2  278.97   22.50
  -2  -5  -2  249.18   17.30
  -2   5   2  304.27   22.20
  -2  -5  -2  249.18   17.30
   2  -5  -2  215.38   18.40
   2   5   2  280.07   20.60
   2   5   2  280.07   20.60
   2  -5  -2  312.87   18.40
   2  -5  -2  215.38   18.40
   2  -5  -2  312.87   18.40
  -2  -4  -2  185.48   14.90
  -2   4   2  181.28   17.30
  -2  -4  -2  185.48   14.90
  -2  -4  -2  180.48   13.20
  -2  -4  -2  180.48   13.20
  -2   4   2  181.28   17.30
   2  -4  -2  195.08   14.80
   2  -4  -2  195.08   14.80
   2   4   2  167.38   16.10
   2   4   2  192.78   17.20
   2  -4  -2  197.58   14.20
   2  -4  -2  197.58   14.20
   2   4   2  192.78   17.20
   2   4   2  167.38   16.10
  -2   3   2  300.37   17.40
  -2  -3  -2  322.97   17.30
  -2  -3  -2  322.97   17.30
  -2  -3  -2  329.87   14.40
  -2   3   2  300.37   17.40
  -2   3   2  331.27   16.70
  -2   3   2  323.37   16.90
  -2   3   2  331.27   16.70
  -2  -3  -2  329.87   14.40
  -2   3   2  323.37   16.90
   2   3   2  336.27   16.90
   2  -3  -2  335.87   32.10
   2  -3  -2  335.87   32.10
   2  -3  -2  316.17   15.40
   2   3   2  312.77   15.80
   2  -3  -2  316.17   15.40
   2   3   2  312.17   16.40
   2  -3  -2  338.77   17.70
   2   3   2  312.17   16.40
   2   3   2  312.77   15.80
   2   3   2  336.27   16.90
   2  -3  -2  338.77   17.70
  -2  -2  -2   19.00    4.60
  -2   2   2    8.10    5.20
  -2   2   2   14.50    5.50
  -2  -2  -2   10.80    5.90
  -2   2   2    9.40    5.90
  -2  -2  -2   19.00    4.60
  -2  -2  -2   13.50    4.00
  -2   2   2   14.50    5.50
  -2  -2  -2   10.80    5.90
  -2   2   2    9.40    5.90
  -2   2   2    8.10    5.20
  -2  -2  -2   13.50    4.00
   2   2   2   12.10    5.40
   2   2   2   17.60    5.20
   2  -2  -2    9.80   11.50
   2  -2  -2   17.00    4.50
   2   2   2   12.10    5.40
   2   2   2   17.60    5.20
   2  -2  -2    9.80   11.50
   2  -2  -2   17.00    4.50
   2  -2  -2   25.50    5.30
   2  -2  -2   25.50    5.30
  -2  -1  -2  164.98   20.40
  -2   1   2  218.08   10.90
  -2  -1  -2  164.98   20.40
  -2  -1  -2  210.38   10.30
  -2  -1  -2  210.38   10.30
  -2   1   2  218.08   10.90
   2  -1  -2  215.08   18.50
   2  -1  -2  215.08   18.50
   2  -1  -2  200.48   10.80
   2   1   2  213.38   10.50
   2   1   2  213.38   10.50
   2  -1  -2  200.48   10.80
  -2   0  -2 8265.77  273.97
  -2   0   2 8273.77  273.47
  -2   0  -2 8690.73  278.57
  -2   0  -2 8690.73  278.57
  -2   0  -2 8265.77  273.97
  -2   0   2 8273.77  273.47
   2   0   2 8347.86  274.47
   2   0  -2 8235.18  273.37
   2   0   2 7533.25  276.57
   2   0  -2 8235.18  273.37
   2   0   2 7533.25  276.57
   2   0   2 8347.86  274.47
  -2   1  -2  211.88   10.80
  -2   1  -2  216.38   21.60
  -2   1  -2  216.38   21.60
  -2   1  -2  211.88   10.80
   2  -1   2  228.08   21.50
   2   1  -2  208.68    8.90
   2   1  -2  208.68    8.90
   2  -1   2  225.58   10.70
   2  -1   2  225.58   10.70
   2  -1   2  239.78   10.80
   2  -1   2  239.78   10.80
   2  -1   2  228.08   21.50
  -2   2  -2   17.10    4.70
  -2   2  -2   17.10    4.70
  -2   2  -2   31.70    6.60
  -2   2  -2   16.90   11.90
  -2   2  -2   16.90   11.90
  -2   2  -2   31.70    6.60
   2  -2   2   20.50   11.70
   2   2  -2   13.30    3.90
   2  -2   2   20.50   11.70
   2  -2   2   23.20    4.80
   2  -2   2   17.70    4.10
   2  -2   2   23.20    4.80
   2   2  -2   13.30    3.90
   2  -2   2   17.70    4.10
  -2   3  -2  289.97   15.50
  -2  -3   2  315.77   13.10
  -2   3  -2  289.97   15.50
  -2  -3   2  344.57   33.20
  -2   3  -2  324.47   17.50
  -2  -3   2  315.77   13.10
  -2  -3   2  344.57   33.20
  -2   3  -2  301.77   15.30
  -2   3  -2  324.47   17.50
  -2  -3   2  320.27   16.40
  -2   3  -2  301.77   15.30
  -2  -3   2  320.27   16.40
   2  -3   2  323.67   14.40
   2  -3   2  318.57   32.20
   2   3  -2  309.77   16.10
   2  -3   2  323.67   14.40
   2  -3   2  329.87   16.50
   2  -3   2  318.57   32.20
   2  -3   2  329.87   16.50
   2   3  -2  309.77   16.10
  -2  -4   2  161.88   13.60
  -2  -4   2  182.88   11.70
  -2  -4   2  161.88   13.60
  -2  -4   2  182.88   11.70
  -2   4  -2  159.28   14.30
  -2   4  -2  159.28   14.30
   2  -4   2  158.18   11.40
   2   4  -2  181.78   15.30
   2  -4   2  178.08   13.60
   2  -4   2  158.18   11.40
   2  -4   2  182.88   12.80
   2   4  -2  181.78   15.30
   2  -4   2  178.08   13.60
   2  -4   2  182.88   12.80
  -2   5  -2  267.77   21.00
  -2  -5   2  265.67   21.90
  -2  -5   2  281.97   16.30
  -2  -5   2  281.97   16.30
  -2  -5   2  265.67   21.90
  -2   5  -2  267.77   21.00
   2  -5   2  216.88   19.90
   2  -5   2  253.77   17.20
   2  -5   2  216.88   19.90
   2  -5   2  253.77   17.20
  -3  -4  -2   62.99    8.40
  -3  -4  -2   65.49   11.70
  -3  -4  -2   65.49   11.70
  -3   4   2   76.89   11.70
  -3  -4  -2   62.99    8.40
  -3   4   2   76.89   11.70
   3  -4  -2   73.89   11.60
   3   4   2   64.79   11.00
   3  -4  -2   73.89   11.60
   3  -4  -2   66.99    9.50
   3   4   2   73.49   10.50
   3  -4  -2   66.99    9.50
   3   4   2   64.79   11.00
   3   4   2   73.49   10.50
  -3   3   2  205.88   15.10
  -3   3   2  223.78   14.40
  -3   3   2  212.58   12.90
  -3  -3  -2  228.88   11.80
  -3   3   2  205.88   15.10
  -3  -3  -2  222.88   14.90
  -3  -3  -2  228.88   11.80
  -3  -3  -2  222.88   14.90
  -3   3   2  213.98   14.10
  -3   3   2  223.78   14.40
  -3   3   2  212.58   12.90
  -3   3   2  213.98   14.10
   3   3   2  221.68   13.40
   3  -3  -2  213.48   14.70
   3  -3  -2  210.98   29.00
   3   3   2  221.68   13.40
   3   3   2  220.78   14.40
   3  -3  -2  213.48   14.70
   3   3   2  220.78   14.40
   3  -3  -2  219.18   12.90
   3  -3  -2  219.18   12.90
   3  -3  -2  210.98   29.00
  -3   2   2  390.06   17.30
  -3  -2  -2  403.36   15.40
  -3  -2  -2  381.06   15.90
  -3   2   2  385.96   16.70
  -3  -2  -2  403.36   15.40
  -3   2   2  419.26   17.30
  -3  -2  -2  388.26   17.00
  -3   2   2  390.06   17.30
  -3   2   2  419.26   17.30
  -3   2   2  385.96   16.70
  -3  -2  -2  388.26   17.00
  -3  -2  -2  381.06   15.90
   3   2   2  388.06   16.50
   3   2   2  366.56   16.30
   3  -2  -2  397.76   27.70
   3  -2  -2  395.96   16.10
   3  -2  -2  374.46   16.60
   3   2   2  366.56   16.30
   3  -2  -2  374.46   16.60
   3  -2  -2  395.96   16.10
   3  -2  -2  384.76   17.20
   3  -2  -2  384.76   17.20
   3   2   2  388.06   16.50
   3  -2  -2  397.76   27.70
  -3   1   2  429.56   17.40
  -3  -1  -2  377.76   27.80
  -3  -1  -2  427.86   16.70
  -3   1   2  421.46   24.50
  -3  -1  -2  377.76   27.80
  -3  -1  -2  427.86   16.70
  -3   1   2  421.46   24.50
  -3   1   2  429.56   17.40
   3   1   2  436.96   17.20
   3   1   2  436.96   17.20
   3  -1  -2  440.76   17.60
   3  -1  -2  440.76   17.60
   3  -1  -2  447.06   24.50
   3  -1  -2  447.06   24.50
  -3   0  -2   -0.30    4.30
  -3   0  -2   -0.30    4.30
  -3   0  -2   18.50   13.00
  -3   0  -2   18.50   13.00
  -3   0   2   -2.40    4.20
  -3   0   2   -2.40    4.20
   3   0  -2    1.50    2.80
   3   0  -2    1.50    2.80
   3   0   2    4.10   12.60
   3   0   2    1.50    4.60
   3   0   2    4.10   12.60
   3   0   2    1.50    4.60
  -3   1  -2  440.56   28.30
  -3   1  -2  440.56   28.30
  -3   1  -2  462.45   17.90
  -3   1  -2  462.45   17.90
   3   1  -2  441.86   16.40
   3  -1   2  433.96   17.80
   3  -1   2  433.96   17.80
   3  -1   2  454.55   28.20
   3   1  -2  441.86   16.40
   3  -1   2  452.55   17.90
   3  -1   2  452.55   17.90
   3  -1   2  454.55   28.20
  -3   2  -2  376.56   17.20
  -3   2  -2  342.07   17.10
  -3   2  -2  342.07   17.10
  -3   2  -2  396.46   16.60
  -3   2  -2  376.56   17.20
  -3   2  -2  396.46   16.60
   3  -2   2  379.46   15.40
   3  -2   2  388.76   16.30
   3   2  -2  382.36   14.80
   3  -2   2  407.76   29.70
   3  -2   2  388.76   16.30
   3   2  -2  382.36   14.80
   3  -2   2  379.46   15.40
   3  -2   2  407.76   29.70
  -3   3  -2  208.98   13.20
  -3   3  -2  217.58   15.10
  -3  -3   2  227.88   29.90
  -3  -3   2  192.98   14.10
  -3   3  -2  208.98   13.20
  -3   3  -2  217.58   15.10
  -3  -3   2  192.98   14.10
  -3   3  -2  215.38   13.10
  -3  -3   2  227.88   29.90
  -3  -3   2  200.68   10.20
  -3  -3   2  200.68   10.20
  -3   3  -2  215.38   13.10
   3   3  -2  216.48   13.10
   3   3  -2  230.88   14.40
   3  -3   2  217.48   29.80
   3   3  -2  230.88   14.40
   3  -3   2  215.28   13.80
   3  -3   2  202.48   11.70
   3  -3   2  202.48   11.70
   3   3  -2  216.48   13.10
   3  -3   2  215.28   13.80
   3  -3   2  217.48   29.80
  -3  -4   2   60.79   10.60
  -3  -4   2   49.90    7.10
  -3  -4   2   49.90    7.10
  -3   4  -2   51.39   11.10
  -3  -4   2   60.79   10.60
  -3   4  -2   51.39   11.10
   3  -4   2   50.39    9.70
   3  -4   2   50.39    9.70
   3  -4   2   62.39    8.50
   3  -4   2   56.39   10.30
   3  -4   2   62.39    8.50
   3  -4   2   56.39   10.30
  -4  -4  -2   50.29   11.40
  -4   4   2   28.90   10.60
  -4  -4  -2   29.70    7.20
  -4  -4  -2   29.70    7.20
  -4   4   2   28.90   10.60
  -4  -4  -2   50.29   11.40
   4   4   2   36.00    9.30
   4  -4  -2   30.80    8.50
   4  -4  -2   30.80    8.50
   4  -4  -2   43.30   10.30
   4   4   2   31.80    9.90
   4   4   2   31.80    9.90
   4   4   2   36.00    9.30
   4  -4  -2   43.30   10.30
  -4  -3  -2    8.10    5.40
  -4   3   2    9.00    6.70
  -4   3   2   -1.50    6.40
  -4  -3  -2   -1.10    8.40
  -4   3   2    0.40    7.90
  -4   3   2   -1.50    6.40
  -4  -3  -2    8.10    5.40
  -4  -3  -2   -1.10    8.40
  -4   3   2    9.00    6.70
  -4   3   2    0.40    7.90
   4  -3  -2   13.90    7.70
   4   3   2   -1.60    6.00
   4  -3  -2    2.00   14.20
   4  -3  -2    1.70    5.70
   4   3   2   -1.60    6.00
   4   3   2   -1.40    7.10
   4   3   2   -1.40    7.10
   4  -3  -2    2.00   14.20
   4  -3  -2    1.70    5.70
   4  -3  -2   13.90    7.70
  -4   2   2  292.47   14.70
  -4   2   2  307.47   14.80
  -4   2   2  325.97   15.10
  -4   2   2  307.47   14.80
  -4  -2  -2  277.07   13.30
  -4  -2  -2  299.27   12.90
  -4   2   2  325.97   15.10
  -4   2   2  292.47   14.70
  -4  -2  -2  277.07   13.30
  -4  -2  -2  299.27   12.90
   4  -2  -2  319.77   26.40
   4  -2  -2  278.37   14.40
   4  -2  -2  311.37   15.00
   4   2   2  310.67   14.30
   4  -2  -2  300.87   13.80
   4   2   2  307.87   14.20
   4   2   2  310.67   14.30
   4  -2  -2  300.87   13.80
   4   2   2  307.87   14.20
   4  -2  -2  311.37   15.00
   4  -2  -2  278.37   14.40
   4  -2  -2  319.77   26.40
  -4  -1  -2  310.67   27.40
  -4   1   2  341.67   22.70
  -4  -1  -2  336.77   14.50
  -4   1   2  341.67   22.70
  -4  -1  -2  310.67   27.40
  -4   1   2  355.26   15.40
  -4  -1  -2  336.77   14.50
  -4   1   2  355.26   15.40
   4   1   2  348.07   14.80
   4  -1  -2  367.36   23.70
   4  -1  -2  367.36   23.70
   4   1   2  348.07   14.80
   4  -1  -2  324.17   15.40
   4  -1  -2  324.17   15.40
  -4   0   2 1309.27   49.10
  -4   0  -2 1310.57   54.29
  -4   0   2 1309.27   49.10
  -4   0  -2 1305.07   44.70
  -4   0  -2 1310.57   54.29
  -4   0  -2 1305.07   44.70
   4   0   2 1307.07   44.80
   4   0   2 1304.07   53.99
   4   0   2 1304.07   53.99
   4   0  -2 1155.68   48.40
   4   0  -2 1155.68   48.40
   4   0   2 1307.07   44.80
  -4   1  -2  359.36   26.40
  -4   1  -2  359.16   15.70
  -4   1  -2  359.36   26.40
  -4   1  -2  359.16   15.70
   4  -1   2  354.26   27.20
   4   1  -2  349.17   14.20
   4  -1   2  334.27   15.60
   4  -1   2  357.66   15.60
   4  -1   2  354.26   27.20
   4  -1   2  357.66   15.60
   4  -1   2  334.27   15.60
   4   1  -2  349.17   14.20
  -4   2  -2  289.77   14.90
  -4   2  -2  300.97   15.00
  -4   2  -2  302.47   14.70
  -4   2  -2  300.97   15.00
  -4   2  -2  289.77   14.90
  -4   2  -2  302.47   14.70
   4  -2   2  305.97   27.70
   4  -2   2  285.17   14.10
   4   2  -2  294.27   12.60
   4  -2   2  285.17   14.10
   4  -2   2  294.37   13.20
   4  -2   2  305.97   27.70
   4  -2   2  294.37   13.20
   4   2  -2  294.27   12.60
  -4   3  -2   -4.00    7.90
  -4   3  -2    7.30    7.20
  -4  -3   2   11.60    4.40
  -4   3  -2    8.10    6.50
  -4  -3   2   11.60    4.40
  -4   3  -2   -4.00    7.90
  -4   3  -2    7.30    7.20
  -4   3  -2    8.10    6.50
   4  -3   2    0.20    6.60
   4  -3   2    0.70    5.60
   4  -3   2   -0.60   14.80
   4   3  -2    0.80    7.00
   4  -3   2   -0.60   14.80
   4  -3   2    0.20    6.60
   4  -3   2    0.70    5.60
   4   3  -2    0.80    7.00
  -4   4  -2   37.40   11.20
  -4  -4   2   31.40   10.40
  -4   4  -2   37.40   11.20
  -4  -4   2   20.50    6.20
  -4  -4   2   31.40   10.40
  -4  -4   2   20.50    6.20
   4  -4   2    7.40    8.90
   4  -4   2   45.80    8.40
   4  -4   2   45.80    8.40
   4  -4   2    7.40    8.90
  -5   4   2  198.68   16.40
  -5  -4  -2  163.18   14.80
  -5  -4  -2  157.18   13.00
  -5  -4  -2  157.18   13.00
  -5  -4  -2  163.18   14.80
  -5   4   2  198.68   16.40
   5   4   2  160.78   14.20
   5  -4  -2  170.08   14.50
   5  -4  -2  150.28   13.60
   5  -4  -2  170.08   14.50
   5  -4  -2  150.28   13.60
   5   4   2  160.78   14.20
  -5  -3  -2   18.20    9.20
  -5   3   2   14.90    8.60
  -5   3   2   14.00    7.70
  -5   3   2   14.90    8.60
  -5   3   2   29.90    7.80
  -5  -3  -2   18.80    6.10
  -5   3   2   14.00    7.70
  -5   3   2   29.90    7.80
  -5  -3  -2   18.20    9.20
  -5  -3  -2   18.80    6.10
   5  -3  -2   25.30    8.60
   5  -3  -2   27.60   16.70
   5   3   2   14.50    7.50
   5   3   2   14.50    7.50
   5  -3  -2   27.60   16.70
   5  -3  -2   25.30    8.60
   5  -3  -2   22.50    6.70
   5  -3  -2   22.50    6.70
  -5   2   2 1285.37   61.99
  -5  -2  -2 1305.07   44.10
  -5  -2  -2 1190.18   44.60
  -5  -2  -2 1190.18   44.60
  -5   2   2 1284.37   45.70
  -5   2   2 1282.87   46.10
  -5   2   2 1282.87   46.10
  -5   2   2 1284.37   45.70
  -5   2   2 1338.97   46.50
  -5  -2  -2 1305.07   44.10
  -5   2   2 1338.97   46.50
  -5   2   2 1285.37   61.99
   5  -2  -2 1237.28   44.80
   5   2   2 1264.77   45.30
   5   2   2 1264.77   45.30
   5  -2  -2 1275.87   44.90
   5  -2  -2 1264.57   46.00
   5  -2  -2 1275.87   44.90
   5   2   2 1255.97   45.00
   5  -2  -2 1308.67   56.59
   5  -2  -2 1264.57   46.00
   5  -2  -2 1237.28   44.80
   5   2   2 1255.97   45.00
   5  -2  -2 1308.67   56.59
  -5  -1  -2  397.56   15.40
  -5   1   2  357.46   18.40
  -5   1   2  378.16   24.50
  -5   1   2  395.06   17.00
  -5  -1  -2  369.56   16.00
  -5  -1  -2  397.56   15.40
  -5  -1  -2  394.16   31.80
  -5  -1  -2  369.56   16.00
  -5  -1  -2  394.16   31.80
  -5   1   2  395.06   17.00
  -5   1   2  378.16   24.50
  -5   1   2  357.46   18.40
   5  -1  -2  413.26   26.00
   5  -1  -2  413.26   26.00
   5   1   2  381.86   16.80
   5  -1  -2  381.56   17.40
   5  -1  -2  381.56   17.40
   5   1   2  381.86   16.80
  -5   0  -2    2.30    5.00
  -5   0  -2    2.30    5.00
  -5   0  -2    5.10   14.70
  -5   0   2   14.10   11.40
  -5   0   2   14.10   11.40
  -5   0  -2    5.10   14.70
   5   0   2   -0.20    5.20
   5   0  -2   -9.40   10.40
   5   0   2   -6.00   13.50
   5   0  -2   -0.80    3.40
   5   0  -2   -0.80    3.40
   5   0  -2   -9.40   10.40
   5   0   2   -0.20    5.20
   5   0   2   -6.00   13.50
  -5   1  -2  376.06   27.80
  -5   1  -2  331.87   17.20
  -5  -1   2  372.26   14.50
  -5  -1   2  346.07   27.10
  -5  -1   2  372.26   14.50
  -5  -1   2  346.07   27.10
  -5   1  -2  331.87   17.20
  -5   1  -2  376.06   27.80
   5   1  -2  392.76   15.60
   5   1  -2  392.76   15.60
   5  -1   2  380.06   16.80
   5  -1   2  386.76   16.90
   5  -1   2  380.06   16.80
   5  -1   2  386.76   16.90
   5  -1   2  418.56   31.30
   5  -1   2  418.56   31.30
  -5   2  -2 1317.27   45.90
  -5   2  -2 1286.77   46.20
  -5  -2   2 1164.48   45.10
  -5   2  -2 1294.47   45.60
  -5   2  -2 1317.27   45.90
  -5   2  -2 1294.47   45.60
  -5  -2   2 1276.47   43.30
  -5   2  -2 1286.77   46.20
  -5  -2   2 1164.48   45.10
  -5  -2   2 1276.47   43.30
   5  -2   2 1322.17   58.89
   5  -2   2 1285.47   45.70
   5  -2   2 1272.77   45.70
   5  -2   2 1201.58   44.50
   5  -2   2 1272.77   45.70
   5  -2   2 1322.17   58.89
   5   2  -2 1294.17   44.30
   5   2  -2 1294.17   44.30
   5  -2   2 1201.58   44.50
   5  -2   2 1285.47   45.70
  -5   3  -2    5.80    7.20
  -5   3  -2    5.80    7.20
  -5   3  -2   17.00    8.20
  -5  -3   2   25.70    5.00
  -5   3  -2   14.60    8.80
  -5   3  -2   17.00    8.20
  -5   3  -2   14.60    8.80
  -5  -3   2   25.70    5.00
   5  -3   2   21.60    6.90
   5  -3   2   15.00    7.20
   5  -3   2   16.50   16.10
   5  -3   2   16.50   16.10
   5  -3   2   10.00    6.50
   5  -3   2   15.00    7.20
   5   3  -2   29.00    7.80
   5  -3   2   21.60    6.90
   5  -3   2   10.00    6.50
   5   3  -2   29.00    7.80
  -5   4  -2  167.68   15.90
  -5  -4   2  145.29   14.40
  -5   4  -2  192.68   16.20
  -5   4  -2  167.68   15.90
  -5  -4   2  162.58   11.90
  -5  -4   2  162.58   11.90
  -5  -4   2  145.29   14.40
  -5   4  -2  192.68   16.20
   5  -4   2  168.18   13.80
   5  -4   2  168.18   13.80
  -6  -4  -2  136.29   10.80
  -6  -4  -2  136.29   10.80
  -6   4   2  138.09   15.00
  -6  -4  -2  130.49   14.50
  -6   4   2  138.09   15.00
  -6  -4  -2  130.49   14.50
   6  -4  -2  134.59   11.90
   6   4   2  121.99   12.90
   6  -4  -2  126.79   12.20
   6  -4  -2  134.59   11.90
   6   4   2  121.99   12.90
   6  -4  -2  126.79   12.20
  -6   3   2   56.89    9.30
  -6  -3  -2   57.39    7.40
  -6   3   2   59.19    9.90
  -6   3   2   70.09   10.40
  -6   3   2   56.89    9.30
  -6  -3  -2   57.39    7.40
  -6   3   2   59.19    9.90
  -6  -3  -2   51.69   10.30
  -6   3   2   70.09   10.40
  -6  -3  -2   51.69   10.30
   6  -3  -2   50.99   18.20
   6  -3  -2   50.99   18.20
   6  -3  -2   51.69    8.60
   6   3   2   59.89    9.00
   6   3   2   59.89    9.00
   6  -3  -2   46.00    7.90
   6  -3  -2   46.00    7.90
   6  -3  -2   51.69    8.60
  -6   2   2   69.49    9.90
  -6  -2  -2   65.79    9.70
  -6   2   2   69.49    9.90
  -6  -2  -2   58.19    6.40
  -6  -2  -2   44.40    6.20
  -6   2   2   68.89    7.90
  -6   2   2   68.89    7.90
  -6  -2  -2   44.40    6.20
  -6   2   2   59.69    8.10
  -6   2   2   52.89    8.00
  -6  -2  -2   58.19    6.40
  -6   2   2   59.69    8.10
  -6  -2  -2   65.79    9.70
  -6   2   2   52.89    8.00
   6  -2  -2   54.49    7.00
   6   2   2   67.09    7.30
   6   2   2   56.29    6.80
   6  -2  -2   59.89    6.90
   6  -2  -2   59.89    6.90
   6  -2  -2   54.49    7.00
   6  -2  -2   50.59   15.00
   6  -2  -2   50.59   15.00
   6   2   2   56.29    6.80
   6   2   2   67.09    7.30
  -6  -1  -2   53.89   14.80
  -6   1   2   65.29    9.20
  -6  -1  -2   61.69    9.10
  -6   1   2   55.09    7.00
  -6   1   2   55.09    7.00
  -6   1   2   65.29    9.20
  -6  -1  -2   52.89    6.30
  -6   1   2   48.20   11.40
  -6  -1  -2   70.29    6.40
  -6  -1  -2   61.69    9.10
  -6  -1  -2   53.89   14.80
  -6   1   2   48.20   11.40
  -6  -1  -2   52.89    6.30
  -6   1   2   65.39    8.40
  -6  -1  -2   70.29    6.40
  -6   1   2   65.39    8.40
   6   1   2   60.89    7.00
   6  -1  -2   42.90   14.30
   6   1   2   63.99   14.20
   6   1   2   60.89    7.00
   6  -1  -2   42.90   14.30
   6   1   2   63.99   14.20
   6  -1  -2   56.39    6.10
   6  -1  -2   56.39    6.10
  -6   0  -2  357.06   19.20
  -6   0   2  408.66   27.60
  -6   0  -2  394.76   33.20
  -6   0  -2  365.36   18.90
  -6   0  -2  365.36   18.90
  -6   0   2  408.66   27.60
  -6   0   2  409.46   18.80
  -6   0  -2  394.76   33.20
  -6   0  -2  357.06   19.20
  -6   0   2  409.46   18.80
  -6   0   2  398.46   19.20
  -6   0   2  398.46   19.20
   6   0  -2  378.86   16.50
   6   0  -2  431.86   17.60
   6   0   2  432.16   18.10
   6   0   2  422.06   31.40
   6   0   2  432.16   18.10
   6   0  -2  412.66   26.50
   6   0  -2  412.66   26.50
   6   0  -2  431.86   17.60
   6   0   2  422.06   31.40
   6   0  -2  378.86   16.50
  -6   1  -2   52.49    8.00
  -6   1  -2   49.60   14.00
  -6  -1   2   64.09    8.60
  -6   1  -2   52.49    8.00
  -6   1  -2   65.89    8.20
  -6  -1   2   64.09    8.60
  -6   1  -2   65.89    8.20
  -6  -1   2   61.49    5.40
  -6   1  -2   49.60   14.00
  -6  -1   2   61.49    5.40
   6  -1   2   55.69   17.20
   6  -1   2   57.49    7.20
   6  -1   2   55.39    7.20
   6  -1   2   55.69   17.20
   6   1  -2   52.59    6.20
   6   1  -2   52.59    6.20
   6  -1   2   57.49    7.20
   6  -1   2   55.39    7.20
  -6   2  -2   51.39    7.90
  -6  -2   2   66.29    9.00
  -6   2  -2   58.19    8.10
  -6   2  -2   68.89    7.60
  -6   2  -2   68.89    7.60
  -6  -2   2   73.09    5.60
  -6   2  -2   58.19    8.10
  -6  -2   2   66.29    9.00
  -6   2  -2   51.39    7.90
  -6  -2   2   73.09    5.60
  -6   2  -2   67.39    9.30
  -6   2  -2   67.39    9.30
   6  -2   2   45.60   16.40
   6  -2   2   50.39    8.00
   6  -2   2   55.19    6.80
   6   2  -2   63.89    6.50
   6  -2   2   45.60   16.40
   6  -2   2   50.39    8.00
   6  -2   2   59.39    6.30
   6  -2   2   55.19    6.80
   6  -2   2   49.10    7.60
   6  -2   2   59.39    6.30
   6   2  -2   63.89    6.50
   6  -2   2   49.10    7.60
  -6   3  -2   51.39   10.30
  -6   3  -2   51.39   10.30
  -6  -3   2   60.99    6.30
  -6  -3   2   60.99    6.30
  -6   3  -2   65.09   10.40
  -6   3  -2   65.09   10.40
  -6   3  -2   54.39    9.10
  -6   3  -2   54.39    9.10
   6  -3   2   63.89    8.00
   6  -3   2   42.30    8.40
   6  -3   2   45.00   19.40
   6  -3   2   42.30    8.40
   6   3  -2   46.00    8.20
   6   3  -2   46.00    8.20
   6  -3   2   43.60    7.70
   6  -3   2   45.00   19.40
   6  -3   2   63.89    8.00
   6  -3   2   43.60    7.70
  -6  -4   2  142.89   11.80
  -6   4  -2  114.59   14.10
  -6  -4   2  142.89   11.80
  -6  -4   2  123.79   13.80
  -6   4  -2  114.59   14.10
  -6  -4   2  123.79   13.80
  -6   4  -2  141.69   14.30
  -6   4  -2  141.69   14.30
   6  -4   2  123.39   11.90
   6  -4   2  123.39   11.90
  -7   4   2   17.50   10.30
  -7   4   2    4.20   10.80
  -7   4   2    4.20   10.80
  -7  -4  -2   -3.10   11.10
  -7  -4  -2   -4.00    7.50
  -7   4   2   17.50   10.30
  -7  -4  -2   -3.10   11.10
  -7  -4  -2   -4.00    7.50
   7  -4  -2   17.90    9.30
   7  -4  -2   17.90    9.30
   7  -4  -2   -8.40    8.50
   7  -4  -2   -8.40    8.50
   7   4   2    3.10    9.20
   7   4   2    3.10    9.20
  -7   3   2  162.58   15.50
  -7  -3  -2  148.29   12.30
  -7   3   2  126.69   12.30
  -7  -3  -2  148.29   12.30
  -7   3   2  153.08   13.90
  -7   3   2  153.08   13.90
  -7   3   2  126.69   12.30
  -7   3   2  162.58   15.50
   7   3   2  130.19   11.50
   7  -3  -2  162.58   13.00
   7  -3  -2  156.08   13.00
   7  -3  -2  162.58   13.00
   7   3   2  130.19   11.50
   7  -3  -2  156.08   13.00
   7  -3  -2  145.19   24.40
   7  -3  -2  145.19   24.40
  -7  -2  -2   90.09   11.10
  -7   2   2   51.99    8.80
  -7   2   2   75.59    8.80
  -7   2   2   82.19    9.30
  -7  -2  -2   78.89    7.30
  -7   2   2   82.19    9.30
  -7  -2  -2   90.09   11.10
  -7  -2  -2   78.89    7.30
  -7   2   2   75.59    8.80
  -7   2   2   65.39   10.90
  -7   2   2   51.99    8.80
  -7   2   2   65.39   10.90
   7   2   2   68.99    8.20
   7   2   2   62.79    7.10
   7  -2  -2   54.99    7.40
   7  -2  -2   78.79    7.90
   7   2   2   68.99    8.20
   7   2   2   62.79    7.10
   7  -2  -2   57.79   17.20
   7  -2  -2   54.99    7.40
   7  -2  -2   78.79    7.90
   7  -2  -2   57.79   17.20
  -7   1   2  627.94   27.00
  -7   1   2  614.94   26.40
  -7  -1  -2  613.74   26.80
  -7  -1  -2  584.64   26.40
  -7   1   2  673.83   25.80
  -7  -1  -2  613.74   26.80
  -7  -1  -2  644.54   24.00
  -7   1   2  620.34   34.20
  -7   1   2  627.94   27.00
  -7   1   2  620.34   34.20
  -7  -1  -2  625.14   24.80
  -7  -1  -2  584.64   26.40
  -7  -1  -2  644.54   24.00
  -7   1   2  614.94   26.40
  -7  -1  -2  625.14   24.80
  -7   1   2  673.83   25.80
   7  -1  -2  628.64   24.30
   7   1   2  651.03   25.50
   7   1   2  651.03   25.50
   7   1   2  671.03   37.40
   7  -1  -2  628.64   24.30
   7  -1  -2  640.54   38.50
   7  -1  -2  640.54   38.50
   7   1   2  671.03   37.40
  -7   0   2    4.50    8.00
  -7   0  -2   -3.20    6.70
  -7   0  -2   -3.20    6.70
  -7   0   2    4.50    8.00
  -7   0   2    6.00    7.90
  -7   0  -2    5.60    8.10
  -7   0   2    3.00    5.00
  -7   0  -2    5.60    8.10
  -7   0   2    6.00    7.90
  -7   0   2    3.00    5.00
  -7   0  -2   -4.60    5.10
  -7   0  -2   -4.60    5.10
   7   0  -2    2.20    5.60
   7   0   2   -4.50    5.80
   7   0  -2   21.10   11.40
   7   0   2   -4.50    5.80
   7   0   2   21.60   13.70
   7   0   2   21.60   13.70
   7   0  -2    2.20    5.60
   7   0  -2  -10.00    5.10
   7   0  -2   21.10   11.40
   7   0  -2  -10.00    5.10
  -7  -1   2  610.54   26.10
  -7  -1   2  589.44   25.80
  -7  -1   2  638.94   23.00
  -7  -1   2  638.94   23.00
  -7  -1   2  589.44   25.80
  -7   1  -2  627.84   26.30
  -7  -1   2  610.54   26.10
  -7   1  -2  627.24   26.10
  -7   1  -2  627.84   26.30
  -7   1  -2  627.24   26.10
   7   1  -2  624.04   24.30
   7  -1   2  638.64   42.90
   7  -1   2  593.54   25.10
   7  -1   2  638.64   42.90
   7   1  -2  624.04   24.30
   7  -1   2  593.54   25.10
  -7  -2   2   85.09   10.40
  -7  -2   2   85.09   10.40
  -7   2  -2   71.59    9.10
  -7   2  -2   60.49   10.10
  -7  -2   2   80.79    6.50
  -7   2  -2   71.59    9.10
  -7   2  -2   78.39    8.60
  -7  -2   2   59.79    9.10
  -7   2  -2   60.49   10.10
  -7  -2   2   59.79    9.10
  -7   2  -2   66.39    8.80
  -7   2  -2   78.39    8.60
  -7   2  -2   66.39    8.80
  -7  -2   2   80.79    6.50
   7  -2   2   36.60   18.30
   7  -2   2   70.89    6.70
   7  -2   2   70.89    6.70
   7  -2   2   44.40    7.40
   7  -2   2   44.40    7.40
   7  -2   2   57.09    8.40
   7  -2   2   36.60   18.30
   7  -2   2   57.09    8.40
  -7   3  -2  159.58   13.40
  -7  -3   2  156.48   10.60
  -7   3  -2  150.28   15.70
  -7   3  -2  143.09   12.60
  -7  -3   2  140.59   13.50
  -7   3  -2  143.09   12.60
  -7  -3   2  140.59   13.50
  -7   3  -2  159.58   13.40
  -7  -3   2  156.48   10.60
  -7   3  -2  150.28   15.70
   7  -3   2  151.78   11.90
   7  -3   2  151.78   11.90
   7  -3   2  113.99   24.20
   7  -3   2  113.99   24.20
  -7  -4   2    4.90   11.20
  -7   4  -2    7.60   10.80
  -7  -4   2    4.90   11.20
  -7  -4   2   14.20    7.20
  -7  -4   2   14.20    7.20
  -7   4  -2   -2.00    9.80
  -7   4  -2    7.60   10.80
  -7   4  -2   -2.00    9.80
   7  -4   2   10.30    8.80
   7  -4   2   10.30    8.80
  -8   4   2  113.89   14.20
  -8  -4  -2   97.19   10.80
  -8  -4  -2   97.19   10.80
  -8  -4  -2  104.99   14.50
  -8  -4  -2  104.99   14.50
  -8   4   2  114.89   14.60
  -8   4   2  113.89   14.20
  -8   4   2  114.89   14.60
   8  -4  -2  118.29   12.20
   8  -4  -2  118.29   12.20
  -8   3   2  205.68   16.80
  -8   3   2  215.18   17.70
  -8  -3  -2  209.38   14.10
  -8   3   2  205.68   16.80
  -8   3   2  201.78   17.30
  -8  -3  -2  209.38   14.10
  -8   3   2  215.18   17.70
  -8   3   2  201.78   17.30
   8  -3  -2  219.98   15.60
   8  -3  -2  230.08   14.80
   8  -3  -2  230.08   14.80
   8  -3  -2  166.08   26.90
   8  -3  -2  219.98   15.60
   8  -3  -2  166.08   26.90
  -8   2   2  119.79   11.20
  -8  -2  -2  131.69    9.50
  -8   2   2  106.99   13.10
  -8  -2  -2  131.69    9.50
  -8  -2  -2  113.99   13.00
  -8   2   2  119.79   11.20
  -8   2   2  130.49   11.50
  -8   2   2  106.99   13.10
  -8  -2  -2  113.99   13.00
  -8   2   2  125.69   10.40
  -8   2   2  130.49   11.50
  -8   2   2  125.69   10.40
   8  -2  -2  109.79    9.70
   8  -2  -2  109.79    9.70
   8  -2  -2   70.19   21.30
   8  -2  -2   70.19   21.30
  -8   1   2  230.58   16.70
  -8  -1  -2  247.68   17.50
  -8   1   2  211.48   24.30
  -8  -1  -2  211.98   13.70
  -8   1   2  230.58   16.70
  -8   1   2  223.78   16.80
  -8  -1  -2  223.58   12.40
  -8  -1  -2  247.68   17.50
  -8   1   2  178.68   12.20
  -8   1   2  223.78   16.80
  -8  -1  -2  223.58   12.40
  -8   1   2  211.48   24.30
  -8  -1  -2  211.98   13.70
  -8   1   2  178.68   12.20
   8  -1  -2  166.78   25.80
   8  -1  -2  203.58   14.00
   8   1   2  195.68   14.10
   8  -1  -2  229.08   12.50
   8  -1  -2  203.58   14.00
   8   1   2  195.68   14.10
   8  -1  -2  229.08   12.50
   8  -1  -2  166.78   25.80
  -8   0   2  249.28   17.00
  -8   0   2  260.57   16.90
  -8   0   2  229.18   12.60
  -8   0   2  249.28   17.00
  -8   0  -2  201.48   12.40
  -8   0   2  229.18   12.60
  -8   0  -2  263.57   17.80
  -8   0  -2  200.18   14.90
  -8   0  -2  201.48   12.40
  -8   0  -2  263.57   17.80
  -8   0  -2  200.18   14.90
  -8   0   2  260.57   16.90
   8   0   2  211.48   14.50
   8   0  -2  258.17   13.40
   8   0   2  281.97   30.30
   8   0   2  211.48   14.50
   8   0  -2  237.58   14.10
   8   0  -2  237.58   14.10
   8   0   2  281.97   30.30
   8   0  -2  258.17   13.40
  -8   1  -2  179.18   15.30
  -8  -1   2  195.88   15.80
  -8   1  -2  190.78   16.20
  -8   1  -2  179.18   15.30
  -8  -1   2  195.88   15.80
  -8  -1   2  219.78   11.60
  -8   1  -2  190.78   16.20
  -8  -1   2  241.68   17.50
  -8  -1   2  241.68   17.50
  -8  -1   2  219.78   11.60
   8  -1   2  212.48   13.80
   8  -1   2  181.68   10.90
   8   1  -2  214.28   13.00
   8   1  -2  214.28   13.00
   8  -1   2  173.88   29.00
   8  -1   2  173.88   29.00
   8  -1   2  212.48   13.80
   8  -1   2  181.68   10.90
  -8   2  -2  106.69   12.40
  -8   2  -2  123.39   10.30
  -8  -2   2  130.29   12.70
  -8  -2   2  130.29   12.70
  -8   2  -2  111.89   11.20
  -8   2  -2  111.89   11.20
  -8   2  -2  123.39   10.30
  -8  -2   2  132.99    9.80
  -8  -2   2  106.29   11.80
  -8  -2   2  132.99    9.80
  -8  -2   2  106.29   11.80
  -8   2  -2  106.69   12.40
   8  -2   2  120.89    9.70
   8  -2   2  106.69   10.60
   8  -2   2  120.89    9.70
   8  -2   2   87.89    9.40
   8  -2   2  106.69   10.60
   8  -2   2   87.89    9.40
   8  -2   2   64.79   24.30
   8  -2   2   64.79   24.30
  -8   3  -2  202.98   17.20
  -8   3  -2  173.98   16.30
  -8   3  -2  173.98   16.30
  -8   3  -2  217.18   18.00
  -8  -3   2  210.78   12.50
  -8  -3   2  210.78   12.50
  -8  -3   2  187.08   15.70
  -8   3  -2  202.98   17.20
  -8   3  -2  217.18   18.00
  -8  -3   2  187.08   15.70
   8  -3   2  214.88   15.20
   8  -3   2  214.88   15.20
  -8   4  -2  110.59   14.50
  -8   4  -2  109.89   14.50
  -8   4  -2  110.59   14.50
  -8  -4   2  110.99   10.20
  -8   4  -2  109.89   14.50
  -8  -4   2  131.19   14.90
  -8  -4   2  131.19   14.90
  -8  -4   2  110.99   10.20
   8  -4   2  101.69   12.40
   8  -4   2  101.69   12.40
  -9   3   2   53.79   11.90
  -9  -3  -2   75.59   19.70
  -9   3   2   59.09   10.90
  -9  -3  -2   44.30    8.80
  -9  -3  -2   75.59   19.70
  -9   3   2   53.79   11.90
  -9  -3  -2   44.30    8.80
  -9   3   2   59.09   10.90
   9  -3  -2   45.70    8.80
   9  -3  -2   45.70    8.80
  -9   2   2  245.68   17.90
  -9  -2  -2  243.88   14.30
  -9   2   2  246.48   15.00
  -9  -2  -2  250.47   20.60
  -9  -2  -2  250.47   20.60
  -9   2   2  227.58   16.50
  -9  -2  -2  243.88   14.30
  -9   2   2  233.58   19.90
  -9   2   2  245.68   17.90
  -9   2   2  227.58   16.50
  -9   2   2  233.58   19.90
  -9   2   2  246.48   15.00
   9  -2  -2  267.97   14.60
   9  -2  -2  267.97   14.60
   9  -2  -2  162.08   29.90
   9  -2  -2  162.08   29.90
  -9   1   2  709.53   30.00
  -9  -1  -2  643.24   28.00
  -9   1   2  709.53   30.00
  -9   1   2  666.73   30.90
  -9  -1  -2  643.24   28.00
  -9  -1  -2  678.33   31.00
  -9   1   2  666.73   30.90
  -9  -1  -2  682.03   26.70
  -9  -1  -2  682.03   26.70
  -9  -1  -2  678.33   31.00
   9  -1  -2  687.43   46.40
   9  -1  -2  636.64   28.50
   9   1   2  772.22   42.60
   9  -1  -2  693.23   26.80
   9  -1  -2  636.64   28.50
   9   1   2  633.64   28.40
   9   1   2  772.22   42.60
   9   1   2  633.64   28.40
   9  -1  -2  693.23   26.80
   9  -1  -2  687.43   46.40
  -9   0   2   10.90   10.10
  -9   0  -2   -3.30   10.50
  -9   0   2   -4.70    5.30
  -9   0   2   -4.70    5.30
  -9   0   2   10.90   10.10
  -9   0  -2    6.30    6.70
  -9   0  -2   -7.50    8.50
  -9   0   2  -13.80   10.00
  -9   0   2  -13.80   10.00
  -9   0  -2    6.30    6.70
  -9   0  -2   -7.50    8.50
  -9   0  -2   -3.30   10.50
   9   0  -2  -12.20    6.00
   9   0  -2  -12.20    6.00
   9   0   2   -4.20    6.90
   9   0   2   21.10   16.00
   9   0  -2    0.60    6.40
   9   0   2   21.10   16.00
   9   0   2   -4.20    6.90
   9   0  -2    0.60    6.40
  -9  -1   2  649.14   24.90
  -9  -1   2  649.14   24.90
  -9  -1   2  641.14   29.30
  -9   1  -2  643.84   29.30
  -9  -1   2  641.14   29.30
  -9   1  -2  648.14   28.90
  -9  -1   2  696.93   29.80
  -9   1  -2  648.14   28.90
  -9  -1   2  696.93   29.80
  -9   1  -2  643.84   29.30
   9  -1   2  603.84   27.50
   9   1  -2  654.83   26.70
   9  -1   2  635.14   49.70
   9  -1   2  635.14   49.70
   9  -1   2  625.24   24.80
   9   1  -2  654.83   26.70
   9  -1   2  625.24   24.80
   9  -1   2  603.84   27.50
  -9  -2   2  239.08   13.50
  -9   2  -2  210.68   14.60
  -9   2  -2  210.68   14.60
  -9  -2   2  239.08   13.50
  -9   2  -2  222.08   17.00
  -9  -2   2  242.08   19.90
  -9  -2   2  242.08   19.90
  -9   2  -2  245.68   18.60
  -9   2  -2  222.08   17.00
  -9   2  -2  245.68   18.60
  -9  -3   2   48.30    7.60
  -9  -3   2   29.50   12.70
  -9  -3   2   48.30    7.60
  -9   3  -2   47.50   10.70
  -9   3  -2   43.90   11.70
  -9  -3   2   29.50   12.70
  -9   3  -2   43.90   11.70
  -9   3  -2   47.50   10.70
   9  -3   2   47.10    9.80
   9  -3   2   47.10    9.80
 -10  -3  -2   29.80   12.90
 -10  -3  -2    4.40    8.70
 -10   3   2   17.70   11.50
 -10   3   2   14.50    9.60
 -10  -3  -2   29.80   12.90
 -10   3   2   14.50    9.60
 -10   3   2   17.70   11.50
 -10  -3  -2    4.40    8.70
  10  -3  -2   26.70    8.90
  10  -3  -2   26.70    8.90
 -10   2   2   60.89   11.80
 -10   2   2   35.00   12.30
 -10  -2  -2   62.49   13.70
 -10   2   2   35.00   12.30
 -10   2   2   60.89   11.80
 -10   2   2   40.70    8.60
 -10  -2  -2   62.49   13.70
 -10  -2  -2   40.50    8.30
 -10  -2  -2   40.50    8.30
 -10   2   2   40.70    8.60
  10  -2  -2   47.30    8.30
  10  -2  -2   47.30    8.30
 -10  -1  -2   29.90    9.40
 -10  -1  -2   29.90    9.40
 -10  -1  -2    6.70    7.60
 -10   1   2   24.40   11.60
 -10   1   2   -8.80   11.30
 -10  -1  -2    6.70    7.60
 -10   1   2   -8.80   11.30
 -10  -1  -2   18.10   12.10
 -10   1   2   24.40   11.60
 -10  -1  -2   18.10   12.10
  10  -1  -2   10.60    6.90
  10  -1  -2    3.50    7.80
  10  -1  -2    3.50    7.80
  10  -1  -2   10.60    6.90
  10   1   2    0.60    7.90
  10   1   2    0.60    7.90
 -10   0   2  328.17   21.70
 -10   0   2  247.08   19.70
 -10   0   2  247.08   19.70
 -10   0  -2  223.48   14.70
 -10   0  -2  204.28   18.60
 -10   0  -2  204.28   18.60
 -10   0   2  269.87   14.70
 -10   0  -2  223.48   14.70
 -10   0   2  328.17   21.70
 -10   0   2  269.87   14.70
 -10   0  -2  243.18   21.50
 -10   0  -2  243.18   21.50
  10   0   2  263.87   16.70
  10   0  -2  244.58   15.00
  10   0   2  263.87   16.70
  10   0  -2  226.18   15.70
  10   0  -2  244.58   15.00
  10   0  -2  226.18   15.70
 -10  -1   2   10.40   11.30
 -10  -1   2   10.40   11.30
 -10   1  -2    6.90   11.20
 -10  -1   2   28.80   12.10
 -10   1  -2  -16.40    9.80
 -10  -1   2    9.20    6.50
 -10  -1   2    9.20    6.50
 -10   1  -2    6.90   11.20
 -10  -1   2   28.80   12.10
 -10   1  -2  -16.40    9.80
  10  -1   2    7.50    8.30
  10  -1   2   14.30    6.50
  10  -1   2   14.30    6.50
  10  -1   2    7.50    8.30
 -10  -2   2   34.70    7.70
 -10   2  -2   32.30   11.20
 -10  -2   2   30.00   12.90
 -10   2  -2   32.30   11.20
 -10  -2   2   30.00   12.90
 -10   2  -2   64.79   11.30
 -10  -2   2   34.70    7.70
 -10   2  -2   64.79   11.30
 -10  -3   2   11.50    7.50
 -10  -3   2   11.50    7.50
 -10  -3   2   19.20   13.90
 -10   3  -2   11.10   11.10
 -10  -3   2   19.20   13.90
 -10   3  -2   11.10   11.10
 -11   3   2   52.79   13.50
 -11  -3  -2   79.89   14.60
 -11   3   2   53.89   11.00
 -11   3   2   52.79   13.50
 -11  -3  -2   79.89   14.60
 -11   3   2   53.89   11.00
 -11  -3  -2   47.40    9.90
 -11  -3  -2   47.40    9.90
 -11   2   2   27.00   11.50
 -11  -2  -2   15.90    8.50
 -11  -2  -2    5.10   13.20
 -11   2   2   27.00   11.50
 -11   2   2   -0.50   11.70
 -11  -2  -2    5.10   13.20
 -11   2   2   -0.50   11.70
 -11  -2  -2   15.90    8.50
  11  -2  -2    9.70    7.70
  11  -2  -2    9.70    7.70
 -11   1   2  555.24   29.00
 -11  -1  -2  539.45   30.20
 -11   1   2  555.24   29.00
 -11   1   2  588.74   29.80
 -11  -1  -2  575.34   26.60
 -11  -1  -2  539.45   30.20
 -11   1   2  588.74   29.80
 -11  -1  -2  575.34   26.60
 -11  -1  -2  556.44   24.40
 -11  -1  -2  556.44   24.40
  11  -1  -2  587.04   24.50
  11  -1  -2  587.04   24.50
 -11   0   2    2.90    6.80
 -11   0   2    2.90    6.80
 -11   0  -2    6.60    9.90
 -11   0   2    0.10   12.40
 -11   0   2  -11.10   11.70
 -11   0  -2  -19.70   11.90
 -11   0  -2  -19.70   11.90
 -11   0  -2    3.70    7.50
 -11   0  -2    6.60    9.90
 -11   0   2  -11.10   11.70
 -11   0   2    0.10   12.40
 -11   0  -2    3.70    7.50
  11   0  -2    7.80    8.40
  11   0   2   13.80    8.40
  11   0  -2    7.80    8.40
  11   0   2   13.80    8.40
 -11  -1   2  590.94   30.30
 -11  -1   2  590.94   30.30
 -11   1  -2  556.14   28.90
 -11   1  -2  577.04   29.00
 -11   1  -2  577.04   29.00
 -11  -1   2  574.44   28.10
 -11   1  -2  556.14   28.90
 -11  -1   2  574.44   28.10
 -11  -1   2  565.04   24.00
 -11  -1   2  565.04   24.00
  11  -1   2  526.45   23.20
  11  -1   2  526.45   23.20
 -11   2  -2   18.90   11.00
 -11  -2   2   -3.10   13.30
 -11  -2   2   -3.10   13.30
 -11  -2   2   11.30    7.70
 -11   2  -2   -1.10   10.60
 -11  -2   2   11.30    7.70
 -11   2  -2   18.90   11.00
 -11   2  -2   -1.10   10.60
 -11  -3   2   20.10   15.20
 -11   3  -2   62.19   13.80
 -11   3  -2   62.19   13.80
 -11  -3   2   46.30    8.80
 -11  -3   2   20.10   15.20
 -11  -3   2   46.30    8.80
 -12   2   2   38.30   13.20
 -12   2   2   51.79   13.00
 -12   2   2   38.30   13.20
 -12  -2  -2   51.99   15.20
 -12   2   2   51.79   13.00
 -12  -2  -2   51.99   15.20
 -12  -2  -2   22.90    8.70
 -12  -2  -2   22.90    8.70
  12  -2  -2   40.60    9.00
  12  -2  -2   40.60    9.00
 -12   1   2   -3.80   13.30
 -12  -1  -2   11.30    7.70
 -12  -1  -2   11.30    7.70
 -12   1   2    5.20   11.90
 -12  -1  -2   37.60   10.40
 -12   1   2    5.20   11.90
 -12  -1  -2   -7.90   13.70
 -12  -1  -2   37.60   10.40
 -12  -1  -2   -7.90   13.70
 -12   1   2   -3.80   13.30
  12  -1  -2   14.00    8.30
  12  -1  -2   14.00    8.30
 -12   0   2   78.39   14.10
 -12   0  -2   50.59   10.00
 -12   0   2   64.89   14.70
 -12   0   2   71.79   10.00
 -12   0  -2   99.39   15.30
 -12   0   2   71.79   10.00
 -12   0  -2   91.69   13.30
 -12   0   2   64.89   14.70
 -12   0  -2   50.59   10.00
 -12   0  -2   99.39   15.30
 -12   0  -2   91.69   13.30
 -12   0   2   78.39   14.10
 -12  -1   2   26.50   12.10
 -12   1  -2    7.00   12.40
 -12  -1   2   12.80    8.10
 -12  -1   2   12.80    8.10
 -12   1  -2   -2.60   11.20
 -12  -1   2    4.30   14.30
 -12   1  -2   -2.60   11.20
 -12   1  -2    7.00   12.40
 -12  -1   2   26.50   12.10
 -12  -1   2    4.30   14.30
 -12   2  -2   49.60   12.60
 -12   2  -2   28.50   12.70
 -12   2  -2   49.60   12.60
 -12  -2   2   32.90   15.20
 -12  -2   2   27.40    8.70
 -12   2  -2   28.50   12.70
 -12  -2   2   32.90   15.20
 -12  -2   2   27.40    8.70
 -13  -2  -2   40.30   16.00
 -13  -2  -2   15.50    9.30
 -13  -2  -2   15.50    9.30
 -13   2   2   62.79   14.20
 -13   2   2   25.90   14.00
 -13  -2  -2   40.30   16.00
 -13   2   2   25.90   14.00
 -13   2   2   62.79   14.20
 -13  -1  -2  272.27   18.60
 -13  -1  -2  197.98   19.60
 -13  -1  -2  139.19   13.10
 -13   1   2  194.38   19.10
 -13   1   2  178.58   18.80
 -13  -1  -2  139.19   13.10
 -13  -1  -2  197.98   19.60
 -13   1   2  194.38   19.10
 -13   1   2  178.58   18.80
 -13  -1  -2  272.27   18.60
  13  -1  -2  205.48   15.90
  13  -1  -2  205.48   15.90
 -13   0   2   -9.40   12.30
 -13   0   2    6.30    8.20
 -13   0   2    6.30    8.20
 -13   0  -2   -7.40   10.50
 -13   0   2   -5.80   14.40
 -13   0   2   -9.40   12.30
 -13   0   2   -5.80   14.40
 -13   0  -2    4.50   14.10
 -13   0  -2   -7.40   10.50
 -13   0  -2    4.50   14.10
 -13   1  -2  212.48   19.10
 -13  -1   2  181.88   17.60
 -13  -1   2  200.88   19.90
 -13  -1   2  181.88   17.60
 -13  -1   2  200.88   19.90
 -13   1  -2  212.48   19.10
 -13   1  -2  214.18   21.40
 -13  -1   2  176.58   15.60
 -13   1  -2  214.18   21.40
 -13  -1   2  176.58   15.60
 -13   2  -2   50.99   13.70
 -13   2  -2   50.99   13.70
 -13   2  -2   27.20   13.40
 -13  -2   2   34.80    9.40
 -13  -2   2   16.50   15.70
 -13  -2   2   16.50   15.70
 -13  -2   2   34.80    9.40
 -13   2  -2   27.20   13.40
 -14  -1  -2   -2.80   16.10
 -14   1   2   28.60   14.10
 -14  -1  -2    2.10    9.30
 -14   1   2   27.90   15.70
 -14  -1  -2   50.59   11.80
 -14  -1  -2   -2.80   16.10
 -14  -1  -2    2.10    9.30
 -14   1   2   28.60   14.10
 -14  -1  -2   50.59   11.80
 -14   1   2   27.90   15.70
  14  -1  -2   12.80    9.50
  14  -1  -2   12.80    9.50
 -14   0   2  266.87   22.60
 -14   0   2  266.87   22.60
 -14   0   2  244.58   22.80
 -14   0  -2  258.87   22.30
 -14   0  -2  271.67   22.20
 -14   0  -2  271.67   22.20
 -14   0   2  244.58   22.80
 -14   0  -2  258.87   22.30
 -14  -1   2   39.10   13.20
 -14  -1   2   16.90   16.00
 -14  -1   2   39.10   13.20
 -14   1  -2   18.40   13.20
 -14  -1   2   16.90   16.00
 -14  -1   2   12.70    9.80
 -14  -1   2   12.70    9.80
 -14   1  -2   18.40   13.20
 -14   1  -2   16.10   14.80
 -14   1  -2   16.10   14.80
   0  -5  -3  359.06   24.70
   0  -5  -3  364.96   20.30
   0  -5  -3  359.06   24.70
   0  -5  -3  364.96   20.30
   0   5   3  328.67   23.20
   0   5   3  328.67   23.20
   0   4   3   -0.40    9.00
   0   4   3    1.10    9.00
   0  -4  -3   -3.90    9.90
   0   4   3   -0.40    9.00
   0  -4  -3    4.60    7.30
   0  -4  -3    4.60    7.30
   0   4   3    1.10    9.00
   0  -4  -3   -3.90    9.90
   0  -3  -3  413.46   35.10
   0   3   3  390.46   19.50
   0  -3  -3  423.56   19.50
   0  -3  -3  413.46   35.10
   0  -3  -3  423.56   19.50
   0  -3  -3  446.56   18.10
   0   3   3  400.36   19.00
   0   3   3  426.86   19.60
   0  -3  -3  446.56   18.10
   0   3   3  400.36   19.00
   0   3   3  390.46   19.50
   0   3   3  426.86   19.60
   0  -2  -3    5.20    4.90
   0   2   3  -11.20    5.60
   0  -2  -3    5.20    4.90
   0   2   3   -5.00    5.10
   0   2   3   -8.70    4.90
   0   2   3   -5.00    5.10
   0   2   3   -8.70    4.90
   0  -2  -3   -3.70    4.10
   0  -2  -3   -3.70    4.10
   0  -2  -3    8.40    5.70
   0  -2  -3    8.40    5.70
   0   2   3  -11.20    5.60
   0  -1  -3 8029.00  270.47
   0   1   3 8274.37  271.17
   0  -1  -3 8029.00  270.47
   0   1   3 8274.37  271.17
   0   0   3    4.00    2.70
   0   0  -3    1.50    2.10
   0   0  -3    1.50    2.10
   0   0   3    4.00    2.70
   0   1  -3 8043.60  267.67
   0   1  -3 8010.00  272.97
   0   1  -3 8043.60  267.67
   0  -1   3 8192.78  273.07
   0  -1   3 8192.78  273.07
   0   1  -3 8010.00  272.97
   0   2  -3    2.50    3.60
   0  -2   3    1.50   11.70
   0  -2   3    1.50   11.70
   0  -2   3   -8.80    3.00
   0  -2   3   -8.80    3.00
   0   2  -3    2.50    5.70
   0   2  -3    2.50    3.60
   0   2  -3    2.50    5.70
   0  -3   3  391.26   34.00
   0  -3   3  377.56   15.60
   0  -3   3  404.66   17.70
   0  -3   3  404.66   17.70
   0  -3   3  391.26   34.00
   0   3  -3  388.86   19.10
   0   3  -3  388.86   19.10
   0  -3   3  377.56   15.60
   0   4  -3   -3.50    8.90
   0   4  -3   -3.50    8.90
   0  -4   3    4.90    8.80
   0  -4   3  -18.20    5.80
   0  -4   3  -18.20    5.80
   0  -4   3    4.90    8.80
   0  -5   3  306.27   22.80
   0  -5   3  375.46   18.80
   0  -5   3  306.27   22.80
   0  -5   3  375.46   18.80
  -1  -5  -3   33.50   13.80
  -1  -5  -3   42.80   10.00
  -1  -5  -3   33.50   13.80
  -1   5   3   48.50   12.90
  -1   5   3   48.50   12.90
  -1  -5  -3   42.80   10.00
   1  -5  -3   25.20   13.10
   1  -5  -3   50.99   10.30
   1  -5  -3   25.20   13.10
   1   5   3   57.69   12.70
   1  -5  -3   50.99   10.30
   1   5   3   57.69   12.70
  -1   4   3  118.09   12.70
  -1  -4  -3  105.39   10.00
  -1  -4  -3   88.29   12.30
  -1  -4  -3   88.29   12.30
  -1  -4  -3  105.39   10.00
  -1   4   3  103.29   12.20
  -1   4   3  118.09   12.70
  -1   4   3  103.29   12.20
   1  -4  -3  126.39   10.60
   1  -4  -3  116.09   12.80
   1   4   3  116.59   12.40
   1   4   3  114.19   12.30
   1  -4  -3  126.39   10.60
   1   4   3  116.59   12.40
   1  -4  -3  116.09   12.80
   1   4   3  114.19   12.30
  -1  -3  -3    7.30    5.70
  -1   3   3    2.00    6.10
  -1  -3  -3   -0.10    7.30
  -1  -3  -3   -0.10    7.30
  -1   3   3    2.00    6.10
  -1   3   3    3.10    6.80
  -1  -3  -3    7.30    5.70
  -1   3   3    1.60    7.30
  -1   3   3    1.60    7.30
  -1   3   3    3.10    6.80
   1   3   3   -4.40    6.00
   1  -3  -3    7.70    5.40
   1   3   3    7.90    7.00
   1  -3  -3    5.70    7.80
   1   3   3   -4.40    6.00
   1  -3  -3    7.90   14.40
   1  -3  -3    7.70    5.40
   1   3   3    3.10    6.90
   1   3   3    7.90    7.00
   1  -3  -3    5.70    7.80
   1  -3  -3    7.90   14.40
   1   3   3    3.10    6.90
  -1   2   3  634.84   24.00
  -1   2   3  641.54   24.10
  -1  -2  -3  607.34   23.60
  -1   2   3  640.34   24.40
  -1  -2  -3  612.54   24.00
  -1   2   3  634.84   24.00
  -1   2   3  640.34   24.40
  -1  -2  -3  621.94   22.80
  -1  -2  -3  607.34   23.60
  -1   2   3  641.54   24.10
  -1  -2  -3  612.54   24.00
  -1  -2  -3  621.94   22.80
   1   2   3  626.94   24.00
   1  -2  -3  624.74   34.70
   1  -2  -3  624.74   34.70
   1  -2  -3  641.84   24.10
   1   2   3  625.34   23.90
   1  -2  -3  616.34   23.90
   1   2   3  625.34   23.90
   1  -2  -3  619.64   23.10
   1  -2  -3  619.64   23.10
   1   2   3  626.94   24.00
   1  -2  -3  616.34   23.90
   1  -2  -3  641.84   24.10
  -1  -1  -3 8050.09  264.67
  -1   1   3 7925.01  264.77
  -1   1   3 7925.01  264.77
  -1  -1  -3 8050.09  264.67
   1  -1  -3 8075.39  264.77
   1   1   3 7848.01  264.67
   1   1   3 7848.01  264.67
   1  -1  -3 8075.39  264.77
  -1   0   3    1.10    2.80
  -1   0   3    1.10    2.80
  -1   0  -3   24.60    9.90
  -1   0  -3   24.60    9.90
  -1   0  -3   -1.10    2.70
  -1   0  -3   -1.10    2.70
   1   0   3   -2.00    3.60
   1   0  -3   -0.50    2.90
   1   0   3   20.90    8.40
   1   0   3   20.90    8.40
   1   0   3   -2.00    3.60
   1   0  -3   -0.50    2.90
  -1  -1   3 7759.52  268.97
  -1   1  -3 7979.40  264.07
  -1  -1   3 7759.52  268.97
  -1   1  -3 7979.40  264.07
   1  -1   3 7814.72  269.97
   1  -1   3 7648.03  263.97
   1  -1   3 8652.43  264.37
   1  -1   3 7814.72  269.97
   1  -1   3 8652.43  264.37
   1  -1   3 7648.03  263.97
  -1   2  -3  621.64   23.60
  -1   2  -3  612.54   22.30
  -1   2  -3  621.64   23.60
  -1  -2   3  625.84   35.70
  -1  -2   3  625.84   35.70
  -1   2  -3  612.54   22.30
   1   2  -3  581.74   21.60
   1  -2   3  600.44   22.00
   1  -2   3  580.84   21.50
   1  -2   3  625.34   35.00
   1  -2   3  600.44   22.00
   1  -2   3  580.84   21.50
   1   2  -3  581.74   21.60
   1  -2   3  625.34   35.00
  -1  -3   3    1.90    6.40
  -1   3  -3   -2.20    6.80
  -1  -3   3    7.20   14.70
  -1   3  -3   -2.20    6.80
  -1  -3   3    7.20   14.70
  -1  -3   3    2.30    4.00
  -1  -3   3    1.90    6.40
  -1   3  -3    7.30    5.80
  -1  -3   3    2.30    4.00
  -1   3  -3    7.30    5.80
   1  -3   3    2.50    6.30
   1  -3   3   -3.80    4.50
   1  -3   3    3.50   13.20
   1  -3   3    3.50   13.20
   1   3  -3    4.00    6.90
   1  -3   3    2.50    6.30
   1  -3   3   -3.80    4.50
   1   3  -3    4.00    6.90
  -1  -4   3  106.89    8.70
  -1  -4   3   70.89   10.70
  -1  -4   3   70.89   10.70
  -1  -4   3  106.89    8.70
  -1   4  -3  123.59   12.60
  -1   4  -3  123.59   12.60
   1  -4   3  121.29   11.80
   1  -4   3  121.29   11.80
   1  -4   3  108.39    9.30
   1   4  -3  101.69   11.70
   1  -4   3  108.39    9.30
   1   4  -3  101.69   11.70
  -1  -5   3   37.20    8.70
  -1  -5   3   29.10   12.30
  -1  -5   3   37.20    8.70
  -1  -5   3   29.10   12.30
   1  -5   3   66.99    9.70
   1  -5   3   26.40   12.20
   1  -5   3   66.99    9.70
   1  -5   3   26.40   12.20
  -2  -5  -3   79.29   14.70
  -2  -5  -3  101.19   11.40
  -2   5   3   97.59   14.50
  -2  -5  -3  101.19   11.40
  -2   5   3   97.59   14.50
  -2  -5  -3   79.29   14.70
   2  -5  -3  100.99   14.60
   2  -5  -3  100.99   14.60
   2   5   3   99.69   13.60
   2   5   3   99.69   13.60
   2  -5  -3   93.79   11.40
   2  -5  -3   93.79   11.40
  -2   4   3   89.49   11.70
  -2  -4  -3   85.79   12.10
  -2   4   3   82.09   12.10
  -2  -4  -3   88.49    9.30
  -2  -4  -3   85.79   12.10
  -2  -4  -3   88.49    9.30
  -2   4   3   82.09   12.10
  -2   4   3   89.49   11.70
   2   4   3   84.39   11.50
   2   4   3  104.89   11.60
   2   4   3  104.89   11.60
   2  -4  -3   78.49    9.90
   2  -4  -3   82.39   12.10
   2  -4  -3   78.49    9.90
   2   4   3   84.39   11.50
   2  -4  -3   82.39   12.10
  -2  -3  -3   25.10    8.30
  -2   3   3   36.60    8.50
  -2   3   3   24.90    7.00
  -2  -3  -3   24.50    5.60
  -2  -3  -3   24.50    5.60
  -2   3   3   36.60    8.50
  -2  -3  -3   25.10    8.30
  -2   3   3   24.90    7.00
  -2   3   3   39.60    7.40
  -2   3   3   39.60    7.40
   2  -3  -3   25.30    8.40
   2   3   3   27.90    6.70
   2  -3  -3   33.40    6.60
   2   3   3   40.20    8.20
   2   3   3   22.20    7.20
   2   3   3   22.20    7.20
   2  -3  -3   16.00   14.50
   2  -3  -3   16.00   14.50
   2   3   3   27.90    6.70
   2  -3  -3   33.40    6.60
   2   3   3   40.20    8.20
   2  -3  -3   25.30    8.40
  -2   2   3  996.90   36.00
  -2   2   3 1020.10   36.40
  -2  -2  -3  983.30   36.00
  -2  -2  -3  994.10   34.80
  -2   2   3 1020.10   36.40
  -2  -2  -3  963.50   35.50
  -2  -2  -3  994.10   34.80
  -2   2   3  996.90   36.00
  -2  -2  -3  963.50   35.50
  -2  -2  -3  983.30   36.00
  -2   2   3  978.40   36.30
  -2   2   3  978.40   36.30
   2  -2  -3 1001.70   46.60
   2  -2  -3  998.90   36.00
   2  -2  -3  998.90   36.00
   2  -2  -3 1027.90   35.30
   2   2   3 1016.30   36.10
   2  -2  -3  955.20   36.00
   2  -2  -3 1027.90   35.30
   2  -2  -3 1001.70   46.60
   2   2   3 1016.30   36.10
   2  -2  -3  955.20   36.00
   2   2   3 1063.69   36.10
   2   2   3 1063.69   36.10
  -2  -1  -3 2538.75   84.59
  -2   1   3 2511.65   84.79
  -2  -1  -3 2538.75   84.59
  -2   1   3 2511.65   84.79
   2   1   3 2494.45   84.69
   2  -1  -3 2506.95   89.19
   2   1   3 2494.45   84.69
   2  -1  -3 2499.65   84.79
   2  -1  -3 2506.95   89.19
   2  -1  -3 2499.65   84.79
  -2   0   3 2178.98   73.69
  -2   0   3 2178.98   73.69
  -2   0  -3 2106.99   73.99
  -2   0  -3 2314.57   80.89
  -2   0  -3 2314.57   80.89
  -2   0  -3 2106.99   73.99
   2   0  -3 2169.88   73.79
   2   0   3 2243.28   74.19
   2   0   3 2243.28   74.19
   2   0  -3 2169.88   73.79
  -2   1  -3 2415.66   93.29
  -2   1  -3 2642.94   86.49
  -2   1  -3 2415.66   93.29
  -2   1  -3 2642.94   86.49
   2  -1   3 2562.44   93.89
   2  -1   3 2504.15   86.39
   2  -1   3 2504.15   86.39
   2  -1   3 2732.43   86.49
   2  -1   3 2562.44   93.89
   2  -1   3 2732.43   86.49
  -2   2  -3  995.80   34.90
  -2   2  -3  965.70   35.70
  -2   2  -3  965.70   35.70
  -2   2  -3  995.80   34.90
  -2   2  -3  968.80   47.00
  -2  -2   3  994.80   46.50
  -2   2  -3  968.80   47.00
  -2  -2   3  994.80   46.50
   2  -2   3  941.31   34.00
   2   2  -3  961.30   33.70
   2  -2   3  941.31   34.00
   2  -2   3 1006.20   47.00
   2  -2   3  980.70   34.60
   2  -2   3 1010.30   34.70
   2  -2   3 1010.30   34.70
   2  -2   3  980.70   34.60
   2   2  -3  961.30   33.70
   2  -2   3 1006.20   47.00
  -2   3  -3   24.50    6.70
  -2   3  -3   22.70    6.60
  -2  -3   3   27.40    7.60
  -2   3  -3   24.50    6.70
  -2  -3   3   39.80   16.30
  -2   3  -3   28.60    7.80
  -2   3  -3   28.60    7.80
  -2   3  -3   22.70    6.60
  -2  -3   3   39.80   16.30
  -2  -3   3   27.40    7.60
   2  -3   3   31.40    5.50
   2  -3   3   23.60    7.20
   2  -3   3   22.20   14.40
   2   3  -3   22.20    7.40
   2  -3   3   29.60    5.50
   2  -3   3   29.60    5.50
   2  -3   3   23.60    7.20
   2  -3   3   31.40    5.50
   2   3  -3   22.20    7.40
   2  -3   3   22.20   14.40
  -2   4  -3  100.59   12.60
  -2  -4   3   80.59   11.00
  -2  -4   3   77.69    7.80
  -2  -4   3   77.69    7.80
  -2   4  -3  100.59   12.60
  -2  -4   3   80.59   11.00
   2  -4   3   91.69   10.90
   2  -4   3   79.39    8.50
   2  -4   3   79.39    8.50
   2  -4   3   91.69   10.90
  -2  -5   3  100.09   10.00
  -2  -5   3  105.99   14.10
  -2  -5   3  100.09   10.00
  -2  -5   3  105.99   14.10
   2  -5   3   87.59   10.60
   2  -5   3   87.59   10.60
  -3   4   3  207.58   17.80
  -3  -4  -3  198.38   13.70
  -3  -4  -3  198.38   13.70
  -3  -4  -3  198.68   15.50
  -3   4   3  207.58   17.80
  -3  -4  -3  198.68   15.50
   3   4   3  187.08   15.50
   3  -4  -3  189.48   14.10
   3  -4  -3  198.58   15.30
   3   4   3  163.48   15.60
   3   4   3  187.08   15.50
   3   4   3  163.48   15.60
   3  -4  -3  198.58   15.30
   3  -4  -3  189.48   14.10
  -3   3   3   50.89    9.20
  -3  -3  -3   51.39    9.10
  -3  -3  -3   51.39    9.10
  -3  -3  -3   50.69    6.40
  -3   3   3   50.89    9.20
  -3  -3  -3   50.69    6.40
  -3   3   3   56.79    7.20
  -3   3   3   54.99    8.50
  -3   3   3   47.50    8.00
  -3   3   3   56.79    7.20
  -3   3   3   47.50    8.00
  -3   3   3   54.99    8.50
   3  -3  -3   46.10   16.40
   3  -3  -3   46.10   16.40
   3  -3  -3   53.89    7.20
   3   3   3   41.50    7.50
   3   3   3   40.10    8.40
   3  -3  -3   53.89    7.20
   3  -3  -3   36.60    8.80
   3   3   3   41.50    7.50
   3  -3  -3   36.60    8.80
   3   3   3   40.10    8.40
  -3  -2  -3 2101.79   70.59
  -3  -2  -3 2101.29   69.49
  -3  -2  -3 2027.50   70.19
  -3   2   3 2004.50   70.39
  -3   2   3 2095.39   71.09
  -3   2   3 2095.39   71.09
  -3  -2  -3 2101.29   69.49
  -3   2   3 2077.19   70.99
  -3  -2  -3 2027.50   70.19
  -3   2   3 2004.50   70.39
  -3  -2  -3 2101.79   70.59
  -3   2   3 2077.19   70.99
   3  -2  -3 2065.79   70.09
   3  -2  -3 2047.80   79.89
   3   2   3 2088.09   70.59
   3  -2  -3 2034.30   70.29
   3  -2  -3 2047.80   79.89
   3   2   3 1983.10   70.49
   3  -2  -3 2054.39   70.99
   3  -2  -3 2054.39   70.99
   3  -2  -3 2065.79   70.09
   3   2   3 1983.10   70.49
   3   2   3 2088.09   70.59
   3  -2  -3 2034.30   70.29
  -3   1   3  172.08   17.60
  -3  -1  -3  157.28   24.40
  -3  -1  -3  187.68   10.10
  -3   1   3  172.08   17.60
  -3  -1  -3  157.28   24.40
  -3   1   3  192.98   10.70
  -3  -1  -3  187.68   10.10
  -3   1   3  192.98   10.70
   3  -1  -3  190.68   11.00
   3  -1  -3  190.68   11.00
   3  -1  -3  189.48   17.20
   3  -1  -3  189.48   17.20
   3   1   3  175.08   10.80
   3   1   3  175.08   10.80
  -3   0  -3    4.50    4.50
  -3   0   3   -3.70    4.30
  -3   0  -3    4.50    4.50
  -3   0   3   -3.70    4.30
  -3   0  -3   11.90   13.20
  -3   0  -3   11.90   13.20
   3   0   3    4.00   13.20
   3   0   3    4.00   13.20
   3   0  -3    6.20    3.30
   3   0   3    2.50    5.00
   3   0   3    2.50    5.00
   3   0  -3    6.20    3.30
  -3   1  -3  184.18   22.50
  -3   1  -3  184.18   22.50
   3  -1   3  193.78   10.70
   3   1  -3  198.98    8.60
   3  -1   3  203.78   22.70
   3  -1   3  194.98   10.60
   3   1  -3  198.98    8.60
   3  -1   3  194.98   10.60
   3  -1   3  203.78   22.70
   3  -1   3  193.78   10.70
  -3   2  -3 2107.89   69.99
  -3   2  -3 2107.89   69.99
  -3   2  -3 1963.90   70.19
  -3   2  -3 2018.50   70.39
  -3   2  -3 2018.50   70.39
  -3   2  -3 1963.90   70.19
   3  -2   3 1999.90   69.69
   3  -2   3 2120.19   69.89
   3  -2   3 2120.19   69.89
   3  -2   3 1973.90   68.89
   3  -2   3 1973.90   68.89
   3  -2   3 2069.29   81.69
   3   2  -3 2044.10   68.49
   3  -2   3 1999.90   69.69
   3   2  -3 2044.10   68.49
   3  -2   3 2069.29   81.69
  -3   3  -3   45.90    8.50
  -3   3  -3   47.90    7.30
  -3   3  -3   58.69    8.20
  -3   3  -3   58.69    8.20
  -3  -3   3   45.10    8.60
  -3   3  -3   47.90    7.30
  -3  -3   3   38.10   17.10
  -3  -3   3   38.10   17.10
  -3   3  -3   45.90    8.50
  -3  -3   3   45.10    8.60
   3  -3   3   51.99   18.40
   3  -3   3   47.90    6.70
   3  -3   3   51.99   18.40
   3  -3   3   41.80    6.30
   3  -3   3   49.50    7.90
   3  -3   3   41.80    6.30
   3  -3   3   47.90    6.70
   3  -3   3   49.50    7.90
  -3  -4   3  169.18   10.90
  -3  -4   3  174.58   13.80
  -3   4  -3  194.48   15.80
  -3  -4   3  169.18   10.90
  -3   4  -3  194.48   15.80
  -3  -4   3  174.58   13.80
   3  -4   3  174.58   13.00
   3  -4   3  160.28   13.00
   3  -4   3  167.78   11.90
   3  -4   3  174.58   13.00
   3  -4   3  167.78   11.90
   3  -4   3  160.28   13.00
  -4  -4  -3   77.89   12.10
  -4  -4  -3   70.99    8.70
  -4  -4  -3   70.99    8.70
  -4  -4  -3   77.89   12.10
  -4   4   3   84.09   12.70
  -4   4   3   84.09   12.70
   4  -4  -3   74.29   11.30
   4   4   3   63.29   10.20
   4  -4  -3   95.49   10.40
   4   4   3   80.99   11.70
   4  -4  -3   74.29   11.30
   4  -4  -3   95.49   10.40
   4   4   3   63.29   10.20
   4   4   3   80.99   11.70
  -4   3   3  179.08   12.90
  -4   3   3  198.48   15.30
  -4  -3  -3  187.48   15.20
  -4  -3  -3  211.58   12.00
  -4   3   3  183.48   14.10
  -4  -3  -3  187.48   15.20
  -4   3   3  183.48   14.10
  -4   3   3  198.48   15.30
  -4  -3  -3  211.58   12.00
  -4   3   3  179.08   12.90
   4   3   3  193.08   12.30
   4  -3  -3  183.48   29.00
   4  -3  -3  183.48   29.00
   4   3   3  209.08   14.30
   4  -3  -3  194.48   14.40
   4   3   3  209.08   14.30
   4  -3  -3  194.48   14.40
   4  -3  -3  197.88   12.60
   4   3   3  193.08   12.30
   4  -3  -3  197.88   12.60
  -4  -2  -3  294.87   13.30
  -4   2   3  296.07   14.20
  -4   2   3  318.97   15.50
  -4   2   3  312.27   15.30
  -4   2   3  318.97   15.50
  -4   2   3  314.67   15.50
  -4  -2  -3  294.87   13.30
  -4   2   3  314.67   15.50
  -4  -2  -3  317.17   14.00
  -4   2   3  312.27   15.30
  -4   2   3  296.07   14.20
  -4  -2  -3  317.17   14.00
   4  -2  -3  296.17   15.10
   4  -2  -3  310.27   14.20
   4   2   3  314.77   14.80
   4  -2  -3  296.17   15.10
   4  -2  -3  312.17   15.50
   4  -2  -3  310.27   14.20
   4  -2  -3  312.17   15.50
   4  -2  -3  310.97   25.60
   4   2   3  316.97   14.70
   4   2   3  314.77   14.80
   4   2   3  316.97   14.70
   4  -2  -3  310.97   25.60
  -4   1   3  304.17   14.20
  -4   1   3  314.57   21.00
  -4   1   3  304.17   14.20
  -4  -1  -3  257.87   27.60
  -4  -1  -3  291.17   13.50
  -4  -1  -3  257.87   27.60
  -4   1   3  314.57   21.00
  -4  -1  -3  291.17   13.50
   4  -1  -3  307.17   21.60
   4  -1  -3  307.17   21.60
   4  -1  -3  288.17   14.00
   4   1   3  311.67   14.10
   4   1   3  311.67   14.10
   4  -1  -3  288.17   14.00
  -4   0  -3  305.77   28.60
  -4   0   3  310.97   13.40
  -4   0  -3  287.37   13.50
  -4   0  -3  287.37   13.50
  -4   0  -3  305.77   28.60
  -4   0   3  310.97   13.40
   4   0   3  310.17   28.80
   4   0   3  286.47   13.90
   4   0   3  286.47   13.90
   4   0   3  310.17   28.80
  -4   1  -3  295.17   25.80
  -4   1  -3  295.17   25.80
   4  -1   3  315.57   26.90
   4  -1   3  320.67   14.20
   4  -1   3  320.67   14.20
   4   1  -3  303.67   12.60
   4  -1   3  298.17   14.40
   4   1  -3  303.67   12.60
   4  -1   3  315.57   26.90
   4  -1   3  298.17   14.40
  -4   2  -3  297.37   15.00
  -4   2  -3  306.57   15.30
  -4   2  -3  297.37   15.00
  -4   2  -3  314.67   14.90
  -4   2  -3  314.67   14.90
  -4   2  -3  306.57   15.30
   4  -2   3  304.67   14.60
   4  -2   3  306.17   14.60
   4  -2   3  299.27   13.70
   4  -2   3  311.87   28.60
   4  -2   3  304.67   14.60
   4   2  -3  303.67   12.60
   4  -2   3  299.27   13.70
   4  -2   3  306.17   14.60
   4  -2   3  311.87   28.60
   4   2  -3  303.67   12.60
  -4  -3   3  187.28   29.80
  -4   3  -3  169.28   15.10
  -4   3  -3  188.58   13.30
  -4  -3   3  187.28   29.80
  -4   3  -3  169.28   15.10
  -4   3  -3  188.58   13.30
  -4   3  -3  190.98   14.00
  -4   3  -3  190.98   14.00
   4  -3   3  207.98   12.40
   4  -3   3  209.08   12.70
   4  -3   3  184.88   12.80
   4  -3   3  186.98   29.90
   4  -3   3  207.98   12.40
   4  -3   3  209.08   12.70
   4  -3   3  186.98   29.90
   4  -3   3  184.88   12.80
  -4  -4   3   70.39    7.40
  -4   4  -3   71.29   12.40
  -4   4  -3   71.29   12.40
  -4  -4   3   77.49   11.70
  -4  -4   3   70.39    7.40
  -4  -4   3   77.49   11.70
   4  -4   3   98.49    9.70
   4  -4   3   98.49    9.70
  -5  -4  -3   41.10   11.20
  -5   4   3   26.20   10.80
  -5  -4  -3   34.60    7.70
  -5   4   3   26.20   10.80
  -5  -4  -3   41.10   11.20
  -5  -4  -3   34.60    7.70
   5  -4  -3   38.00   10.70
   5  -4  -3   38.00   10.70
   5   4   3   32.90   10.40
   5   4   3   32.90   10.40
   5  -4  -3   26.00    8.40
   5  -4  -3   26.00    8.40
  -5   3   3   82.79    9.60
  -5   3   3   50.29    9.70
  -5  -3  -3   56.89   10.00
  -5   3   3   50.29    9.70
  -5   3   3   52.39    8.60
  -5  -3  -3   69.49    7.50
  -5   3   3   52.39    8.60
  -5  -3  -3   69.49    7.50
  -5   3   3   82.79    9.60
  -5  -3  -3   56.89   10.00
   5   3   3   69.99    9.40
   5  -3  -3   77.89   19.00
   5  -3  -3   77.89   19.00
   5  -3  -3   68.99   10.00
   5   3   3   69.99    9.40
   5  -3  -3   69.69    8.10
   5  -3  -3   68.99   10.00
   5  -3  -3   69.69    8.10
  -5   2   3   15.10    7.40
  -5   2   3   12.40    6.30
  -5  -2  -3   13.20    5.10
  -5   2   3   20.50    6.60
  -5   2   3   15.10    7.40
  -5  -2  -3   13.20    5.10
  -5  -2  -3    9.30    4.80
  -5   2   3   12.40    6.30
  -5  -2  -3    9.30    4.80
  -5   2   3   20.50    6.60
   5   2   3   13.30    5.70
   5  -2  -3   14.40    5.10
   5  -2  -3   11.50    5.90
   5   2   3   13.30    5.70
   5   2   3   17.70    5.80
   5  -2  -3   11.50    5.90
   5  -2  -3   14.40    5.10
   5  -2  -3   16.00   11.90
   5  -2  -3   16.00   11.90
   5   2   3   17.70    5.80
  -5   1   3 3370.16  111.39
  -5  -1  -3 3118.79  120.59
  -5  -1  -3 3118.79  120.59
  -5  -1  -3 3301.77  110.29
  -5   1   3 3276.17  111.79
  -5   1   3 3276.17  111.79
  -5  -1  -3 3235.78  110.89
  -5  -1  -3 3235.78  110.89
  -5   1   3 3291.77  116.09
  -5   1   3 3291.77  116.09
  -5  -1  -3 3301.77  110.29
  -5   1   3 3370.16  111.39
   5   1   3 3383.66  111.19
   5   1   3 3164.58  120.19
   5  -1  -3 3290.67  111.39
   5  -1  -3 3431.96  116.79
   5  -1  -3 3431.96  116.79
   5   1   3 3164.58  120.19
   5   1   3 3383.66  111.19
   5  -1  -3 3290.67  111.39
  -5   0  -3   -4.50    5.00
  -5   0  -3   -4.50    5.00
  -5   0  -3    0.30   15.20
  -5   0  -3    0.30   15.20
   5   0  -3   -3.90    4.10
   5   0   3    1.60   14.50
   5   0  -3   -3.90    4.10
   5   0   3    2.60    5.30
   5   0   3    1.60   14.50
   5   0   3    2.60    5.30
  -5   1  -3 3274.67  111.09
  -5   1  -3 3274.67  111.09
  -5  -1   3 3126.79  110.69
  -5  -1   3 2911.51  115.19
  -5   1  -3 3344.27  120.19
  -5  -1   3 3126.79  110.69
  -5   1  -3 3344.27  120.19
  -5  -1   3 2911.51  115.19
   5  -1   3 3325.27  110.89
   5  -1   3 3585.04  122.29
   5   1  -3 3250.77  109.79
   5   1  -3 3250.77  109.79
   5  -1   3 3585.04  122.29
   5  -1   3 3358.76  110.89
   5  -1   3 3325.27  110.89
   5  -1   3 3358.76  110.89
  -5   2  -3   21.00    6.00
  -5  -2   3   11.30    6.60
  -5   2  -3    3.80    6.00
  -5   2  -3    3.80    6.00
  -5   2  -3   21.00    6.00
  -5   2  -3    5.10    6.10
  -5   2  -3   11.60    6.80
  -5  -2   3   11.30    6.60
  -5   2  -3    5.10    6.10
  -5   2  -3   11.60    6.80
   5  -2   3   14.00    5.80
   5  -2   3    7.70   13.30
   5  -2   3    7.70   13.30
   5  -2   3   17.20    5.90
   5   2  -3   16.80    4.30
   5  -2   3    8.60    5.20
   5  -2   3   14.00    5.80
   5   2  -3   16.80    4.30
   5  -2   3    8.60    5.20
   5  -2   3   17.20    5.90
  -5   3  -3   53.19    9.80
  -5   3  -3   70.39   10.10
  -5  -3   3   63.69    5.50
  -5   3  -3   70.39   10.10
  -5   3  -3   53.19    9.80
  -5   3  -3   66.59    9.10
  -5   3  -3   66.59    9.10
  -5  -3   3   63.69    5.50
   5  -3   3   63.89    8.30
   5  -3   3   60.49   19.20
   5  -3   3   60.49   19.20
   5  -3   3   71.69    8.40
   5  -3   3   74.19    8.50
   5  -3   3   74.19    8.50
   5  -3   3   71.69    8.40
   5  -3   3   63.89    8.30
  -5  -4   3   33.60    6.40
  -5   4  -3   30.90   11.30
  -5   4  -3   30.90   11.30
  -5  -4   3   20.70   10.50
  -5   4  -3   29.00   10.10
  -5  -4   3   33.60    6.40
  -5   4  -3   29.00   10.10
  -5  -4   3   20.70   10.50
   5  -4   3   24.10    8.10
   5  -4   3   24.10    8.10
  -6   4   3   73.69   12.50
  -6  -4  -3   94.69   13.40
  -6  -4  -3   75.39    9.30
  -6  -4  -3   94.69   13.40
  -6   4   3   73.69   12.50
  -6  -4  -3   75.39    9.30
   6  -4  -3   80.39   11.00
   6  -4  -3   84.29   11.10
   6   4   3   85.79   12.00
   6  -4  -3   80.39   11.00
   6  -4  -3   84.29   11.10
   6   4   3   85.79   12.00
  -6  -3  -3  574.74   25.60
  -6   3   3  573.24   25.80
  -6   3   3  553.24   25.20
  -6   3   3  573.24   25.80
  -6  -3  -3  574.74   25.60
  -6   3   3  553.24   25.20
  -6   3   3  587.74   25.70
  -6   3   3  587.74   25.70
  -6  -3  -3  567.84   23.10
  -6  -3  -3  567.84   23.10
   6  -3  -3  547.65   24.10
   6  -3  -3  547.65   24.10
   6   3   3  563.04   24.60
   6  -3  -3  566.14   24.00
   6  -3  -3  536.25   40.90
   6  -3  -3  536.25   40.90
   6   3   3  563.04   24.60
   6  -3  -3  566.14   24.00
  -6   2   3  134.79   11.80
  -6   2   3  123.19    9.80
  -6  -2  -3  111.49    9.80
  -6  -2  -3  117.59   10.50
  -6  -2  -3  100.39    9.40
  -6  -2  -3  117.59   10.50
  -6   2   3  120.89   10.20
  -6  -2  -3  111.49    9.80
  -6   2   3  128.69   11.90
  -6  -2  -3  100.39    9.40
  -6   2   3  134.79   11.80
  -6   2   3  123.19    9.80
  -6   2   3  120.89   10.20
  -6   2   3  128.69   11.90
   6  -2  -3  113.49    8.90
   6   2   3  121.89   10.90
   6   2   3  105.39    8.70
   6  -2  -3  113.49    8.90
   6   2   3  105.39    8.70
   6  -2  -3  112.39    9.00
   6  -2  -3  109.69   18.10
   6   2   3  121.89   10.90
   6  -2  -3  109.69   18.10
   6  -2  -3  112.39    9.00
  -6  -1  -3  522.15   21.50
  -6   1   3  548.35   29.00
  -6  -1  -3  547.25   20.70
  -6   1   3  535.75   23.70
  -6  -1  -3  516.75   23.10
  -6   1   3  548.35   29.00
  -6   1   3  513.55   22.40
  -6   1   3  535.75   23.70
  -6  -1  -3  517.55   37.20
  -6  -1  -3  516.75   23.10
  -6  -1  -3  517.55   37.20
  -6   1   3  552.44   22.30
  -6   1   3  552.44   22.30
  -6  -1  -3  522.15   21.50
  -6   1   3  513.55   22.40
  -6  -1  -3  547.25   20.70
   6   1   3  565.24   36.30
   6  -1  -3  529.55   21.10
   6  -1  -3  571.94   32.80
   6  -1  -3  529.55   21.10
   6  -1  -3  571.94   32.80
   6   1   3  594.64   22.50
   6   1   3  594.64   22.50
   6   1   3  565.24   36.30
  -6   0   3   73.09    6.00
  -6   0  -3   61.69    7.00
  -6   0  -3   62.39    8.90
  -6   0   3   70.89    9.40
  -6   0   3   62.49    8.50
  -6   0   3   53.99   12.40
  -6   0   3   53.99   12.40
  -6   0  -3   55.59    7.70
  -6   0   3   70.89    9.40
  -6   0   3   73.09    6.00
  -6   0  -3   62.39    8.90
  -6   0  -3   48.90   17.70
  -6   0  -3   61.69    7.00
  -6   0   3   62.49    8.50
  -6   0  -3   48.90   17.70
  -6   0  -3   55.59    7.70
   6   0   3   81.69   16.90
   6   0   3   65.89    7.20
   6   0  -3   65.69    6.30
   6   0   3   81.69   16.90
   6   0  -3   79.79    6.60
   6   0  -3   79.79    6.60
   6   0  -3   65.69    6.30
   6   0   3   65.89    7.20
  -6   1  -3  508.75   22.20
  -6  -1   3  627.74   32.00
  -6   1  -3  508.75   22.20
  -6  -1   3  526.55   22.70
  -6   1  -3  513.25   34.00
  -6   1  -3  530.75   22.70
  -6   1  -3  513.25   34.00
  -6  -1   3  510.75   22.90
  -6   1  -3  530.75   22.70
  -6  -1   3  536.35   19.80
  -6  -1   3  510.75   22.90
  -6  -1   3  526.55   22.70
  -6  -1   3  536.35   19.80
  -6  -1   3  627.74   32.00
   6  -1   3  507.25   22.20
   6  -1   3  560.04   38.70
   6  -1   3  560.04   38.70
   6  -1   3  507.25   22.20
   6   1  -3  535.65   21.00
   6  -1   3  548.25   22.20
   6  -1   3  548.25   22.20
   6   1  -3  548.95   21.00
   6   1  -3  535.65   21.00
   6   1  -3  548.95   21.00
  -6  -2   3  119.19   10.30
  -6   2  -3   92.49    9.20
  -6   2  -3   85.89    9.10
  -6   2  -3  100.49   10.10
  -6  -2   3  104.49    7.30
  -6  -2   3  104.49    7.30
  -6   2  -3   92.49    9.20
  -6  -2   3  119.19   10.30
  -6   2  -3  100.49   10.10
  -6   2  -3  113.89   10.60
  -6   2  -3   85.89    9.10
  -6   2  -3  113.89   10.60
   6  -2   3  109.69   10.60
   6   2  -3  118.49    9.10
   6  -2   3  105.09    8.20
   6  -2   3   93.89   19.30
   6   2  -3  118.49    9.10
   6  -2   3   93.89   19.30
   6  -2   3  107.19    9.50
   6  -2   3  107.19    9.50
   6  -2   3  109.69   10.60
   6  -2   3  105.09    8.20
  -6   3  -3  549.95   25.00
  -6   3  -3  565.34   25.40
  -6   3  -3  523.25   24.80
  -6  -3   3  546.75   20.20
  -6  -3   3  457.75   24.10
  -6   3  -3  549.95   25.00
  -6  -3   3  457.75   24.10
  -6   3  -3  565.34   25.40
  -6   3  -3  523.25   24.80
  -6  -3   3  546.75   20.20
   6  -3   3  523.95   43.50
   6  -3   3  524.85   23.40
   6  -3   3  524.85   23.40
   6  -3   3  550.14   22.70
   6  -3   3  550.14   22.70
   6  -3   3  523.95   43.50
  -6  -4   3   71.69    7.70
  -6  -4   3   71.69    7.70
  -6   4  -3   73.09   13.20
  -6   4  -3   75.49   12.40
  -6   4  -3   73.09   13.20
  -6  -4   3   71.19   12.10
  -6   4  -3   75.49   12.40
  -6  -4   3   71.19   12.10
   6  -4   3   73.49   10.20
   6  -4   3   73.49   10.20
  -7   4   3  207.18   19.60
  -7   4   3  222.28   21.40
  -7  -4  -3  212.98   15.70
  -7   4   3  222.28   21.40
  -7  -4  -3  189.58   17.20
  -7  -4  -3  189.58   17.20
  -7   4   3  207.18   19.60
  -7  -4  -3  212.98   15.70
   7  -4  -3  190.38   16.80
   7   4   3  216.08   17.70
   7  -4  -3  228.88   17.50
   7   4   3  216.08   17.70
   7  -4  -3  228.88   17.50
   7  -4  -3  190.38   16.80
  -7  -3  -3   90.49   12.10
  -7   3   3   77.49   10.50
  -7   3   3  108.69   12.20
  -7   3   3   77.49   10.50
  -7   3   3  108.69   12.20
  -7  -3  -3   92.89    9.10
  -7  -3  -3   90.49   12.10
  -7  -3  -3   92.89    9.10
  -7   3   3   81.89   10.90
  -7   3   3   81.89   10.90
   7  -3  -3  104.69   10.10
   7  -3  -3   94.69   21.80
   7  -3  -3   95.59   10.00
   7   3   3   73.49    9.60
   7  -3  -3  104.69   10.10
   7  -3  -3   95.59   10.00
   7  -3  -3   94.69   21.80
   7   3   3   73.49    9.60
  -7  -2  -3 1120.29   38.20
  -7   2   3  981.20   39.20
  -7   2   3 1033.50   40.10
  -7  -2  -3 1039.00   40.30
  -7   2   3  981.20   39.20
  -7  -2  -3 1120.29   38.20
  -7   2   3 1122.69   41.50
  -7   2   3 1064.39   39.40
  -7   2   3 1033.50   40.10
  -7   2   3 1122.69   41.50
  -7  -2  -3 1039.00   40.30
  -7   2   3 1064.39   39.40
   7   2   3 1081.99   39.70
   7   2   3 1033.70   38.30
   7  -2  -3 1078.69   38.70
   7   2   3 1081.99   39.70
   7  -2  -3  973.40   38.50
   7  -2  -3 1078.69   38.70
   7   2   3 1033.70   38.30
   7  -2  -3  973.40   38.50
   7  -2  -3 1139.39   52.79
   7  -2  -3 1139.39   52.79
  -7   1   3   38.30   11.20
  -7   1   3   38.30   11.20
  -7  -1  -3   33.40    6.30
  -7  -1  -3   49.40    6.30
  -7   1   3   45.10    9.80
  -7   1   3   38.00    7.00
  -7  -1  -3   49.90    9.50
  -7   1   3   46.80    9.00
  -7  -1  -3   49.90    9.50
  -7  -1  -3   49.40    6.30
  -7   1   3   46.80    9.00
  -7   1   3   45.10    9.80
  -7   1   3   38.00    7.00
  -7  -1  -3   33.40    6.30
   7   1   3   68.89   16.30
   7   1   3   46.00    7.40
   7  -1  -3   47.80    6.60
   7  -1  -3   47.80    6.60
   7   1   3   68.89   16.30
   7   1   3   46.00    7.40
  -7   0  -3    3.30    8.20
  -7   0  -3   -2.20    6.50
  -7   0   3    4.50    4.70
  -7   0   3    4.50    4.70
  -7   0  -3   -2.20    6.50
  -7   0  -3    3.30    8.20
  -7   0   3  -10.40    7.10
  -7   0   3  -10.40    7.10
  -7   0   3   -8.90    8.00
  -7   0   3   -8.90    8.00
   7   0   3    6.50   13.80
   7   0   3   -4.50    5.50
   7   0  -3    1.50    5.10
   7   0  -3    3.40    5.60
   7   0  -3    1.50    5.10
   7   0  -3    3.40    5.60
   7   0   3    6.50   13.80
   7   0   3   -4.50    5.50
  -7   1  -3   26.90    8.20
  -7  -1   3   49.80    9.10
  -7  -1   3   36.40    5.40
  -7  -1   3   49.80    9.10
  -7   1  -3   32.40    8.20
  -7  -1   3   36.60    8.50
  -7  -1   3   36.60    8.50
  -7   1  -3   32.40    8.20
  -7  -1   3   36.40    5.40
  -7   1  -3   26.90    8.20
   7  -1   3   18.50   18.90
   7   1  -3   43.90    6.50
   7  -1   3   32.00    7.10
   7   1  -3   43.90    6.50
   7  -1   3   18.50   18.90
   7  -1   3   32.00    7.10
  -7  -2   3  893.61   38.00
  -7   2  -3 1028.70   38.10
  -7  -2   3 1037.40   39.20
  -7   2  -3 1027.90   38.20
  -7   2  -3 1028.70   38.10
  -7   2  -3 1027.90   38.20
  -7  -2   3 1047.90   35.90
  -7   2  -3 1096.59   40.00
  -7  -2   3 1037.40   39.20
  -7  -2   3  893.61   38.00
  -7  -2   3 1047.90   35.90
  -7   2  -3 1096.59   40.00
   7  -2   3  975.80   36.20
   7  -2   3  975.80   36.20
   7  -2   3  999.80   37.50
   7  -2   3 1099.59   57.59
   7  -2   3  999.80   37.50
   7  -2   3 1048.80   39.00
   7  -2   3 1099.59   57.59
   7  -2   3 1048.80   39.00
  -7   3  -3  110.29   12.00
  -7   3  -3  118.19   13.10
  -7  -3   3   95.09    7.40
  -7   3  -3  118.19   13.10
  -7   3  -3  110.29   12.00
  -7   3  -3  103.39   13.90
  -7   3  -3  103.39   13.90
  -7  -3   3   74.79   11.60
  -7  -3   3   95.09    7.40
  -7  -3   3   74.79   11.60
   7  -3   3  103.39   10.30
   7  -3   3  103.39   10.30
  -7   4  -3  215.08   18.40
  -7   4  -3  215.08   18.40
  -7  -4   3  205.88   13.20
  -7   4  -3  184.08   17.00
  -7  -4   3  205.18   16.90
  -7   4  -3  184.08   17.00
  -7  -4   3  205.18   16.90
  -7  -4   3  205.88   13.20
   7  -4   3  200.58   16.20
   7  -4   3  200.58   16.20
  -8  -4  -3   40.30   13.10
  -8  -4  -3   40.30   13.10
  -8  -4  -3   46.40    9.40
  -8   4   3   46.60   12.40
  -8   4   3   56.89   11.80
  -8  -4  -3   46.40    9.40
  -8   4   3   46.60   12.40
  -8   4   3   56.89   11.80
   8  -4  -3   51.09   10.00
   8  -4  -3   51.09   10.00
   8   4   3   32.10   10.40
   8   4   3   32.10   10.40
  -8   3   3   32.20   10.70
  -8   3   3   32.20   10.70
  -8   3   3   22.80    9.50
  -8  -3  -3   30.70    7.90
  -8  -3  -3   30.70    7.90
  -8   3   3   22.80    9.50
   8  -3  -3   -5.20   21.10
   8  -3  -3   41.10    8.50
   8   3   3   33.90    8.60
   8  -3  -3   41.10    8.50
   8  -3  -3   -5.20   21.10
   8   3   3   33.90    8.60
  -8  -2  -3  630.74   28.60
  -8  -2  -3  630.74   28.60
  -8   2   3  634.44   26.90
  -8   2   3  631.94   25.80
  -8  -2  -3  637.24   24.80
  -8   2   3  636.44   28.70
  -8   2   3  601.54   26.80
  -8   2   3  634.44   26.90
  -8  -2  -3  637.24   24.80
  -8   2   3  601.54   26.80
  -8   2   3  636.44   28.70
  -8   2   3  631.94   25.80
   8  -2  -3  629.84   25.30
   8  -2  -3  563.64   42.80
   8  -2  -3  563.64   42.80
   8  -2  -3  629.84   25.30
  -8  -1  -3  168.48   12.60
  -8  -1  -3  168.48   12.60
  -8  -1  -3  177.68   13.80
  -8   1   3  196.88   16.60
  -8   1   3  169.98   12.60
  -8   1   3  146.79   13.70
  -8  -1  -3  177.68   13.80
  -8  -1  -3  162.78   11.10
  -8  -1  -3  141.09   11.60
  -8  -1  -3  162.78   11.10
  -8   1   3  146.79   13.70
  -8   1   3  196.88   16.60
  -8   1   3  140.99   10.90
  -8   1   3  142.59   21.70
  -8   1   3  142.59   21.70
  -8   1   3  154.88   10.10
  -8  -1  -3  141.09   11.60
  -8   1   3  140.99   10.90
  -8   1   3  154.88   10.10
  -8   1   3  169.98   12.60
   8  -1  -3  121.99   24.20
   8  -1  -3  160.98   11.40
   8   1   3  173.88   13.40
   8  -1  -3  121.99   24.20
   8  -1  -3  160.98   11.40
   8   1   3  173.88   13.40
  -8   0   3 1536.75   52.89
  -8   0   3 1540.55   55.69
  -8   0   3 1533.05   54.99
  -8   0  -3 1345.97   52.79
  -8   0   3 1536.75   52.89
  -8   0  -3 1476.35   54.99
  -8   0   3 1533.05   54.99
  -8   0  -3 1476.35   54.99
  -8   0  -3 1345.97   52.79
  -8   0  -3 1515.05   54.69
  -8   0   3 1540.55   55.69
  -8   0  -3 1515.05   54.69
   8   0   3 1561.34   67.99
   8   0   3 1561.34   67.99
   8   0  -3 1618.44   61.59
   8   0  -3 1618.44   61.59
   8   0   3 1507.45   54.69
   8   0  -3 1571.54   53.49
   8   0  -3 1497.45   54.19
   8   0  -3 1497.45   54.19
   8   0  -3 1571.54   53.49
   8   0   3 1507.45   54.69
  -8   1  -3  163.98   14.00
  -8  -1   3  180.68   16.10
  -8  -1   3  180.68   16.10
  -8  -1   3  167.48   15.50
  -8  -1   3  158.98   10.40
  -8   1  -3  165.88   12.80
  -8   1  -3  165.88   12.80
  -8  -1   3  167.48   15.50
  -8   1  -3  163.98   14.00
  -8  -1   3  158.98   10.40
   8  -1   3  132.89   28.70
   8  -1   3  160.88   13.30
   8  -1   3  154.88   10.60
   8  -1   3  132.89   28.70
   8  -1   3  154.88   10.60
   8  -1   3  153.38    9.80
   8  -1   3  160.88   13.30
   8   1  -3  153.68   11.60
   8  -1   3  153.38    9.80
   8   1  -3  153.68   11.60
  -8   2  -3  632.44   27.70
  -8  -2   3  530.45   25.70
  -8   2  -3  632.44   27.70
  -8  -2   3  625.14   22.80
  -8  -2   3  609.64   27.50
  -8   2  -3  604.04   25.70
  -8  -2   3  625.14   22.80
  -8  -2   3  609.64   27.50
  -8  -2   3  530.45   25.70
  -8   2  -3  604.04   25.70
   8  -2   3  568.84   49.70
   8  -2   3  564.94   24.30
   8  -2   3  557.74   25.40
   8  -2   3  568.84   49.70
   8  -2   3  564.94   24.30
   8  -2   3  557.74   25.40
  -8  -3   3   42.00   11.80
  -8   3  -3   17.30   10.40
  -8   3  -3   17.30   10.40
  -8  -3   3   42.00   11.80
  -8  -3   3   35.80    6.60
  -8  -3   3   35.80    6.60
  -8   3  -3   24.80    9.80
  -8   3  -3   24.80    9.80
   8  -3   3   42.10    8.10
   8  -3   3   42.10    8.10
  -8   4  -3   44.80   12.60
  -8  -4   3   39.70    8.00
  -8   4  -3   44.80   12.60
  -8  -4   3   39.70    8.00
   8  -4   3   39.50    9.60
   8  -4   3   39.50    9.60
  -9  -3  -3    9.50    7.80
  -9   3   3   24.80   11.50
  -9   3   3   15.20    9.30
  -9  -3  -3    9.50    7.80
  -9   3   3   15.20    9.30
  -9   3   3   24.80   11.50
   9  -3  -3   -1.10    7.80
   9  -3  -3   -1.10    7.80
  -9  -2  -3  148.29   11.20
  -9   2   3  153.18   13.10
  -9  -2  -3  148.29   11.20
  -9   2   3  151.08   13.40
  -9   2   3  122.69   12.30
  -9   2   3  151.08   13.40
  -9   2   3  122.69   12.30
  -9  -2  -3  154.08   15.20
  -9   2   3  153.18   13.10
  -9   2   3  126.09   14.70
  -9  -2  -3  154.08   15.20
  -9   2   3  126.09   14.70
   9  -2  -3  151.38   11.30
   9  -2  -3  151.38   11.30
  -9   1   3  879.71   36.40
  -9   1   3  981.20   40.40
  -9   1   3  981.20   40.40
  -9  -1  -3  955.50   37.80
  -9   1   3 1009.60   39.20
  -9  -1  -3  974.80   36.40
  -9  -1  -3  974.80   36.40
  -9   1   3  879.71   36.40
  -9   1   3 1009.60   39.20
  -9  -1  -3  955.50   37.80
  -9  -1  -3  995.70   40.00
  -9  -1  -3  995.70   40.00
   9  -1  -3 1044.30   53.89
   9   1   3 1152.08   55.49
   9  -1  -3  985.40   36.70
   9   1   3  976.90   38.40
   9  -1  -3  937.61   38.10
   9  -1  -3  937.61   38.10
   9  -1  -3 1044.30   53.89
   9   1   3 1152.08   55.49
   9   1   3  976.90   38.40
   9  -1  -3  985.40   36.70
  -9   0  -3    1.10   10.20
  -9   0   3   -2.70   10.50
  -9   0   3   -2.70   10.50
  -9   0   3    3.70    6.60
  -9   0  -3    1.10   10.20
  -9   0   3   14.20   10.20
  -9   0  -3   -0.20    5.80
  -9   0  -3    0.20    8.30
  -9   0  -3    0.20    8.30
  -9   0  -3   -0.20    5.80
  -9   0   3    3.70    6.60
  -9   0   3   14.20   10.20
   9   0   3   33.00   16.60
   9   0  -3    2.10    6.70
   9   0  -3    2.10    6.70
   9   0   3    1.10    6.90
   9   0   3   33.00   16.60
   9   0  -3    1.00    6.60
   9   0   3    1.10    6.90
   9   0  -3    1.00    6.60
  -9   1  -3  991.30   39.20
  -9  -1   3 1000.40   39.30
  -9   1  -3  994.60   38.60
  -9  -1   3 1000.40   39.30
  -9   1  -3  991.30   39.20
  -9  -1   3  947.91   38.80
  -9  -1   3 1011.50   35.50
  -9   1  -3  994.60   38.60
  -9  -1   3  947.91   38.80
  -9  -1   3 1011.50   35.50
   9  -1   3  921.81   59.39
   9   1  -3  962.40   37.50
   9   1  -3  962.30   37.50
   9  -1   3  939.61   35.00
   9  -1   3  939.61   35.00
   9  -1   3  965.50   38.10
   9  -1   3  965.50   38.10
   9  -1   3  921.81   59.39
  -9  -2   3  151.78   13.60
  -9  -2   3  162.28   14.80
  -9  -2   3  151.78   13.60
  -9   2  -3  149.79   13.20
  -9  -2   3  162.28   14.80
  -9   2  -3  155.48   14.80
  -9  -2   3  133.69   11.20
  -9   2  -3  149.79   13.20
  -9  -2   3  133.69   11.20
  -9   2  -3  155.48   14.80
  -9   3  -3    3.70   10.70
  -9  -3   3    5.00    6.70
  -9   3  -3    3.70   10.70
  -9  -3   3    1.70   11.90
  -9  -3   3    1.70   11.90
  -9  -3   3    5.00    6.70
   9  -3   3    6.10    7.90
   9  -3   3    6.10    7.90
 -10  -3  -3  122.29   11.50
 -10   3   3  129.29   13.40
 -10   3   3  137.79   16.10
 -10  -3  -3  131.09   17.80
 -10  -3  -3  122.29   11.50
 -10   3   3  137.79   16.10
 -10  -3  -3  131.09   17.80
 -10   3   3  129.29   13.40
  10  -3  -3  129.39   11.90
  10  -3  -3  129.39   11.90
 -10   2   3   42.40   12.80
 -10   2   3   64.79    9.30
 -10  -2  -3   64.39   13.50
 -10  -2  -3   64.99    8.50
 -10   2   3   82.79   12.40
 -10  -2  -3   64.99    8.50
 -10   2   3   42.40   12.80
 -10   2   3   82.79   12.40
 -10   2   3   64.79    9.30
 -10  -2  -3   64.39   13.50
  10  -2  -3   68.09    9.20
  10  -2  -3   68.09    9.20
 -10   1   3  367.66   22.60
 -10  -1  -3  318.67   23.50
 -10   1   3  325.97   17.90
 -10   1   3  368.46   23.40
 -10  -1  -3  360.66   19.10
 -10  -1  -3  347.77   17.40
 -10   1   3  325.97   17.90
 -10   1   3  367.66   22.60
 -10  -1  -3  318.67   23.50
 -10  -1  -3  347.77   17.40
 -10   1   3  368.46   23.40
 -10  -1  -3  360.66   19.10
  10   1   3  328.87   19.50
  10   1   3  328.87   19.50
  10  -1  -3  360.36   17.60
  10  -1  -3  321.47   19.20
  10  -1  -3  321.47   19.20
  10  -1  -3  360.36   17.60
 -10   0   3  198.18   20.00
 -10   0   3  173.88   12.80
 -10   0  -3  159.98   15.70
 -10   0  -3  158.18   15.80
 -10   0   3  198.18   20.00
 -10   0  -3  144.79   11.30
 -10   0   3  233.58   20.30
 -10   0   3  233.58   20.30
 -10   0  -3  144.79   11.30
 -10   0  -3  158.18   15.80
 -10   0  -3  159.98   15.70
 -10   0   3  173.88   12.80
  10   0  -3  187.28   13.80
  10   0  -3  187.28   13.80
  10   0   3  178.78   15.10
  10   0  -3  201.98   14.60
  10   0  -3  201.98   14.60
  10   0   3  178.78   15.10
 -10  -1   3  350.66   16.20
 -10  -1   3  396.86   23.20
 -10   1  -3  326.37   21.30
 -10  -1   3  350.66   16.20
 -10   1  -3  314.77   21.60
 -10  -1   3  396.86   23.20
 -10   1  -3  314.77   21.60
 -10  -1   3  333.57   22.00
 -10  -1   3  333.57   22.00
 -10   1  -3  326.37   21.30
  10  -1   3  325.37   15.80
  10  -1   3  325.37   15.80
  10  -1   3  277.07   37.50
  10  -1   3  277.07   37.50
  10  -1   3  313.47   19.10
  10  -1   3  313.47   19.10
 -10  -2   3   56.09   13.20
 -10   2  -3   72.49   11.80
 -10  -2   3   55.19    8.00
 -10  -2   3   56.09   13.20
 -10   2  -3   62.69   12.50
 -10   2  -3   72.49   11.80
 -10  -2   3   55.19    8.00
 -10   2  -3   62.69   12.50
 -10   3  -3  131.99   15.80
 -10  -3   3   94.29    9.50
 -10   3  -3  131.99   15.80
 -10  -3   3   94.29    9.50
 -10  -3   3  107.89   16.00
 -10  -3   3  107.89   16.00
 -11   3   3    2.60    9.30
 -11  -3  -3   50.19   13.80
 -11   3   3   -4.00   11.50
 -11   3   3   -4.00   11.50
 -11   3   3    2.60    9.30
 -11  -3  -3   -1.10    8.80
 -11  -3  -3   50.19   13.80
 -11  -3  -3   -1.10    8.80
  11  -3  -3   11.80    9.00
  11  -3  -3   11.80    9.00
 -11  -2  -3  139.69   16.20
 -11  -2  -3  144.29   12.40
 -11   2   3  139.59   16.40
 -11   2   3  147.69   15.00
 -11  -2  -3  139.69   16.20
 -11  -2  -3  144.29   12.40
 -11   2   3  147.69   15.00
 -11   2   3  139.59   16.40
  11  -2  -3  152.08   12.00
  11  -2  -3  152.08   12.00
 -11  -1  -3  376.76   20.60
 -11  -1  -3  335.97   18.60
 -11  -1  -3  314.57   25.30
 -11   1   3  370.66   24.50
 -11   1   3  370.66   24.50
 -11  -1  -3  314.57   25.30
 -11   1   3  370.16   24.20
 -11   1   3  370.16   24.20
 -11  -1  -3  335.97   18.60
 -11  -1  -3  376.76   20.60
  11  -1  -3  377.36   18.90
  11  -1  -3  377.36   18.90
  11  -1  -3  430.26   29.50
  11  -1  -3  430.26   29.50
 -11   0   3   -5.90   11.60
 -11   0  -3   -7.10    9.30
 -11   0   3   -5.90   11.60
 -11   0  -3   -3.20   11.90
 -11   0   3    3.10   12.70
 -11   0   3    3.10   12.70
 -11   0  -3   -3.20   11.90
 -11   0   3   -0.40    6.70
 -11   0   3   -0.40    6.70
 -11   0  -3  -11.40    6.60
 -11   0  -3  -11.40    6.60
 -11   0  -3   -7.10    9.30
  11   0  -3    7.40    7.80
  11   0   3   -3.10    8.10
  11   0   3   -3.10    8.10
  11   0  -3   -3.00    7.30
  11   0  -3    7.40    7.80
  11   0  -3   -3.00    7.30
 -11  -1   3  356.36   23.60
 -11  -1   3  359.36   17.90
 -11  -1   3  356.36   23.60
 -11   1  -3  347.57   22.50
 -11   1  -3  347.57   22.50
 -11   1  -3  372.86   23.20
 -11  -1   3  359.36   17.90
 -11   1  -3  372.86   23.20
 -11  -1   3  399.06   25.60
 -11  -1   3  399.06   25.60
 -11   2  -3  148.89   14.60
 -11  -2   3  127.69   16.30
 -11  -2   3  127.69   16.30
 -11   2  -3  127.79   15.10
 -11  -2   3  138.19   11.10
 -11  -2   3  138.19   11.10
 -11   2  -3  148.89   14.60
 -11   2  -3  127.79   15.10
 -11  -3   3    7.10    7.80
 -11   3  -3   16.70   12.10
 -11  -3   3    7.10    7.80
 -11  -3   3   -0.30   14.80
 -11   3  -3   16.70   12.10
 -11  -3   3   -0.30   14.80
 -12  -2  -3   87.29   11.40
 -12  -2  -3  101.49   16.20
 -12   2   3  126.09   15.40
 -12  -2  -3   87.29   11.40
 -12   2   3  101.89   16.10
 -12   2   3  101.89   16.10
 -12   2   3  126.09   15.40
 -12  -2  -3  101.49   16.20
  12  -2  -3  109.69   11.20
  12  -2  -3  109.69   11.20
 -12   1   3   96.69   15.50
 -12   1   3   96.69   15.50
 -12   1   3   92.39   15.80
 -12  -1  -3  105.49   12.30
 -12  -1  -3   83.19   15.70
 -12  -1  -3   80.79    9.90
 -12  -1  -3  105.49   12.30
 -12   1   3   92.39   15.80
 -12  -1  -3   83.19   15.70
 -12  -1  -3   80.79    9.90
  12  -1  -3   92.79   11.00
  12  -1  -3   92.79   11.00
 -12   0  -3  111.49   15.70
 -12   0   3  117.59   15.80
 -12   0  -3  111.49   15.70
 -12   0   3  116.09   16.30
 -12   0  -3  111.59   13.90
 -12   0   3  117.59   15.80
 -12   0  -3  111.59   13.90
 -12   0   3   84.59    9.70
 -12   0   3  116.09   16.30
 -12   0   3   84.59    9.70
 -12  -1   3   87.69   15.90
 -12  -1   3   89.39    9.70
 -12   1  -3   78.59   13.70
 -12   1  -3   77.99   14.40
 -12   1  -3   78.59   13.70
 -12  -1   3   87.69   15.90
 -12  -1   3   87.59   14.20
 -12  -1   3   87.59   14.20
 -12  -1   3   89.39    9.70
 -12   1  -3   77.99   14.40
 -12  -2   3  106.79   10.70
 -12   2  -3   80.59   14.70
 -12   2  -3   97.29   14.30
 -12  -2   3  104.79   17.20
 -12   2  -3   80.59   14.70
 -12   2  -3   97.29   14.30
 -12  -2   3  106.79   10.70
 -12  -2   3  104.79   17.20
 -13   2   3  123.29   16.10
 -13   2   3  123.29   16.10
 -13  -2  -3   87.59   11.20
 -13  -2  -3   97.19   17.20
 -13  -2  -3   97.19   17.20
 -13  -2  -3   87.59   11.20
 -13   2   3   78.69   16.10
 -13   2   3   78.69   16.10
  13  -2  -3   96.99   11.30
  13  -2  -3   96.99   11.30
 -13   1   3   14.60   13.50
 -13   1   3   14.60   13.50
 -13   1   3   24.50   15.20
 -13  -1  -3   24.10    8.80
 -13  -1  -3   31.20   15.20
 -13  -1  -3   31.20   15.20
 -13   1   3   24.50   15.20
 -13  -1  -3   24.10    8.80
  13  -1  -3   21.30    9.40
  13  -1  -3   21.30    9.40
 -13   0   3   -1.70    7.60
 -13   0  -3    9.60   13.90
 -13   0   3    4.10   12.50
 -13   0   3   -1.70    7.60
 -13   0  -3    2.00   10.20
 -13   0   3   -3.10   14.80
 -13   0  -3    2.00   10.20
 -13   0  -3    9.60   13.90
 -13   0   3    4.10   12.50
 -13   0   3   -3.10   14.80
 -13  -1   3    6.70    8.40
 -13  -1   3   24.10   15.80
 -13   1  -3   18.90   13.10
 -13   1  -3   15.10   12.40
 -13  -1   3    6.70    8.40
 -13  -1   3   42.10   14.10
 -13  -1   3   42.10   14.10
 -13  -1   3   24.10   15.80
 -13   1  -3   15.10   12.40
 -13   1  -3   18.90   13.10
 -13  -2   3   97.79   18.50
 -13  -2   3   82.59   11.20
 -13   2  -3  120.29   16.10
 -13   2  -3  120.29   16.10
 -13   2  -3  115.39   15.40
 -13   2  -3  115.39   15.40
 -13  -2   3   97.79   18.50
 -13  -2   3   82.59   11.20
 -14  -1  -3   45.00   11.60
 -14  -1  -3   -3.80   15.30
 -14  -1  -3   45.00   11.60
 -14  -1  -3   -3.80   15.30
 -14   1   3   18.60   15.60
 -14   1   3   13.70   14.00
 -14   1   3   18.60   15.60
 -14  -1  -3    4.70    9.30
 -14  -1  -3    4.70    9.30
 -14   1   3   13.70   14.00
  14  -1  -3   14.00    9.60
  14  -1  -3   14.00    9.60
 -14   0  -3   40.40   15.90
 -14   0  -3   40.40   15.90
 -14   0   3   21.00    8.90
 -14   0   3   27.20   16.50
 -14   0   3   42.10   14.70
 -14   0  -3   50.29   13.30
 -14   0   3   27.20   16.50
 -14   0   3   42.10   14.70
 -14   0  -3   50.29   13.30
 -14   0   3   21.00    8.90
 -14   1  -3   13.30   14.20
 -14  -1   3   26.00   16.30
 -14   1  -3   20.70   12.60
 -14  -1   3    8.80    9.80
 -14  -1   3   30.40   13.40
 -14  -1   3   26.00   16.30
 -14   1  -3   20.70   12.60
 -14   1  -3   13.30   14.20
 -14  -1   3    8.80    9.80
 -14  -1   3   30.40   13.40
   0   5   4    4.50   11.40
   0  -5  -4   -6.30   12.60
   0  -5  -4    5.40    9.20
   0  -5  -4    5.40    9.20
   0  -5  -4   -6.30   12.60
   0   5   4    4.50   11.40
   0  -4  -4   62.49   11.80
   0   4   4   58.59   10.50
   0  -4  -4   62.09    9.00
   0  -4  -4   62.09    9.00
   0   4   4   58.59   10.50
   0   4   4   60.89   10.60
   0   4   4   60.89   10.60
   0  -4  -4   62.49   11.80
   0  -3  -4   -7.10    7.80
   0  -3  -4   -0.10    5.90
   0   3   4   -2.30    7.10
   0  -3  -4   -0.10    5.90
   0   3   4    2.60    6.90
   0   3   4    5.00    6.30
   0   3   4    2.60    6.90
   0  -3  -4   -7.10    7.80
   0   3   4    5.00    6.30
   0   3   4   -2.30    7.10
   0  -3  -4   -5.00   14.20
   0  -3  -4   -5.00   14.20
   0   2   4 5645.74  187.98
   0  -2  -4 5611.24  187.98
   0  -2  -4 5528.45  187.58
   0   2   4 5641.14  187.98
   0  -2  -4 5528.45  187.58
   0  -2  -4 5794.12  187.28
   0  -2  -4 5794.12  187.28
   0  -2  -4 5611.24  187.98
   0   2   4 5494.75  187.98
   0   2   4 5641.14  187.98
   0   2   4 5645.74  187.98
   0   2   4 5494.75  187.98
   0  -1  -4  -11.70    4.60
   0   1   4   -6.90    4.90
   0  -1  -4  -11.70    4.60
   0   1   4   -6.90    4.90
   0   0  -4 9081.39  309.17
   0   0   4 8697.53  299.37
   0   0  -4 9081.39  309.17
   0   0   4 9535.75  310.57
   0   0  -4 8699.23  299.17
   0   0   4 9535.75  310.57
   0   0   4 8697.53  299.37
   0   0  -4 8699.23  299.17
   0   1  -4    0.90    2.60
   0   1  -4   -2.20    8.80
   0   1  -4    0.90    2.80
   0  -1   4   -2.10    9.00
   0   1  -4    0.90    2.80
   0   1  -4   -2.20    8.80
   0  -1   4   -2.10    9.00
   0   1  -4    0.90    2.60
   0   2  -4 5270.87  179.98
   0   2  -4 5270.87  179.98
   0  -2   4 5562.84  191.18
   0  -2   4 5562.84  191.18
   0  -3   4   -3.10    6.10
   0   3  -4   -2.20    5.30
   0  -3   4   -3.10    6.10
   0   3  -4   -7.90    7.00
   0  -3   4    2.70    4.20
   0   3  -4   -7.90    7.00
   0  -3   4   -7.20   14.30
   0  -3   4    2.70    4.20
   0  -3   4   -7.20   14.30
   0   3  -4   -2.20    5.30
   0  -4   4   68.29    7.60
   0  -4   4   68.29    7.60
   0  -4   4   63.49   10.10
   0  -4   4   63.49   10.10
   0  -5   4  -14.50   11.10
   0  -5   4   -1.40    7.60
   0  -5   4  -14.50   11.10
   0  -5   4   -1.40    7.60
  -1   5   4   14.90   11.70
  -1   5   4   14.90   11.70
  -1  -5  -4   -7.90   13.10
  -1  -5  -4   -8.90    8.50
  -1  -5  -4   -8.90    8.50
  -1  -5  -4   -7.90   13.10
   1  -5  -4  -12.20   12.50
   1   5   4   18.80   11.10
   1  -5  -4  -12.20   12.50
   1  -5  -4   -9.20    8.80
   1   5   4   18.80   11.10
   1   5   4    7.30   11.20
   1  -5  -4   -9.20    8.80
   1   5   4    7.30   11.20
  -1   4   4  365.06   21.40
  -1  -4  -4  376.16   18.90
  -1  -4  -4  344.97   21.50
  -1  -4  -4  376.16   18.90
  -1   4   4  365.06   21.40
  -1   4   4  371.06   21.70
  -1   4   4  371.06   21.70
  -1  -4  -4  344.97   21.50
   1   4   4  377.86   21.50
   1   4   4  383.46   21.00
   1  -4  -4  363.16   18.80
   1   4   4  383.46   21.00
   1  -4  -4  402.16   22.40
   1  -4  -4  363.16   18.80
   1  -4  -4  402.16   22.40
   1   4   4  377.86   21.50
  -1   3   4  454.85   20.30
  -1   3   4  441.06   20.00
  -1   3   4  441.06   20.00
  -1   3   4  454.85   20.30
  -1  -3  -4  448.26   20.50
  -1  -3  -4  421.36   18.20
  -1   3   4  442.76   20.50
  -1  -3  -4  421.36   18.20
  -1  -3  -4  448.26   20.50
  -1   3   4  442.76   20.50
   1   3   4  415.96   19.80
   1  -3  -4  424.86   35.20
   1   3   4  416.36   19.80
   1   3   4  440.56   20.50
   1   3   4  415.96   19.80
   1  -3  -4  424.86   35.20
   1   3   4  416.36   19.80
   1  -3  -4  430.06   20.70
   1   3   4  440.56   20.50
   1  -3  -4  430.06   20.70
   1  -3  -4  429.66   18.70
   1  -3  -4  429.66   18.70
  -1  -2  -4 3006.60  101.79
  -1   2   4 2998.40  102.19
  -1  -2  -4 2956.50  101.99
  -1   2   4 2992.70  101.99
  -1   2   4 3079.69  102.29
  -1  -2  -4 3019.70  101.19
  -1   2   4 3079.69  102.29
  -1   2   4 2992.70  101.99
  -1  -2  -4 2956.50  101.99
  -1  -2  -4 3006.60  101.79
  -1  -2  -4 3019.70  101.19
  -1   2   4 2998.40  102.19
   1  -2  -4 2900.91  102.09
   1   2   4 3072.99  102.19
   1   2   4 3019.80  102.09
   1  -2  -4 3089.09  101.39
   1   2   4 3072.99  102.19
   1   2   4 3019.80  102.09
   1  -2  -4 3019.40  101.89
   1  -2  -4 3019.40  101.89
   1  -2  -4 3089.09  101.39
   1  -2  -4 2900.91  102.09
  -1  -1  -4 3277.07  110.79
  -1  -1  -4 3277.07  110.79
  -1   1   4 3392.96  110.99
  -1   1   4 3392.96  110.99
   1  -1  -4 3299.17  110.89
   1  -1  -4 3299.17  110.89
   1   1   4 3247.68  110.89
   1   1   4 3247.68  110.89
  -1   0  -4    1.00    2.00
  -1   0   4    3.40    3.60
  -1   0   4    3.40    3.60
  -1   0  -4    1.00    2.00
   1   0  -4   -4.10    3.40
   1   0  -4   -4.10    3.40
   1   0   4    3.80    4.10
   1   0   4   28.60   11.00
   1   0   4    3.80    4.10
   1   0   4   28.60   11.00
  -1   1  -4 3496.45  110.09
  -1   1  -4 3496.45  110.09
  -1  -1   4 3184.78  115.39
  -1  -1   4 3184.78  115.39
   1  -1   4 3167.28  109.89
   1  -1   4 3387.36  109.89
   1  -1   4 3167.28  109.89
   1  -1   4 3259.27  116.89
   1  -1   4 3387.36  109.89
   1  -1   4 3259.27  116.89
  -1  -2   4 3004.10  108.09
  -1   2  -4 2932.71   97.79
  -1   2  -4 2849.42  107.39
  -1   2  -4 2849.42  107.39
  -1   2  -4 2932.71   97.79
  -1   2  -4 2916.51   96.79
  -1   2  -4 2916.51   96.79
  -1  -2   4 3004.10  108.09
   1   2  -4 2761.32   96.09
   1  -2   4 3096.49   96.59
   1  -2   4 2951.80  108.39
   1  -2   4 2785.22   96.39
   1   2  -4 2761.32   96.09
   1  -2   4 2785.22   96.39
   1  -2   4 2951.80  108.39
   1  -2   4 2642.44   95.99
   1  -2   4 3096.49   96.59
   1  -2   4 2642.44   95.99
  -1  -3   4  412.76   18.20
  -1  -3   4  430.26   35.40
  -1  -3   4  430.26   35.40
  -1   3  -4  348.07   17.80
  -1   3  -4  348.07   17.80
  -1  -3   4  412.76   18.20
  -1   3  -4  414.86   19.70
  -1   3  -4  414.86   19.70
   1  -3   4  405.76   34.80
   1  -3   4  413.96   16.00
   1  -3   4  395.46   16.20
   1  -3   4  412.86   18.10
   1  -3   4  412.86   18.10
   1  -3   4  395.46   16.20
   1  -3   4  413.96   16.00
   1  -3   4  405.76   34.80
  -1  -4   4  363.26   16.50
  -1  -4   4  347.87   19.70
  -1  -4   4  363.26   16.50
  -1  -4   4  347.87   19.70
   1  -4   4  375.46   17.00
   1  -4   4  375.46   17.00
   1  -4   4  357.46   19.50
   1  -4   4  357.46   19.50
  -1  -5   4   -5.40   11.00
  -1  -5   4    3.80    7.80
  -1  -5   4   -5.40   11.00
  -1  -5   4    3.80    7.80
   1  -5   4    5.70    8.10
   1  -5   4    5.70    8.10
  -2  -5  -4  241.18   17.20
  -2   5   4  216.08   20.90
  -2  -5  -4  190.18   19.00
  -2   5   4  216.08   20.90
  -2  -5  -4  190.18   19.00
  -2  -5  -4  241.18   17.20
   2   5   4  234.98   21.00
   2   5   4  227.68   19.20
   2  -5  -4  214.38   17.00
   2  -5  -4  214.38   17.00
   2   5   4  227.68   19.20
   2  -5  -4  214.78   18.00
   2   5   4  234.98   21.00
   2  -5  -4  214.78   18.00
  -2   4   4   46.10   10.40
  -2   4   4   49.40   11.00
  -2  -4  -4   20.10   10.90
  -2  -4  -4   20.10   10.90
  -2  -4  -4   41.80    8.30
  -2   4   4   46.10   10.40
  -2   4   4   49.40   11.00
  -2  -4  -4   41.80    8.30
   2  -4  -4   59.69    9.40
   2   4   4   44.70    9.90
   2  -4  -4   45.80   11.30
   2  -4  -4   45.80   11.30
   2   4   4   44.70    9.90
   2  -4  -4   59.69    9.40
   2   4   4   61.19   10.80
   2   4   4   61.19   10.80
  -2  -3  -4  596.34   22.90
  -2  -3  -4  572.14   24.90
  -2   3   4  625.34   25.00
  -2   3   4  573.24   25.30
  -2  -3  -4  572.14   24.90
  -2   3   4  565.14   24.60
  -2   3   4  625.34   25.00
  -2   3   4  565.14   24.60
  -2  -3  -4  596.34   22.90
  -2   3   4  573.24   25.30
   2  -3  -4  610.14   23.70
   2  -3  -4  610.14   23.70
   2  -3  -4  571.14   40.30
   2   3   4  558.94   24.20
   2   3   4  568.24   24.30
   2  -3  -4  605.34   25.20
   2  -3  -4  571.14   40.30
   2   3   4  589.04   24.90
   2  -3  -4  621.44   28.70
   2   3   4  568.24   24.30
   2  -3  -4  621.44   28.70
   2  -3  -4  605.34   25.20
   2   3   4  558.94   24.20
   2   3   4  589.04   24.90
  -2   2   4   22.30    6.00
  -2  -2  -4   23.90    5.40
  -2  -2  -4   23.60    4.60
  -2  -2  -4   25.50    6.30
  -2   2   4   22.30    6.00
  -2   2   4   20.10    6.30
  -2  -2  -4   25.50    6.30
  -2  -2  -4   23.60    4.60
  -2  -2  -4   23.90    5.40
  -2   2   4   29.70    5.90
  -2   2   4   20.10    6.30
  -2   2   4   29.70    5.90
   2  -2  -4   28.50   11.90
   2  -2  -4   26.70    5.90
   2  -2  -4   28.50   11.90
   2  -2  -4   28.40    6.60
   2   2   4   23.30    5.90
   2  -2  -4   31.60    5.10
   2  -2  -4   28.40    6.60
   2  -2  -4   26.70    5.90
   2   2   4   20.60    5.70
   2  -2  -4   31.60    5.10
   2   2   4   20.60    5.70
   2   2   4   23.30    5.90
  -2   1   4 1472.25   50.49
  -2  -1  -4 1452.55   50.29
  -2   1   4 1472.25   50.49
  -2  -1  -4 1452.55   50.29
   2  -1  -4 1434.96   54.79
   2  -1  -4 1434.96   54.79
   2   1   4 1489.75   50.49
   2  -1  -4 1455.25   50.49
   2   1   4 1489.75   50.49
   2  -1  -4 1455.25   50.49
  -2   0  -4 2091.29   70.29
  -2   0   4 2143.69   69.99
  -2   0   4 2143.69   69.99
  -2   0  -4 2091.29   70.29
   2   0   4 1905.81   76.49
   2   0   4 2164.78   70.39
   2   0  -4 2105.69   69.99
   2   0  -4 2105.69   69.99
   2   0   4 1905.81   76.49
   2   0   4 2164.78   70.39
  -2  -1   4 1412.96   55.59
  -2  -1   4 1412.96   55.59
   2  -1   4 1469.05   50.29
   2  -1   4 1463.15   58.89
   2  -1   4 1543.55   50.39
   2  -1   4 1463.15   58.89
   2  -1   4 1469.05   50.29
   2  -1   4 1543.55   50.39
  -2  -2   4   18.10   12.20
  -2   2  -4   20.90    4.90
  -2   2  -4   26.50    6.50
  -2  -2   4   18.10   12.20
  -2   2  -4   26.50    6.50
  -2   2  -4   20.90    4.90
   2  -2   4   21.90    4.00
   2  -2   4   21.90    4.00
   2  -2   4   28.70    4.70
   2  -2   4   19.80   12.50
   2  -2   4   23.20    4.60
   2  -2   4   23.20    4.60
   2  -2   4   28.70    4.70
   2  -2   4   19.80   12.50
  -2   3  -4  506.85   22.90
  -2  -3   4  548.25   23.00
  -2   3  -4  563.94   24.60
  -2  -3   4  603.14   41.20
  -2  -3   4  603.14   41.20
  -2   3  -4  563.94   24.60
  -2  -3   4  548.25   23.00
  -2   3  -4  506.85   22.90
   2  -3   4  569.54   21.60
   2  -3   4  565.34   39.60
   2  -3   4  569.54   21.60
   2  -3   4  540.05   21.30
   2  -3   4  540.05   21.30
   2  -3   4  570.44   22.80
   2  -3   4  565.34   39.60
   2  -3   4  570.44   22.80
  -2   4  -4   46.30   11.10
  -2  -4   4   56.49    9.90
  -2  -4   4   38.30    6.50
  -2  -4   4   38.30    6.50
  -2  -4   4   56.49    9.90
  -2   4  -4   46.30   11.10
   2  -4   4   37.00    9.60
   2  -4   4   37.80    7.40
   2  -4   4   37.80    7.40
   2  -4   4   37.00    9.60
  -2  -5   4  226.48   14.70
  -2  -5   4  231.38   20.30
  -2  -5   4  226.48   14.70
  -2  -5   4  231.38   20.30
   2  -5   4  239.58   16.10
   2  -5   4  239.58   16.10
  -3   4   4  124.49   13.80
  -3  -4  -4  100.29    9.90
  -3  -4  -4  100.29    9.90
  -3   4   4  124.49   13.80
  -3  -4  -4  115.99   13.00
  -3  -4  -4  115.99   13.00
   3  -4  -4  104.09   12.70
   3  -4  -4  120.89   10.90
   3   4   4  104.59   12.70
   3   4   4  104.59   12.70
   3  -4  -4  120.89   10.90
   3   4   4  114.89   11.80
   3   4   4  114.89   11.80
   3  -4  -4  104.09   12.70
  -3   3   4   54.39    9.30
  -3   3   4   67.79    8.70
  -3   3   4   54.39    9.30
  -3   3   4   68.39    8.80
  -3   3   4   83.49    7.90
  -3   3   4   67.79    8.70
  -3  -3  -4   93.89    9.90
  -3  -3  -4   93.89    9.90
  -3   3   4   68.39    8.80
  -3   3   4   83.49    7.90
  -3  -3  -4   82.39    7.50
  -3  -3  -4   82.39    7.50
   3  -3  -4   71.59    9.70
   3   3   4   67.99   11.00
   3  -3  -4   69.29   17.50
   3   3   4   69.89    8.40
   3  -3  -4   71.59    9.70
   3  -3  -4   65.19    8.20
   3   3   4   76.19    9.40
   3  -3  -4   69.29   17.50
   3  -3  -4   65.19    8.20
   3   3   4   76.19    9.40
   3   3   4   69.89    8.40
   3   3   4   67.99   11.00
  -3  -2  -4  121.79   10.50
  -3   2   4  148.39    9.90
  -3  -2  -4  147.09    8.90
  -3  -2  -4  121.79   10.50
  -3   2   4  148.39    9.90
  -3   2   4  150.48   11.00
  -3   2   4  136.19   10.70
  -3   2   4  136.19   10.70
  -3  -2  -4  141.79    9.70
  -3  -2  -4  147.09    8.90
  -3  -2  -4  141.79    9.70
  -3   2   4  150.48   11.00
   3   2   4  146.69   10.40
   3  -2  -4  135.29   20.60
   3  -2  -4  147.89    9.50
   3  -2  -4  138.79   10.90
   3   2   4  146.69   10.40
   3   2   4  148.69   10.40
   3  -2  -4  147.89    9.50
   3  -2  -4  135.29   20.60
   3   2   4  148.69   10.40
   3  -2  -4  127.99   10.50
   3  -2  -4  127.99   10.50
   3  -2  -4  138.79   10.90
  -3  -1  -4 1608.54   54.49
  -3   1   4 1602.34   54.69
  -3  -1  -4 1444.56   62.49
  -3   1   4 1602.34   54.69
  -3  -1  -4 1608.54   54.49
  -3  -1  -4 1444.56   62.49
   3   1   4 1602.34   54.69
   3  -1  -4 1589.64   58.69
   3  -1  -4 1589.64   58.69
   3  -1  -4 1645.54   54.79
   3   1   4 1602.34   54.69
   3  -1  -4 1645.54   54.79
  -3   0  -4    3.50   12.90
  -3   0   4   -0.30    4.10
  -3   0   4   -0.30    4.10
  -3   0  -4    2.90    4.60
  -3   0  -4    3.50   12.90
  -3   0  -4    2.90    4.60
   3   0   4    2.40   14.30
   3   0   4    2.40   14.30
   3   0  -4    1.10    3.50
   3   0  -4    1.10    3.50
   3   0   4    3.20    4.80
   3   0   4    3.20    4.80
  -3   1  -4 1610.34   64.99
  -3   1  -4 1610.34   64.99
   3  -1   4 1623.64   55.99
   3  -1   4 1680.03   56.09
   3  -1   4 1608.74   65.19
   3  -1   4 1608.74   65.19
   3  -1   4 1680.03   56.09
   3  -1   4 1623.64   55.99
  -3   2  -4  116.89   10.40
  -3   2  -4  116.89   10.40
  -3   2  -4  110.19   10.80
  -3  -2   4  141.69   21.80
  -3   2  -4  110.19   10.80
  -3   2  -4  146.49    9.80
  -3   2  -4  146.49    9.80
  -3  -2   4  141.69   21.80
   3  -2   4  143.09    9.30
   3  -2   4  131.09    8.30
   3  -2   4  143.09    9.30
   3  -2   4  154.58    9.30
   3  -2   4  131.09    8.30
   3  -2   4  147.99   23.30
   3  -2   4  147.99   23.30
   3  -2   4  154.58    9.30
  -3   3  -4   67.59    9.10
  -3   3  -4   77.99   10.10
  -3  -3   4   66.89   18.70
  -3   3  -4   77.99   10.10
  -3   3  -4   67.59    9.10
  -3  -3   4   66.89   18.70
   3  -3   4   67.89    7.10
   3  -3   4   75.89    7.30
   3  -3   4   62.29    8.20
   3  -3   4   75.89    7.30
   3  -3   4   67.89    7.10
   3  -3   4   54.39   17.90
   3  -3   4   54.39   17.90
   3  -3   4   62.29    8.20
  -3   4  -4   99.89   12.70
  -3  -4   4   73.49   11.00
  -3  -4   4  101.49    9.00
  -3  -4   4  101.49    9.00
  -3  -4   4   73.49   11.00
  -3   4  -4   99.89   12.70
   3  -4   4  103.39    9.60
   3  -4   4  103.39    9.60
  -4  -4  -4  187.88   16.30
  -4   4   4  230.28   19.20
  -4  -4  -4  245.68   15.00
  -4  -4  -4  245.68   15.00
  -4  -4  -4  187.88   16.30
  -4   4   4  230.28   19.20
   4   4   4  271.77   18.60
   4   4   4  229.28   16.40
   4   4   4  229.28   16.40
   4  -4  -4  238.68   18.40
   4  -4  -4  242.68   16.10
   4  -4  -4  242.68   16.10
   4   4   4  271.77   18.60
   4  -4  -4  238.68   18.40
  -4   3   4   75.49    9.50
  -4   3   4   61.99    9.80
  -4  -3  -4   75.79   10.00
  -4   3   4   91.49    9.70
  -4  -3  -4   78.39    7.60
  -4   3   4   79.29    8.60
  -4   3   4   79.29    8.60
  -4   3   4   75.49    9.50
  -4  -3  -4   75.79   10.00
  -4   3   4   91.49    9.70
  -4   3   4   61.99    9.80
  -4  -3  -4   78.39    7.60
   4  -3  -4   72.59    8.40
   4  -3  -4   76.59   18.50
   4  -3  -4   74.19    9.60
   4   3   4   87.59   10.00
   4   3   4   87.59   10.00
   4   3   4   66.69    8.10
   4  -3  -4   72.59    8.40
   4   3   4   66.69    8.10
   4  -3  -4   76.59   18.50
   4  -3  -4   74.19    9.60
  -4  -2  -4  612.44   24.90
  -4   2   4  679.23   26.00
  -4   2   4  642.04   24.60
  -4   2   4  645.24   26.00
  -4   2   4  645.24   26.00
  -4   2   4  677.13   26.00
  -4   2   4  642.04   24.60
  -4  -2  -4  647.04   25.60
  -4  -2  -4  647.04   25.60
  -4  -2  -4  644.24   24.20
  -4  -2  -4  612.44   24.90
  -4   2   4  677.13   26.00
  -4   2   4  679.23   26.00
  -4  -2  -4  644.24   24.20
   4  -2  -4  651.23   35.50
   4  -2  -4  670.13   24.70
   4   2   4  670.03   25.60
   4  -2  -4  651.23   35.50
   4  -2  -4  670.13   24.70
   4   2   4  639.84   25.10
   4  -2  -4  636.94   26.00
   4  -2  -4  681.33   25.60
   4  -2  -4  681.33   25.60
   4   2   4  639.84   25.10
   4  -2  -4  636.94   26.00
   4   2   4  670.03   25.60
  -4   1   4  353.86   15.20
  -4   1   4  323.47   21.00
  -4  -1  -4  339.47   31.60
  -4  -1  -4  339.47   31.60
  -4  -1  -4  336.37   14.90
  -4   1   4  323.47   21.00
  -4  -1  -4  336.37   14.90
  -4   1   4  353.86   15.20
   4  -1  -4  349.17   15.40
   4   1   4  277.97   29.80
   4  -1  -4  351.16   21.40
   4  -1  -4  349.17   15.40
   4  -1  -4  351.16   21.40
   4   1   4  277.97   29.80
   4   1   4  343.87   15.40
   4   1   4  343.87   15.40
  -4   0   4  741.73   26.70
  -4   0  -4  715.73   27.20
  -4   0  -4  735.13   40.20
  -4   0   4  741.73   26.70
  -4   0  -4  735.13   40.20
  -4   0  -4  715.73   27.20
   4   0   4  751.42   27.50
   4   0  -4  731.23   26.50
   4   0   4  734.93   40.60
   4   0   4  734.93   40.60
   4   0  -4  731.23   26.50
   4   0   4  751.42   27.50
  -4   1  -4  325.87   27.30
  -4   1  -4  325.87   27.30
   4  -1   4  343.77   15.40
   4  -1   4  409.16   30.60
   4  -1   4  343.77   15.40
   4   1  -4  351.96   13.70
   4   1  -4  351.96   13.70
   4  -1   4  344.47   15.60
   4  -1   4  409.16   30.60
   4  -1   4  344.47   15.60
   4   1  -4  317.17   13.40
   4   1  -4  317.17   13.40
  -4   2  -4  624.94   25.30
  -4   2  -4  659.83   25.80
  -4  -2   4  589.04   25.20
  -4   2  -4  668.63   25.20
  -4   2  -4  624.94   25.30
  -4   2  -4  668.63   25.20
  -4   2  -4  659.83   25.80
  -4  -2   4  589.04   25.20
   4  -2   4  608.94   23.70
   4  -2   4  648.54   39.20
   4   2  -4  633.74   22.70
   4  -2   4  652.43   24.80
   4  -2   4  648.54   39.20
   4   2  -4  633.74   22.70
   4  -2   4  608.94   23.70
   4  -2   4  652.43   24.80
   4  -2   4  662.93   24.80
   4  -2   4  662.93   24.80
  -4   3  -4   51.29    9.60
  -4   3  -4   66.29    9.50
  -4  -3   4   56.49   17.90
  -4   3  -4   51.29    9.60
  -4  -3   4   56.49   17.90
  -4   3  -4   66.29    9.50
   4  -3   4   69.89    7.20
   4  -3   4   63.69    7.50
   4  -3   4   59.09   19.30
   4  -3   4   69.89    7.20
   4  -3   4   63.69    7.50
   4  -3   4   59.09   19.30
   4  -3   4   75.09    8.10
   4  -3   4   75.09    8.10
  -4  -4   4  220.98   12.00
  -4  -4   4  220.98   12.00
  -4   4  -4  214.78   18.60
  -4   4  -4  194.08   16.80
  -4  -4   4  222.98   17.60
  -4   4  -4  214.78   18.60
  -4   4  -4  194.08   16.80
  -4  -4   4  222.98   17.60
   4  -4   4  231.88   14.30
   4  -4   4  231.88   14.30
  -5  -4  -4  115.29   10.40
  -5  -4  -4  101.79   13.70
  -5   4   4  110.49   13.90
  -5  -4  -4  115.29   10.40
  -5  -4  -4  101.79   13.70
  -5   4   4  110.49   13.90
   5   4   4   97.79   12.60
   5   4   4   97.79   12.60
   5  -4  -4  113.69   13.10
   5  -4  -4  125.09   12.00
   5  -4  -4  125.09   12.00
   5  -4  -4  113.69   13.10
  -5   3   4   14.10    7.30
  -5  -3  -4   18.10    9.30
  -5   3   4   12.00    7.70
  -5  -3  -4    6.40    6.30
  -5   3   4   15.00    8.90
  -5   3   4   14.10    7.30
  -5   3   4   12.00    7.70
  -5   3   4   15.00    8.90
  -5  -3  -4    6.40    6.30
  -5  -3  -4   18.10    9.30
   5   3   4    5.20    7.70
   5  -3  -4    5.40   15.10
   5   3   4    5.20    7.70
   5  -3  -4    5.40   15.10
   5  -3  -4    4.50    6.70
   5  -3  -4   11.20    8.70
   5  -3  -4   11.20    8.70
   5  -3  -4    4.50    6.70
  -5  -2  -4  112.59    8.90
  -5  -2  -4   95.79    9.10
  -5   2   4  110.39    9.20
  -5   2   4  110.39    9.20
  -5  -2  -4   95.79    9.10
  -5   2   4  102.49    9.00
  -5   2   4  101.59   10.30
  -5   2   4  101.59   10.30
  -5   2   4  102.49    9.00
  -5  -2  -4  112.59    8.90
  -5   2   4  105.59    9.20
  -5   2   4  105.59    9.20
   5  -2  -4  109.49   16.30
   5  -2  -4  106.99    8.00
   5  -2  -4  105.89    8.60
   5  -2  -4  109.49   16.30
   5  -2  -4  106.99    8.00
   5   2   4  109.59   10.60
   5   2   4  109.59   10.60
   5   2   4  108.39    9.80
   5   2   4  108.39    9.80
   5  -2  -4  105.89    8.60
  -5  -1  -4  165.08   26.70
  -5   1   4  107.29    9.80
  -5  -1  -4  165.08   26.70
  -5   1   4  123.59   16.30
  -5   1   4  127.89   10.80
  -5  -1  -4  122.89    9.40
  -5   1   4  127.89   10.80
  -5  -1  -4  140.29    9.70
  -5  -1  -4  122.89    9.40
  -5  -1  -4  140.29    9.70
  -5   1   4  107.29    9.80
  -5   1   4  123.59   16.30
   5   1   4  130.59   10.70
   5  -1  -4  130.49   17.80
   5   1   4  122.69   18.10
   5  -1  -4  130.49   17.80
   5   1   4  122.69   18.10
   5   1   4  130.59   10.70
   5  -1  -4  130.89   10.40
   5  -1  -4  116.09    8.90
   5  -1  -4  116.09    8.90
   5  -1  -4  130.89   10.40
  -5   0  -4    5.30    5.10
  -5   0   4   -2.50    4.80
  -5   0   4   -2.50    4.80
  -5   0  -4    5.30    5.10
  -5   0  -4    7.30   15.00
  -5   0  -4    7.30   15.00
   5   0   4    9.60   15.90
   5   0  -4    3.70    4.30
   5   0  -4    3.70    4.30
   5   0   4    9.60   15.90
   5   0   4    1.00    5.40
   5   0   4    1.00    5.40
  -5   1  -4  119.79    9.40
  -5   1  -4  124.69   23.30
  -5  -1   4  138.99   17.40
  -5   1  -4  124.69   23.30
  -5   1  -4  111.69   10.40
  -5  -1   4  113.09    9.50
  -5  -1   4  113.09    9.50
  -5  -1   4  138.99   17.40
  -5   1  -4  111.69   10.40
  -5   1  -4  119.79    9.40
   5  -1   4  144.99   27.80
   5   1  -4  128.09    8.20
   5  -1   4  127.99   10.30
   5   1  -4  125.39    8.30
   5  -1   4  127.99   10.30
   5   1  -4  125.39    8.30
   5  -1   4  144.99   27.80
   5   1  -4  128.09    8.20
   5  -1   4  112.99    9.80
   5  -1   4  112.99    9.80
  -5   2  -4  110.99   10.20
  -5   2  -4  124.79    9.70
  -5   2  -4   98.89    8.80
  -5   2  -4   95.69    8.30
  -5   2  -4  124.79    9.70
  -5  -2   4   96.19    8.90
  -5   2  -4  110.99   10.20
  -5   2  -4   95.69    8.30
  -5   2  -4   98.89    8.80
  -5  -2   4   96.19    8.90
   5  -2   4  101.89    7.80
   5   2  -4  100.99    7.50
   5   2  -4  100.99    7.50
   5  -2   4  104.99   19.40
   5  -2   4   95.29    9.70
   5  -2   4  113.39   10.20
   5  -2   4  101.89    7.80
   5  -2   4  104.99   19.40
   5  -2   4  113.39   10.20
   5  -2   4   95.29    9.70
  -5   3  -4    9.70    8.40
  -5  -3   4   12.50    8.40
  -5   3  -4    0.10    8.50
  -5  -3   4    3.00   15.20
  -5   3  -4    0.10    8.50
  -5  -3   4   12.50    8.40
  -5  -3   4    3.00   15.20
  -5   3  -4    9.70    8.40
   5  -3   4    3.20   16.70
   5  -3   4    3.30    6.50
   5  -3   4    6.20    6.30
   5  -3   4    3.30    6.50
   5  -3   4    6.20    6.30
   5  -3   4    3.20   16.70
  -5   4  -4  114.29   12.80
  -5  -4   4  116.59   10.00
  -5  -4   4  116.59   10.00
  -5  -4   4   94.39   12.60
  -5  -4   4   94.39   12.60
  -5   4  -4  114.29   12.80
   5  -4   4  102.29   10.30
   5  -4   4  102.29   10.30
  -6   4   4  109.99   14.30
  -6  -4  -4  105.29   10.40
  -6  -4  -4  105.29   10.40
  -6   4   4  109.99   14.30
  -6  -4  -4  106.69   13.90
  -6  -4  -4  106.69   13.90
   6   4   4  105.89   12.90
   6   4   4  105.89   12.90
   6  -4  -4  113.49   11.10
   6  -4  -4  113.49   11.10
   6  -4  -4  107.99   11.80
   6  -4  -4  107.99   11.80
  -6  -3  -4   49.40    7.60
  -6   3   4   48.10    9.60
  -6   3   4   38.50    9.90
  -6   3   4   48.10    9.60
  -6   3   4   38.50    9.90
  -6   3   4   32.30    8.80
  -6  -3  -4   49.40    7.60
  -6  -3  -4   44.10   10.30
  -6  -3  -4   44.10   10.30
  -6   3   4   32.30    8.80
   6  -3  -4   29.10    8.50
   6  -3  -4   33.30    7.70
   6   3   4   44.40    9.10
   6  -3  -4   31.80   16.80
   6  -3  -4   31.80   16.80
   6   3   4   44.40    9.10
   6  -3  -4   33.30    7.70
   6  -3  -4   29.10    8.50
  -6   2   4  202.08   15.20
  -6   2   4  201.98   13.70
  -6  -2  -4  194.08   12.00
  -6  -2  -4  216.28   15.00
  -6   2   4  196.58   13.60
  -6   2   4  196.58   13.60
  -6  -2  -4  208.68   11.70
  -6   2   4  202.08   15.20
  -6  -2  -4  194.08   12.00
  -6  -2  -4  208.68   11.70
  -6   2   4  201.98   13.70
  -6   2   4  156.48   13.30
  -6  -2  -4  216.28   15.00
  -6   2   4  156.48   13.30
   6  -2  -4  195.98   12.30
   6   2   4  197.58   11.90
   6  -2  -4  184.98   12.40
   6  -2  -4  211.88   25.50
   6   2   4  198.08   13.30
   6  -2  -4  195.98   12.30
   6  -2  -4  184.98   12.40
   6  -2  -4  211.88   25.50
   6   2   4  198.08   13.30
   6   2   4  197.58   11.90
  -6   1   4   55.99    9.50
  -6  -1  -4   68.99    6.50
  -6   1   4   67.39    8.20
  -6   1   4   63.29    7.40
  -6   1   4   67.39    8.20
  -6   1   4   63.29    7.40
  -6  -1  -4   73.39    9.10
  -6  -1  -4   73.39    9.10
  -6   1   4   51.79   10.70
  -6   1   4   55.99    9.50
  -6  -1  -4   61.79    6.80
  -6  -1  -4   61.79    6.80
  -6  -1  -4   68.99    6.50
  -6   1   4   51.79   10.70
   6  -1  -4   51.79   13.60
   6   1   4   89.29   17.50
   6   1   4   56.99    7.30
   6  -1  -4   69.79    6.80
   6   1   4   89.29   17.50
   6  -1  -4   51.79   13.60
   6  -1  -4   69.79    6.80
   6   1   4   56.99    7.30
  -6   0  -4  574.34   39.50
  -6   0   4  611.34   24.60
  -6   0  -4  577.54   24.50
  -6   0  -4  577.54   24.50
  -6   0   4  611.34   24.60
  -6   0   4  583.24   24.90
  -6   0  -4  574.34   23.70
  -6   0  -4  608.64   23.90
  -6   0  -4  574.34   23.70
  -6   0   4  583.24   24.90
  -6   0  -4  574.34   39.50
  -6   0  -4  608.64   23.90
   6   0   4  630.34   38.60
   6   0  -4  668.83   25.20
   6   0  -4  537.75   22.70
   6   0  -4  537.75   22.70
   6   0   4  637.14   24.10
   6   0  -4  668.83   25.20
   6   0   4  637.14   24.10
   6   0   4  630.34   38.60
  -6   1  -4   63.99    8.30
  -6   1  -4   73.59    8.30
  -6  -1   4   63.19    8.20
  -6  -1   4   55.59    8.10
  -6   1  -4   63.99    8.30
  -6  -1   4   63.19    8.20
  -6   1  -4   73.59    8.30
  -6  -1   4   55.59    8.10
   6  -1   4   56.49    7.40
   6   1  -4   60.79    6.10
   6   1  -4   59.29    6.00
   6   1  -4   59.29    6.00
   6  -1   4   35.80   18.20
   6  -1   4   61.69    7.20
   6  -1   4   35.80   18.20
   6  -1   4   61.69    7.20
   6  -1   4   56.49    7.40
   6   1  -4   60.79    6.10
  -6   2  -4  199.78   12.80
  -6  -2   4  206.78   14.60
  -6  -2   4  203.58    9.50
  -6  -2   4  203.58    9.50
  -6  -2   4  206.78   14.60
  -6   2  -4  199.78   12.80
  -6  -2   4  155.98   12.90
  -6   2  -4  228.08   14.30
  -6  -2   4  155.98   12.90
  -6   2  -4  228.08   14.30
   6  -2   4  187.98   12.60
   6  -2   4  187.98   12.60
   6  -2   4  200.68   30.50
   6  -2   4  190.48   13.10
   6  -2   4  189.08   11.90
   6  -2   4  200.68   30.50
   6  -2   4  190.48   13.10
   6  -2   4  189.08   11.90
  -6  -3   4   33.00    5.00
  -6   3  -4   37.90    9.70
  -6  -3   4   33.00    5.00
  -6   3  -4   37.90    9.70
  -6  -3   4   13.60    9.20
  -6   3  -4   23.00    9.70
  -6  -3   4   13.60    9.20
  -6   3  -4   23.00    9.70
   6  -3   4   30.30    7.60
   6  -3   4   30.30    7.60
   6  -3   4   12.50   18.00
   6  -3   4   37.00    7.90
   6  -3   4   37.00    7.90
   6  -3   4   12.50   18.00
  -6  -4   4  124.69   13.50
  -6  -4   4  108.49    8.50
  -6  -4   4  108.49    8.50
  -6   4  -4  106.89   13.70
  -6  -4   4  124.69   13.50
  -6   4  -4  106.89   13.70
   6  -4   4  104.79   11.10
   6  -4   4  104.79   11.10
  -7  -4  -4   54.39    9.50
  -7  -4  -4   81.79   13.30
  -7   4   4   44.20   12.10
  -7  -4  -4   54.39    9.50
  -7  -4  -4   81.79   13.30
  -7   4   4   44.20   12.10
   7   4   4   41.50   10.90
   7   4   4   41.50   10.90
   7  -4  -4   55.89   10.30
   7  -4  -4   58.19   11.00
   7  -4  -4   55.89   10.30
   7  -4  -4   58.19   11.00
  -7   3   4   57.49   10.60
  -7   3   4   37.80    9.80
  -7  -3  -4   56.99   11.00
  -7   3   4   37.80    9.80
  -7   3   4   46.40    9.40
  -7   3   4   46.40    9.40
  -7  -3  -4   57.39    8.60
  -7   3   4   57.49   10.60
  -7  -3  -4   56.99   11.00
  -7  -3  -4   57.39    8.60
   7  -3  -4   53.39    9.20
   7  -3  -4   53.49    9.00
   7   3   4   53.89    9.20
   7  -3  -4   33.50   18.60
   7   3   4   53.89    9.20
   7  -3  -4   53.39    9.20
   7  -3  -4   53.49    9.00
   7  -3  -4   33.50   18.60
  -7   2   4  116.19   12.80
  -7   2   4   99.89   10.40
  -7  -2  -4  110.49    8.60
  -7   2   4   98.29    9.80
  -7   2   4   98.29    9.80
  -7  -2  -4  110.69   11.70
  -7   2   4  116.19   12.80
  -7   2   4   99.89   10.40
  -7  -2  -4  110.49    8.60
  -7  -2  -4  110.69   11.70
  -7   2   4   99.09   10.10
  -7   2   4   99.09   10.10
   7   2   4   91.29    9.30
   7  -2  -4  111.59   16.20
   7   2   4   88.39    8.50
   7  -2  -4  111.59   16.20
   7  -2  -4   84.69   18.00
   7  -2  -4   84.69   18.00
   7   2   4   88.39    8.50
   7   2   4   91.29    9.30
   7  -2  -4  118.29    9.30
   7  -2  -4  118.29    9.30
  -7  -1  -4  233.68   13.30
  -7   1   4  214.28   12.70
  -7   1   4  233.58   20.60
  -7  -1  -4  237.28   16.70
  -7   1   4  247.48   17.60
  -7   1   4  255.37   14.10
  -7   1   4  247.48   17.60
  -7   1   4  219.78   15.80
  -7   1   4  233.58   20.60
  -7  -1  -4  233.68   13.30
  -7  -1  -4  237.28   16.70
  -7   1   4  255.37   14.10
  -7  -1  -4  234.78   12.50
  -7  -1  -4  234.78   12.50
  -7   1   4  219.78   15.80
  -7   1   4  214.28   12.70
   7  -1  -4  242.68   12.90
   7   1   4  313.07   31.40
   7  -1  -4  201.98   26.40
   7   1   4  260.47   14.60
   7   1   4  260.47   14.60
   7   1   4  313.07   31.40
   7  -1  -4  242.68   12.90
   7  -1  -4  201.98   26.40
  -7   0  -4    5.10    6.50
  -7   0   4    6.80    8.60
  -7   0   4    5.40    7.60
  -7   0   4    6.80    8.60
  -7   0   4    5.40    7.60
  -7   0   4   -4.30    5.00
  -7   0  -4    7.20    6.60
  -7   0  -4    5.10    6.50
  -7   0  -4  -16.40    7.60
  -7   0   4   -4.30    5.00
  -7   0  -4  -16.40    7.60
  -7   0  -4    7.20    6.60
   7   0   4    8.80   14.40
   7   0   4    3.00    5.90
   7   0   4    3.00    5.90
   7   0  -4   -2.20    5.00
   7   0   4    8.80   14.40
   7   0  -4   -2.20    5.00
  -7  -1   4  272.47   24.60
  -7  -1   4  244.18   11.40
  -7   1  -4  221.48   14.50
  -7  -1   4  244.18   11.40
  -7   1  -4  221.48   14.50
  -7  -1   4  229.78   15.90
  -7   1  -4  244.58   15.00
  -7   1  -4  244.58   15.00
  -7  -1   4  272.47   24.60
  -7  -1   4  232.68   15.70
  -7  -1   4  232.68   15.70
  -7  -1   4  229.78   15.90
   7   1  -4  237.28   12.60
   7  -1   4  196.48   36.80
   7  -1   4  233.38   14.20
   7  -1   4  227.98   12.40
   7  -1   4  233.38   14.20
   7  -1   4  227.98   12.40
   7   1  -4  237.28   12.60
   7  -1   4  196.48   36.80
  -7  -2   4  101.19    8.20
  -7   2  -4  107.79   10.10
  -7  -2   4  108.29   11.40
  -7  -2   4  100.19   10.30
  -7  -2   4  100.19   10.30
  -7   2  -4  107.79   10.10
  -7  -2   4  108.29   11.40
  -7   2  -4  106.79   11.70
  -7   2  -4  106.79   11.70
  -7  -2   4  101.19    8.20
   7  -2   4   87.69   22.50
   7  -2   4  102.59    9.70
   7  -2   4  102.59    9.70
   7  -2   4  126.19    9.80
   7  -2   4   87.69   22.50
   7  -2   4  126.19    9.80
  -7   3  -4   50.29   10.60
  -7  -3   4   49.10   10.70
  -7  -3   4   49.10   10.70
  -7   3  -4   50.29   10.60
  -7  -3   4   48.80    6.10
  -7  -3   4   48.80    6.10
   7  -3   4   57.49    8.60
   7  -3   4   57.49    8.60
  -7  -4   4   54.19   12.20
  -7   4  -4   42.40   12.30
  -7   4  -4   42.40   12.30
  -7  -4   4   56.59    7.50
  -7  -4   4   54.19   12.20
  -7  -4   4   56.59    7.50
   7  -4   4   32.30    9.50
   7  -4   4   32.30    9.50
  -8  -4  -4   83.29   10.40
  -8   4   4  101.19   13.50
  -8  -4  -4   83.29   10.40
  -8   4   4   77.49   13.40
  -8  -4  -4   75.29   13.80
  -8   4   4  101.19   13.50
  -8  -4  -4   75.29   13.80
  -8   4   4   77.49   13.40
   8  -4  -4   91.99   11.70
   8   4   4   67.19   11.80
   8   4   4   67.19   11.80
   8  -4  -4   91.99   11.70
  -8  -3  -4  157.88   14.00
  -8   3   4  205.58   17.70
  -8   3   4  173.78   16.40
  -8  -3  -4  161.98   14.80
  -8   3   4  173.78   16.40
  -8  -3  -4  161.98   14.80
  -8  -3  -4  157.88   14.00
  -8   3   4  205.58   17.70
   8  -3  -4  181.58   14.70
   8  -3  -4  181.58   14.70
   8   3   4  153.38   14.30
   8   3   4  153.38   14.30
  -8  -2  -4   32.20   10.90
  -8   2   4   36.70    8.50
  -8   2   4   36.70    8.50
  -8   2   4   35.60    8.00
  -8   2   4   30.10   11.30
  -8   2   4   37.10   10.10
  -8  -2  -4   32.20   10.90
  -8   2   4   30.10   11.30
  -8   2   4   37.10   10.10
  -8  -2  -4   35.60    6.90
  -8   2   4   35.60    8.00
  -8  -2  -4   35.60    6.90
   8   2   4   40.00    7.10
   8  -2  -4   40.60    7.80
   8   2   4   40.00    7.10
   8  -2  -4   40.60    7.80
   8  -2  -4    7.50   17.10
   8  -2  -4    7.50   17.10
  -8   1   4  133.19    9.90
  -8   1   4  122.49   13.20
  -8   1   4  135.89   12.10
  -8   1   4  120.99   10.50
  -8   1   4  133.19    9.90
  -8   1   4  120.99   10.50
  -8   1   4  108.39   19.20
  -8   1   4  108.39   19.20
  -8  -1  -4  133.99   11.40
  -8  -1  -4  129.39   12.90
  -8  -1  -4  112.39   11.10
  -8  -1  -4  119.09   10.60
  -8   1   4  122.49   13.20
  -8  -1  -4  112.39   11.10
  -8   1   4  135.89   12.10
  -8  -1  -4  133.99   11.40
  -8  -1  -4  129.39   12.90
  -8   1   4  113.29   10.20
  -8   1   4  113.29   10.20
  -8  -1  -4  119.09   10.60
   8  -1  -4  115.09    9.30
   8  -1  -4   83.99   22.60
   8  -1  -4  115.09    9.30
   8   1   4  106.49   10.20
   8   1   4  106.49   10.20
   8  -1  -4   83.99   22.60
  -8   0  -4  350.76   18.40
  -8   0   4  335.87   20.20
  -8   0   4  367.36   19.70
  -8   0   4  335.87   20.20
  -8   0  -4  338.27   16.20
  -8   0   4  352.46   15.70
  -8   0  -4  328.47   20.10
  -8   0  -4  328.47   20.10
  -8   0  -4  338.27   16.20
  -8   0  -4  350.76   18.40
  -8   0   4  367.36   19.70
  -8   0   4  352.46   15.70
   8   0  -4  350.46   16.70
   8   0  -4  367.16   17.40
   8   0  -4  367.16   17.40
   8   0   4  338.57   18.10
   8   0   4  417.46   35.50
   8   0   4  338.57   18.10
   8   0   4  417.46   35.50
   8   0  -4  350.46   16.70
  -8   1  -4  116.49   11.90
  -8  -1   4  127.49   12.20
  -8   1  -4  116.49   11.90
  -8  -1   4  118.39    9.50
  -8   1  -4  133.79   12.10
  -8  -1   4  126.29   12.50
  -8   1  -4  133.79   12.10
  -8  -1   4  127.49   12.20
  -8  -1   4  118.39    9.50
  -8  -1   4  126.29   12.50
   8  -1   4  117.69   10.70
   8  -1   4  118.89   10.30
   8   1  -4  116.29   10.70
   8  -1   4  124.39   10.90
   8  -1   4   92.49   28.20
   8   1  -4  116.29   10.70
   8  -1   4  117.69   10.70
   8  -1   4  124.39   10.90
   8  -1   4  118.89   10.30
   8  -1   4   92.49   28.20
  -8  -2   4   42.00   10.80
  -8  -2   4   43.60    6.00
  -8  -2   4   42.00   10.80
  -8  -2   4   43.60    6.00
  -8   2  -4   29.70    9.80
  -8  -2   4   25.00    9.80
  -8   2  -4   32.50    9.10
  -8   2  -4   29.70    9.80
  -8  -2   4   25.00    9.80
  -8   2  -4   32.50    9.10
   8  -2   4   39.30    8.30
   8  -2   4   24.00    7.90
   8  -2   4  -19.30   22.10
   8  -2   4   39.30    8.30
   8  -2   4   24.00    7.90
   8  -2   4  -19.30   22.10
  -8   3  -4  179.08   17.90
  -8  -3   4  171.18   15.10
  -8  -3   4  171.18   15.10
  -8  -3   4  176.48   11.30
  -8   3  -4  179.08   17.90
  -8  -3   4  176.48   11.30
   8  -3   4  201.48   14.50
   8  -3   4  201.48   14.50
  -8   4  -4   94.39   14.20
  -8   4  -4   94.39   14.20
  -8  -4   4   80.49    8.80
  -8  -4   4   80.49    8.80
   8  -4   4   80.59   11.10
   8  -4   4   80.59   11.10
  -9   3   4  110.59   12.60
  -9  -3  -4   99.79   11.10
  -9   3   4  133.29   14.60
  -9   3   4  133.29   14.60
  -9   3   4  110.59   12.60
  -9  -3  -4   99.79   11.10
   9  -3  -4  109.09   11.10
   9  -3  -4  109.09   11.10
  -9   2   4  551.84   28.70
  -9   2   4  519.15   26.80
  -9  -2  -4  580.74   23.80
  -9  -2  -4  577.24   28.10
  -9  -2  -4  580.74   23.80
  -9   2   4  551.04   24.20
  -9   2   4  519.15   26.80
  -9   2   4  551.84   28.70
  -9   2   4  551.04   24.20
  -9  -2  -4  577.24   28.10
   9  -2  -4  603.04   24.50
   9  -2  -4  603.04   24.50
  -9  -1  -4  293.17   17.10
  -9  -1  -4  293.17   17.10
  -9  -1  -4  319.97   16.10
  -9   1   4  270.57   15.70
  -9   1   4  314.57   21.70
  -9   1   4  314.57   21.70
  -9  -1  -4  305.47   22.00
  -9   1   4  270.57   15.70
  -9  -1  -4  319.97   16.10
  -9   1   4  361.76   20.70
  -9  -1  -4  305.47   22.00
  -9   1   4  361.76   20.70
   9   1   4  321.87   18.50
   9   1   4  321.87   18.50
   9  -1  -4  319.27   16.30
   9  -1  -4  319.27   16.30
  -9   0   4    2.60   10.90
  -9   0   4   23.00   10.50
  -9   0   4    2.60   10.90
  -9   0  -4   -6.80    8.10
  -9   0  -4   -3.70    6.60
  -9   0   4   23.00   10.50
  -9   0  -4   -3.70    6.60
  -9   0  -4  -22.90   10.00
  -9   0  -4   -6.80    8.10
  -9   0   4   10.10    7.00
  -9   0   4   10.10    7.00
  -9   0  -4  -22.90   10.00
   9   0  -4   -1.40    6.60
   9   0  -4  -14.10    6.20
   9   0   4   38.00   17.80
   9   0   4   38.00   17.80
   9   0  -4  -14.10    6.20
   9   0  -4   -1.40    6.60
   9   0   4   -9.30    7.00
   9   0   4   -9.30    7.00
  -9  -1   4  323.27   15.20
  -9   1  -4  284.57   19.00
  -9  -1   4  354.66   21.10
  -9  -1   4  354.66   21.10
  -9   1  -4  314.17   19.70
  -9   1  -4  284.57   19.00
  -9  -1   4  326.07   20.70
  -9   1  -4  314.17   19.70
  -9  -1   4  326.07   20.70
  -9  -1   4  323.27   15.20
   9  -1   4  324.97   18.20
   9  -1   4  273.17   14.10
   9  -1   4  263.87   43.40
   9  -1   4  273.17   14.10
   9  -1   4  324.97   18.20
   9  -1   4  263.87   43.40
  -9  -2   4  541.95   21.40
  -9   2  -4  572.94   25.30
  -9  -2   4  532.95   27.30
  -9  -2   4  482.15   25.80
  -9   2  -4  563.14   26.30
  -9   2  -4  563.14   26.30
  -9  -2   4  541.95   21.40
  -9  -2   4  532.95   27.30
  -9  -2   4  482.15   25.80
  -9   2  -4  572.94   25.30
   9  -2   4  489.45   23.50
   9  -2   4  489.45   23.50
  -9  -3   4   89.49    8.50
  -9  -3   4   61.69   13.70
  -9   3  -4   87.59   13.80
  -9  -3   4   61.69   13.70
  -9  -3   4   89.49    8.50
  -9   3  -4   87.59   13.80
   9  -3   4  105.79   11.20
   9  -3   4  105.79   11.20
 -10  -3  -4   -7.80    8.50
 -10  -3  -4   -7.80    8.50
 -10   3   4   14.40   11.70
 -10   3   4   14.40   11.70
 -10   3   4    9.60    9.60
 -10   3   4    9.60    9.60
  10  -3  -4   18.70    9.10
  10  -3  -4   18.70    9.10
 -10   2   4  677.13   32.10
 -10  -2  -4  654.83   27.60
 -10   2   4  657.43   27.70
 -10   2   4  652.83   30.80
 -10  -2  -4  657.63   31.60
 -10  -2  -4  657.63   31.60
 -10   2   4  657.43   27.70
 -10  -2  -4  654.83   27.60
 -10   2   4  652.83   30.80
 -10   2   4  677.13   32.10
  10  -2  -4  713.53   28.10
  10  -2  -4  713.53   28.10
 -10  -1  -4  -10.40   11.80
 -10  -1  -4   12.90    8.20
 -10  -1  -4   -6.60    6.40
 -10  -1  -4  -10.40   11.80
 -10   1   4   -2.10    7.00
 -10   1   4   -8.70   11.70
 -10  -1  -4   12.90    8.20
 -10   1   4    8.40   11.70
 -10   1   4   -8.70   11.70
 -10  -1  -4   -6.60    6.40
 -10   1   4   -2.10    7.00
 -10   1   4    8.40   11.70
  10  -1  -4    5.20    7.80
  10  -1  -4    9.80    7.30
  10  -1  -4    5.20    7.80
  10   1   4    6.60    8.30
  10  -1  -4    9.80    7.30
  10   1   4    6.60    8.30
 -10   0   4  338.67   22.70
 -10   0  -4  322.07   20.20
 -10   0  -4  294.07   16.80
 -10   0   4  402.46   22.70
 -10   0   4  338.67   22.70
 -10   0  -4  341.17   22.70
 -10   0  -4  294.07   16.80
 -10   0   4  402.46   22.70
 -10   0   4  335.77   17.00
 -10   0  -4  322.07   20.20
 -10   0  -4  341.17   22.70
 -10   0   4  335.77   17.00
  10   0  -4  324.87   18.30
  10   0  -4  324.87   18.30
  10   0  -4  358.76   18.00
  10   0   4  316.87   19.30
  10   0   4  316.87   19.30
  10   0  -4  358.76   18.00
 -10  -1   4    9.50   11.70
 -10   1  -4  -24.70   10.10
 -10  -1   4   17.20   12.10
 -10  -1   4   -9.70    6.20
 -10   1  -4   -7.10    9.70
 -10  -1   4    9.50   11.70
 -10   1  -4   -7.10    9.70
 -10  -1   4   17.20   12.10
 -10  -1   4   -9.70    6.20
 -10   1  -4  -24.70   10.10
  10  -1   4   -3.60    7.80
  10  -1   4   -3.60    7.80
 -10  -2   4  626.14   31.10
 -10   2  -4  664.53   30.60
 -10   2  -4  664.53   30.60
 -10  -2   4  656.63   25.70
 -10   2  -4  695.33   29.60
 -10  -2   4  587.94   29.60
 -10  -2   4  656.63   25.70
 -10   2  -4  695.33   29.60
 -10  -2   4  626.14   31.10
 -10  -2   4  587.94   29.60
 -10  -3   4    5.20   13.40
 -10  -3   4   -1.50    6.80
 -10   3  -4    5.50   11.50
 -10  -3   4    5.20   13.40
 -10   3  -4    5.50   11.50
 -10  -3   4   -1.50    6.80
 -11   3   4   90.09   15.10
 -11  -3  -4  109.39   20.00
 -11   3   4   90.09   15.10
 -11  -3  -4   74.09   10.60
 -11   3   4   79.39   12.30
 -11  -3  -4  109.39   20.00
 -11   3   4   79.39   12.30
 -11  -3  -4   74.09   10.60
  11  -3  -4   60.09   10.50
  11  -3  -4   60.09   10.50
 -11   2   4  317.57   23.80
 -11   2   4  317.57   23.80
 -11  -2  -4  372.96   24.80
 -11  -2  -4  328.77   18.90
 -11   2   4  335.27   22.70
 -11  -2  -4  328.77   18.90
 -11   2   4  335.27   22.70
 -11  -2  -4  372.96   24.80
  11  -2  -4  355.16   18.90
  11  -2  -4  355.16   18.90
 -11  -1  -4   93.99   14.80
 -11  -1  -4   93.99   14.80
 -11   1   4   99.39   14.60
 -11   1   4   76.69   14.70
 -11  -1  -4  111.99   11.70
 -11  -1  -4  111.99   11.70
 -11   1   4   76.69   14.70
 -11  -1  -4   85.59    9.60
 -11   1   4   99.39   14.60
 -11  -1  -4   85.59    9.60
  11  -1  -4   89.49   14.40
  11  -1  -4   95.59   10.10
  11  -1  -4   89.49   14.40
  11   1   4   36.90   17.10
  11  -1  -4   95.59   10.10
  11   1   4   36.90   17.10
 -11   0  -4  -11.10    9.00
 -11   0   4    5.80   12.60
 -11   0  -4  -19.10   11.30
 -11   0   4    5.80   12.60
 -11   0  -4  -10.20    8.70
 -11   0   4    0.80    6.60
 -11   0   4  -12.00   12.10
 -11   0   4    0.80    6.60
 -11   0  -4  -10.20    8.70
 -11   0  -4  -19.10   11.30
 -11   0   4  -12.00   12.10
 -11   0  -4  -11.10    9.00
  11   0  -4   -6.80    7.60
  11   0  -4   -4.20    7.60
  11   0  -4   -4.20    7.60
  11   0   4    1.50    8.50
  11   0   4    1.50    8.50
  11   0  -4   -6.80    7.60
 -11  -1   4   83.29    8.90
 -11   1  -4  104.29   13.70
 -11  -1   4  100.99   14.80
 -11   1  -4   94.49   13.30
 -11  -1   4  100.99   14.80
 -11  -1   4  101.19   14.70
 -11   1  -4  104.29   13.70
 -11  -1   4  101.19   14.70
 -11   1  -4   94.49   13.30
 -11  -1   4   83.29    8.90
 -11   2  -4  353.66   21.70
 -11   2  -4  332.37   22.40
 -11  -2   4  321.67   17.40
 -11   2  -4  353.66   21.70
 -11  -2   4  327.87   24.60
 -11  -2   4  321.67   17.40
 -11   2  -4  332.37   22.40
 -11  -2   4  327.87   24.60
 -11  -3   4   66.99   16.10
 -11  -3   4   69.69    9.10
 -11   3  -4   76.79   14.80
 -11   3  -4   76.79   14.80
 -11  -3   4   66.99   16.10
 -11  -3   4   69.69    9.10
 -12  -2  -4   50.19   14.40
 -12  -2  -4   22.10    9.20
 -12   2   4   27.80   14.10
 -12   2   4   46.80   13.50
 -12  -2  -4   22.10    9.20
 -12  -2  -4   50.19   14.40
 -12   2   4   27.80   14.10
 -12   2   4   46.80   13.50
  12  -2  -4   22.50    9.20
  12  -2  -4   22.50    9.20
 -12  -1  -4   80.59   11.10
 -12   1   4   65.79   14.90
 -12  -1  -4   48.20   14.40
 -12  -1  -4   48.20   14.40
 -12   1   4   55.49   14.60
 -12  -1  -4   41.60    9.70
 -12   1   4   55.49   14.60
 -12   1   4   65.79   14.90
 -12  -1  -4   80.59   11.10
 -12  -1  -4   41.60    9.70
  12  -1  -4   54.49   10.10
  12  -1  -4   54.49   10.10
 -12   0   4  155.98   12.70
 -12   0   4  144.79   16.80
 -12   0  -4  148.09   15.00
 -12   0   4  144.79   16.80
 -12   0  -4  148.09   15.00
 -12   0   4  162.58   17.70
 -12   0   4  162.58   17.70
 -12   0  -4  122.69   16.20
 -12   0  -4  122.69   16.20
 -12   0   4  155.98   12.70
  12   0   4  233.28   40.60
  12   0   4  233.28   40.60
 -12  -1   4   76.89    9.90
 -12  -1   4   48.40   15.30
 -12  -1   4   48.40   15.30
 -12   1  -4   63.39   13.80
 -12   1  -4   41.50   11.90
 -12   1  -4   63.39   13.80
 -12   1  -4   41.50   11.90
 -12  -1   4   56.09   14.00
 -12  -1   4   76.89    9.90
 -12  -1   4   56.09   14.00
 -12  -2   4   32.60    8.60
 -12   2  -4   50.89   12.50
 -12  -2   4   18.00   15.20
 -12   2  -4   50.89   12.50
 -12  -2   4   18.00   15.20
 -12   2  -4   30.70   12.50
 -12   2  -4   30.70   12.50
 -12  -2   4   32.60    8.60
 -13  -2  -4   33.60    9.40
 -13   2   4   27.60   14.30
 -13  -2  -4   27.70   15.00
 -13   2   4   45.10   14.30
 -13  -2  -4   27.70   15.00
 -13  -2  -4   33.60    9.40
 -13   2   4   27.60   14.30
 -13   2   4   45.10   14.30
  13  -2  -4   36.80    9.80
  13  -2  -4   36.80    9.80
 -13   1   4  303.27   25.10
 -13  -1  -4  311.27   18.90
 -13   1   4  292.17   26.90
 -13  -1  -4  343.87   20.90
 -13  -1  -4  311.27   18.90
 -13   1   4  303.27   25.10
 -13  -1  -4  315.17   26.00
 -13   1   4  292.17   26.90
 -13  -1  -4  343.87   20.90
 -13  -1  -4  315.17   26.00
  13  -1  -4  315.77   19.50
  13  -1  -4  315.77   19.50
 -13   0  -4    3.80   13.40
 -13   0  -4    6.70   10.90
 -13   0   4   -4.20   14.70
 -13   0   4   -4.20   14.70
 -13   0   4    1.20   13.10
 -13   0  -4    6.70   10.90
 -13   0  -4    3.80   13.40
 -13   0   4    1.20   13.10
 -13   0   4   -1.30    7.70
 -13   0   4   -1.30    7.70
 -13  -1   4  341.07   24.60
 -13   1  -4  307.97   22.90
 -13  -1   4  305.47   18.60
 -13   1  -4  350.36   24.60
 -13  -1   4  334.17   28.50
 -13   1  -4  350.36   24.60
 -13  -1   4  334.17   28.50
 -13   1  -4  307.97   22.90
 -13  -1   4  305.47   18.60
 -13  -1   4  341.07   24.60
 -13  -2   4   39.80   17.10
 -13   2  -4   27.70   13.00
 -13   2  -4   27.70   13.00
 -13   2  -4   37.90   13.20
 -13   2  -4   37.90   13.20
 -13  -2   4   39.80   17.10
 -13  -2   4   12.50    8.90
 -13  -2   4   12.50    8.90
 -14  -1  -4   17.20   14.90
 -14   1   4   -5.90   13.70
 -14   1   4   25.00   16.30
 -14  -1  -4   10.40    9.10
 -14   1   4   -5.90   13.70
 -14   1   4   25.00   16.30
 -14  -1  -4   17.20   14.90
 -14  -1  -4   10.40    9.10
  14  -1  -4   19.00    9.60
  14  -1  -4   19.00    9.60
 -14   0  -4  176.08   17.30
 -14   0  -4  189.18   19.70
 -14   0   4  135.19   12.60
 -14   0   4  135.19   12.60
 -14   0   4  152.18   18.50
 -14   0  -4  189.18   19.70
 -14   0   4  133.09   19.10
 -14   0   4  152.18   18.50
 -14   0   4  133.09   19.10
 -14   0  -4  176.08   17.30
 -14  -1   4   31.70   14.10
 -14  -1   4   31.70   14.10
 -14   1  -4   28.80   14.60
 -14  -1   4   26.40   10.00
 -14  -1   4   16.60   17.00
 -14  -1   4   16.60   17.00
 -14   1  -4   28.80   14.60
 -14  -1   4   26.40   10.00
 -14   1  -4   24.40   13.10
 -14   1  -4   24.40   13.10
   0  -5  -5  109.89   16.00
   0  -5  -5  107.29   12.10
   0   5   5  106.79   14.80
   0   5   5  106.79   14.80
   0  -5  -5  109.89   16.00
   0   5   5  118.59   15.40
   0  -5  -5  107.29   12.10
   0   5   5  118.59   15.40
   0  -4  -5    0.10   10.80
   0  -4  -5   -5.40    7.50
   0   4   5   -6.70    9.00
   0  -4  -5   -5.40    7.50
   0  -4  -5    0.10   10.80
   0   4   5  -15.90    8.80
   0   4   5  -15.90    8.80
   0   4   5   -6.70    9.00
   0  -3  -5  956.20   36.50
   0   3   5  944.31   36.60
   0   3   5  950.60   36.30
   0  -3  -5  966.50   35.10
   0   3   5  957.80   36.60
   0   3   5  944.31   36.60
   0  -3  -5  956.20   36.50
   0  -3  -5  966.50   35.10
   0   3   5  950.60   36.30
   0   3   5  957.80   36.60
   0   2   5   -2.70    5.30
   0   2   5   -2.70    5.30
   0   2   5   -4.80    5.30
   0  -2  -5   -5.30    4.90
   0  -2  -5   -3.20    4.80
   0  -2  -5   -5.30    4.90
   0  -2  -5   -3.20    4.80
   0   2   5   -5.80    5.60
   0  -2  -5   -3.70    6.10
   0   2   5   -4.80    5.30
   0   2   5   -5.80    5.60
   0  -2  -5   -3.70    6.10
   0   1   5  840.22   30.00
   0   1   5  840.22   30.00
   0  -1  -5  815.32   29.90
   0  -1  -5  815.32   29.90
   0   0   5    2.40    4.10
   0   0  -5   27.90    9.20
   0   0  -5    1.20    3.80
   0   0   5    2.40    4.10
   0   0   5   27.40    9.90
   0   0  -5    1.20    3.80
   0   0  -5   27.90    9.20
   0   0   5   27.40    9.90
   0   1  -5  795.62   26.80
   0   1  -5  754.42   35.00
   0   1  -5  754.42   35.00
   0   1  -5  795.62   26.80
   0  -1   5  796.02   36.30
   0  -1   5  796.02   36.30
   0   2  -5   -6.10    3.10
   0  -2   5    0.70   11.10
   0  -2   5    0.70   11.10
   0   2  -5   -6.10    3.10
   0  -3   5  815.92   31.20
   0  -3   5  851.11   29.60
   0  -3   5  863.11   48.60
   0  -3   5  815.92   31.20
   0  -3   5  851.11   29.60
   0  -3   5  863.11   48.60
   0  -4   5    7.90    8.70
   0  -4   5    7.90    8.70
   0  -4   5   -5.60    5.70
   0  -4   5   -5.60    5.70
   0  -5   5  112.49   10.50
   0  -5   5  112.49   10.50
  -1  -5  -5   -7.40   13.10
  -1  -5  -5   -7.40   13.10
  -1   5   5    0.90   11.30
  -1  -5  -5   -2.30    8.80
  -1   5   5    0.90   11.30
  -1  -5  -5   -2.30    8.80
   1  -5  -5   14.30   13.00
   1   5   5    5.80   11.00
   1  -5  -5   14.30   13.00
   1   5   5    1.30   10.90
   1  -5  -5    2.90    8.90
   1   5   5    5.80   11.00
   1  -5  -5    2.90    8.90
   1   5   5    1.30   10.90
  -1  -4  -5   80.49   12.60
  -1  -4  -5   80.49   12.60
  -1   4   5   87.59   12.30
  -1   4   5   67.29   11.00
  -1  -4  -5   89.59    9.60
  -1  -4  -5   89.59    9.60
  -1   4   5   67.29   11.00
  -1   4   5   87.59   12.30
   1  -4  -5   78.19    9.80
   1  -4  -5   81.89   12.40
   1   4   5   81.19   11.30
   1   4   5   81.19   11.30
   1  -4  -5   81.89   12.40
   1  -4  -5   78.19    9.80
   1   4   5   60.69   11.10
   1   4   5   60.69   11.10
  -1   3   5   77.39    9.10
  -1  -3  -5   89.49   10.10
  -1  -3  -5   89.49   10.10
  -1   3   5   72.99    8.70
  -1   3   5   77.39    9.10
  -1  -3  -5   81.19    8.00
  -1   3   5  100.69   10.70
  -1   3   5   72.99    8.70
  -1   3   5  100.69   10.70
  -1  -3  -5   81.19    8.00
   1  -3  -5   90.59    8.50
   1  -3  -5   90.59    8.50
   1  -3  -5   72.29   18.30
   1   3   5   78.99    9.40
   1  -3  -5   95.59   10.10
   1   3   5   78.99    9.40
   1   3   5   98.19    9.90
   1   3   5   78.09    9.00
   1   3   5   78.09    9.00
   1  -3  -5   95.59   10.10
   1   3   5   98.19    9.90
   1  -3  -5   76.79   12.30
   1  -3  -5   72.29   18.30
   1  -3  -5   76.79   12.30
  -1   2   5 1166.38   40.40
  -1   2   5 1166.38   40.40
  -1   2   5 1118.99   40.20
  -1  -2  -5 1107.39   38.90
  -1  -2  -5 1107.39   38.90
  -1   2   5 1118.99   40.20
  -1  -2  -5 1070.19   39.90
  -1   2   5 1145.99   40.00
  -1   2   5 1145.99   40.00
  -1  -2  -5 1084.09   39.70
  -1  -2  -5 1070.19   39.90
  -1  -2  -5 1084.09   39.70
   1   2   5 1113.19   39.90
   1  -2  -5 1089.89   39.80
   1   2   5 1113.19   39.90
   1  -2  -5 1104.09   39.10
   1   2   5 1109.99   39.80
   1   2   5 1155.78   40.30
   1  -2  -5 1089.89   39.80
   1   2   5 1155.78   40.30
   1  -2  -5 1117.69   40.10
   1  -2  -5 1117.69   40.10
   1  -2  -5 1104.09   39.10
   1   2   5 1109.99   39.80
  -1   1   5  910.21   31.60
  -1   1   5  910.21   31.60
  -1  -1  -5  853.11   31.40
  -1  -1  -5  853.11   31.40
   1   1   5  882.51   31.50
   1   1   5  882.51   31.50
   1  -1  -5  856.81   31.50
   1  -1  -5  856.81   31.50
  -1   0  -5   20.70   11.50
  -1   0   5   -3.00    3.90
  -1   0   5   -3.00    3.90
  -1   0  -5    1.00    1.00
  -1   0  -5   20.70   11.50
  -1   0  -5    1.00    1.00
   1   0   5   -5.90    4.30
   1   0  -5   -5.60    3.80
   1   0   5   15.70   10.80
   1   0  -5   -5.60    3.80
   1   0   5   15.70   10.80
   1   0   5   -5.90    4.30
  -1   1  -5  880.41   29.70
  -1  -1   5  848.12   37.00
  -1   1  -5  880.41   29.70
  -1  -1   5  848.12   37.00
   1  -1   5  862.81   39.70
   1  -1   5  870.01   29.70
   1  -1   5  862.81   39.70
   1   1  -5  804.62   36.90
   1  -1   5  877.11   29.80
   1  -1   5  877.11   29.80
   1   1  -5  804.62   36.90
   1  -1   5  870.01   29.70
  -1   2  -5 1071.99   37.40
  -1  -2   5 1107.39   49.70
  -1   2  -5 1069.69   54.79
  -1   2  -5 1071.99   37.40
  -1  -2   5 1107.39   49.70
  -1   2  -5 1069.69   54.79
   1  -2   5 1144.69   37.10
   1  -2   5 1006.20   36.60
   1  -2   5 1093.09   50.19
   1  -2   5 1048.10   37.00
   1  -2   5 1048.10   37.00
   1  -2   5 1144.69   37.10
   1  -2   5 1093.09   50.19
   1  -2   5 1006.20   36.60
  -1  -3   5   66.29    8.10
  -1   3  -5   82.59    8.90
  -1  -3   5   77.09   18.40
  -1  -3   5   77.09   18.40
  -1   3  -5   82.59    8.90
  -1  -3   5   66.29    8.10
   1  -3   5   63.89   17.40
   1  -3   5   83.59    6.90
   1  -3   5   86.89    6.30
   1  -3   5   86.89    6.30
   1  -3   5   83.59    6.90
   1  -3   5   90.19    8.20
   1  -3   5   90.19    8.20
   1  -3   5   63.89   17.40
  -1  -4   5   72.19   10.20
  -1  -4   5   80.49    7.30
  -1  -4   5   72.19   10.20
  -1  -4   5   80.49    7.30
   1  -4   5   73.39   10.40
   1  -4   5   75.69    8.00
   1  -4   5   75.69    8.00
   1  -4   5   73.39   10.40
  -1  -5   5   10.10    8.00
  -1  -5   5    3.70   11.10
  -1  -5   5    3.70   11.10
  -1  -5   5   10.10    8.00
   1  -5   5    5.20    7.60
   1  -5   5    5.20    7.60
  -2  -4  -5   -1.90    7.50
  -2   4   5   -0.70    9.60
  -2   4   5   -0.70    9.60
  -2  -4  -5   -1.90    7.50
  -2   4   5   15.70    9.60
  -2  -4  -5   22.60   10.50
  -2   4   5   15.70    9.60
  -2  -4  -5   22.60   10.50
   2   4   5   11.70    9.50
   2  -4  -5   10.60    7.40
   2  -4  -5   15.10   10.60
   2   4   5   14.80    8.90
   2   4   5   14.80    8.90
   2  -4  -5   15.10   10.60
   2  -4  -5   10.60    7.40
   2   4   5   11.70    9.50
  -2  -3  -5    0.90    5.60
  -2   3   5   -0.70    7.80
  -2   3   5    0.90    6.90
  -2  -3  -5    0.90    5.60
  -2   3   5    0.90    6.90
  -2   3   5   -0.70    7.80
  -2   3   5    9.70    6.90
  -2  -3  -5   -1.20    7.10
  -2  -3  -5   -1.20    7.10
  -2   3   5    9.70    6.90
   2   3   5   -8.50    7.20
   2  -3  -5    1.70    5.80
   2  -3  -5   -1.50    6.80
   2   3   5   -8.50    7.20
   2   3   5    2.30    6.50
   2  -3  -5   -1.50    6.80
   2  -3  -5    1.70    5.80
   2  -3  -5   10.20    8.60
   2   3   5   -4.90    6.80
   2   3   5    2.30    6.50
   2   3   5   -4.90    6.80
   2  -3  -5   10.20    8.60
   2  -3  -5    3.70   15.30
   2  -3  -5    3.70   15.30
  -2  -2  -5  537.55   19.80
  -2  -2  -5  516.95   20.80
  -2   2   5  520.25   21.50
  -2   2   5  495.85   21.20
  -2  -2  -5  521.55   21.10
  -2   2   5  520.25   21.50
  -2  -2  -5  521.55   21.10
  -2   2   5  495.85   21.20
  -2  -2  -5  516.95   20.80
  -2   2   5  512.55   20.50
  -2   2   5  512.55   20.50
  -2  -2  -5  537.55   19.80
   2  -2  -5  521.75   20.90
   2   2   5  511.15   21.20
   2  -2  -5  521.75   20.90
   2   2   5  511.15   21.20
   2  -2  -5  531.75   31.70
   2  -2  -5  520.05   21.30
   2   2   5  506.45   20.80
   2  -2  -5  520.05   21.30
   2   2   5  506.45   20.80
   2  -2  -5  519.15   21.20
   2  -2  -5  531.75   31.70
   2  -2  -5  519.15   21.20
  -2  -1  -5  567.74   22.00
  -2   1   5  580.94   22.30
  -2   1   5  580.94   22.30
  -2  -1  -5  567.74   22.00
   2   1   5  595.14   22.40
   2   1   5  595.14   22.40
   2  -1  -5  573.04   22.30
   2  -1  -5  573.04   22.30
  -2   0   5  420.86   16.40
  -2   0  -5  460.35   17.10
  -2   0  -5  460.35   17.10
  -2   0   5  420.86   16.40
   2   0   5  401.36   28.30
   2   0  -5  457.85   16.50
   2   0   5  401.36   28.30
   2   0  -5  457.85   16.50
   2   0   5  414.46   17.40
   2   0   5  414.46   17.40
  -2  -1   5  561.44   27.90
  -2  -1   5  561.44   27.90
   2  -1   5  548.55   20.80
   2  -1   5  579.14   21.10
   2  -1   5  569.34   32.20
   2  -1   5  569.34   32.20
   2  -1   5  548.55   20.80
   2  -1   5  579.14   21.10
  -2   2  -5  536.45   19.60
  -2   2  -5  523.35   20.80
  -2  -2   5  480.45   32.00
  -2   2  -5  523.35   20.80
  -2  -2   5  480.45   32.00
  -2   2  -5  536.45   19.60
   2  -2   5  501.35   33.40
   2  -2   5  509.75   19.10
   2  -2   5  459.25   18.50
   2  -2   5  515.75   19.30
   2  -2   5  501.35   33.40
   2  -2   5  509.75   19.10
   2  -2   5  459.25   18.50
   2  -2   5  515.75   19.30
  -2  -3   5   -3.50    6.80
  -2  -3   5   -3.50    6.80
  -2   3  -5   -5.00    6.40
  -2  -3   5   -0.80   14.50
  -2  -3   5   -0.80   14.50
  -2   3  -5   -5.00    6.40
   2  -3   5    3.40   14.20
   2  -3   5    2.90    4.60
   2  -3   5   -5.80    4.60
   2  -3   5    3.40   14.20
   2  -3   5   -5.80    4.60
   2  -3   5   -1.30    6.30
   2  -3   5    2.90    4.60
   2  -3   5   -1.30    6.30
  -2  -4   5    9.60    5.70
  -2  -4   5   15.20    8.50
  -2  -4   5    9.60    5.70
  -2  -4   5   15.20    8.50
   2  -4   5   17.10    6.50
   2  -4   5   17.10    6.50
  -3   4   5  252.17   19.60
  -3  -4  -5  258.97   20.00
  -3   4   5  252.17   19.60
  -3  -4  -5  258.87   16.10
  -3   4   5  286.07   19.10
  -3  -4  -5  258.87   16.10
  -3   4   5  286.07   19.10
  -3  -4  -5  258.97   20.00
   3   4   5  260.07   18.80
   3  -4  -5  260.07   19.80
   3  -4  -5  268.27   16.40
   3   4   5  275.17   17.80
   3   4   5  260.07   18.80
   3   4   5  275.17   17.80
   3  -4  -5  268.27   16.40
   3  -4  -5  260.07   19.80
  -3  -3  -5  113.09    9.90
  -3  -3  -5   81.29   10.40
  -3   3   5   96.29    9.90
  -3   3   5   96.29    9.90
  -3  -3  -5  113.09    9.90
  -3   3   5   92.79   10.00
  -3   3   5   75.59   10.40
  -3  -3  -5   81.29   10.40
  -3   3   5   75.59   10.40
  -3   3   5   92.79   10.00
   3   3   5   95.89    9.40
   3  -3  -5  108.09   10.70
   3  -3  -5   96.19    9.00
   3  -3  -5   96.19    9.00
   3   3   5   92.39   10.40
   3   3   5   95.89    9.40
   3  -3  -5  108.09   10.70
   3  -3  -5   88.69   18.50
   3   3   5   94.69    9.50
   3   3   5   92.39   10.40
   3   3   5   94.69    9.50
   3  -3  -5   88.69   18.50
  -3   2   5  337.37   16.60
  -3  -2  -5  336.77   16.10
  -3  -2  -5  355.76   14.60
  -3  -2  -5  355.76   14.60
  -3   2   5  328.77   16.30
  -3  -2  -5  331.67   15.30
  -3   2   5  335.47   15.30
  -3   2   5  335.47   15.30
  -3  -2  -5  336.77   16.10
  -3  -2  -5  331.67   15.30
  -3   2   5  337.37   16.60
  -3   2   5  328.77   16.30
   3  -2  -5  339.17   26.10
   3   2   5  349.96   15.90
   3  -2  -5  342.87   16.00
   3   2   5  325.67   15.80
   3  -2  -5  359.16   16.10
   3  -2  -5  351.86   16.00
   3  -2  -5  339.17   26.10
   3   2   5  349.96   15.90
   3  -2  -5  359.16   16.10
   3  -2  -5  342.87   16.00
   3  -2  -5  351.86   16.00
   3   2   5  325.67   15.80
  -3  -1  -5  131.69    9.20
  -3   1   5  126.99    9.70
  -3   1   5  126.99    9.70
  -3  -1  -5  131.69    9.20
   3   1   5  107.89   15.20
   3  -1  -5  129.59    9.60
   3   1   5  136.69   10.10
   3  -1  -5  129.89   15.10
   3  -1  -5  129.59    9.60
   3   1   5  136.69   10.10
   3  -1  -5  129.89   15.10
   3   1   5  107.89   15.20
  -3   0  -5    4.00    4.70
  -3   0  -5    9.90   12.30
  -3   0   5   -2.00    4.00
  -3   0  -5    9.90   12.30
  -3   0   5   -2.00    4.00
  -3   0  -5    4.00    4.70
   3   0  -5   -0.80    3.20
   3   0  -5   -0.80    3.20
   3   0   5    9.20   14.40
   3   0   5    9.20   14.40
   3   0   5    3.40    5.10
   3   0   5    3.40    5.10
  -3   1  -5  133.99   21.20
  -3   1  -5  128.99    8.40
  -3   1  -5  128.99    8.40
  -3   1  -5  133.99   21.20
  -3  -1   5  122.79   16.00
  -3  -1   5  122.79   16.00
   3  -1   5  142.99   23.10
   3   1  -5  129.29    6.50
   3  -1   5  119.59    9.00
   3  -1   5  142.99   23.10
   3  -1   5  119.59    9.00
   3   1  -5  129.29    6.50
   3  -1   5  131.69    9.20
   3  -1   5  131.69    9.20
  -3   2  -5  309.07   15.70
  -3  -2   5  353.16   27.00
  -3   2  -5  377.36   15.50
  -3   2  -5  377.36   15.50
  -3   2  -5  309.07   15.70
  -3  -2   5  353.16   27.00
   3  -2   5  338.07   14.70
   3  -2   5  338.07   14.70
   3  -2   5  308.87   13.80
   3  -2   5  316.77   14.50
   3  -2   5  339.07   29.50
   3  -2   5  316.77   14.50
   3  -2   5  308.87   13.80
   3  -2   5  339.07   29.50
  -3   3  -5   92.09    9.80
  -3  -3   5   87.49   19.60
  -3  -3   5   87.49   19.60
  -3   3  -5   92.09    9.80
   3  -3   5   88.39    7.40
   3  -3   5   87.99    8.60
   3  -3   5   88.39    7.40
   3  -3   5   73.19   19.10
   3  -3   5   81.19    7.60
   3  -3   5   87.99    8.60
   3  -3   5   73.19   19.10
   3  -3   5   81.19    7.60
  -3   4  -5  247.38   22.50
  -3  -4   5  245.78   17.50
  -3  -4   5  245.78   17.50
  -3   4  -5  247.38   22.50
   3  -4   5  254.77   14.80
   3  -4   5  254.77   14.80
  -4  -4  -5   91.09   12.50
  -4   4   5   67.49   11.90
  -4  -4  -5   79.89    9.20
  -4   4   5   67.49   11.90
  -4  -4  -5   91.09   12.50
  -4  -4  -5   79.89    9.20
   4   4   5   55.29   11.30
   4  -4  -5   58.09   11.40
   4  -4  -5   67.29    9.60
   4  -4  -5   58.09   11.40
   4   4   5   55.29   11.30
   4  -4  -5   67.29    9.60
   4   4   5   67.19   10.40
   4   4   5   67.19   10.40
  -4   3   5  316.67   17.90
  -4   3   5  316.67   17.90
  -4   3   5  332.77   19.10
  -4  -3  -5  339.07   18.70
  -4  -3  -5  351.06   16.10
  -4   3   5  335.17   17.60
  -4   3   5  311.37   16.70
  -4   3   5  335.17   17.60
  -4  -3  -5  351.06   16.10
  -4  -3  -5  339.07   18.70
  -4   3   5  311.37   16.70
  -4   3   5  332.77   19.10
   4   3   5  340.97   18.40
   4  -3  -5  355.76   16.80
   4  -3  -5  328.27   32.50
   4  -3  -5  350.06   18.80
   4  -3  -5  350.06   18.80
   4   3   5  340.97   18.40
   4  -3  -5  355.76   16.80
   4   3   5  323.07   16.30
   4   3   5  323.07   16.30
   4  -3  -5  328.27   32.50
  -4   2   5  151.98   11.40
  -4  -2  -5  146.99   11.40
  -4   2   5  153.18   10.00
  -4  -2  -5  134.09    9.90
  -4  -2  -5  142.69   10.40
  -4  -2  -5  142.69   10.40
  -4   2   5  153.68   12.20
  -4   2   5  151.98   11.40
  -4  -2  -5  146.99   11.40
  -4   2   5  141.89   11.70
  -4  -2  -5  134.09    9.90
  -4   2   5  141.89   11.70
  -4   2   5  153.18   10.00
  -4   2   5  153.68   12.20
   4  -2  -5  169.08   11.20
   4   2   5  155.98   10.80
   4   2   5  159.68   11.30
   4  -2  -5  135.09   10.90
   4  -2  -5  135.49   20.90
   4  -2  -5  135.09   10.90
   4   2   5  155.98   10.80
   4   2   5  159.68   11.30
   4  -2  -5  169.08   11.20
   4  -2  -5  135.49   20.90
   4  -2  -5  130.19   11.80
   4  -2  -5  130.19   11.80
  -4  -1  -5  737.43   42.90
  -4  -1  -5  790.32   28.60
  -4   1   5  781.82   28.80
  -4   1   5  781.82   28.80
  -4  -1  -5  737.43   42.90
  -4  -1  -5  790.32   28.60
   4   1   5  698.23   42.00
   4  -1  -5  794.12   29.00
   4  -1  -5  794.12   29.00
   4  -1  -5  791.92   33.30
   4   1   5  801.52   29.00
   4   1   5  698.23   42.00
   4   1   5  801.52   29.00
   4  -1  -5  791.92   33.30
  -4   0   5 2918.81   98.69
  -4   0  -5 2900.91   99.09
  -4   0  -5 2996.60  109.39
  -4   0  -5 2996.60  109.39
  -4   0  -5 2900.91   99.09
  -4   0   5 2918.81   98.69
   4   0  -5 2899.51   98.69
   4   0   5 2959.30   99.29
   4   0  -5 2899.51   98.69
   4   0   5 2919.81  109.19
   4   0   5 2919.81  109.19
   4   0   5 2959.30   99.29
  -4   1  -5  790.32   41.30
  -4   1  -5  827.92   32.40
  -4   1  -5  827.92   32.40
  -4   1  -5  790.32   41.30
   4  -1   5  849.52   43.60
   4  -1   5  791.42   29.60
   4   1  -5  772.12   28.00
   4  -1   5  788.12   29.50
   4  -1   5  788.12   29.50
   4  -1   5  791.42   29.60
   4  -1   5  849.52   43.60
   4   1  -5  772.12   28.00
  -4  -2   5  124.49   20.80
  -4  -2   5  124.49   20.80
  -4   2  -5  137.49   11.20
  -4   2  -5  137.49   11.20
   4  -2   5  155.48   25.80
   4  -2   5  161.08   10.40
   4  -2   5  134.89    9.50
   4  -2   5  144.59   10.30
   4  -2   5  155.48   25.80
   4  -2   5  161.08   10.40
   4  -2   5  144.59   10.30
   4  -2   5  134.89    9.50
  -4   3  -5  347.37   18.10
  -4  -3   5  338.37   19.20
  -4  -3   5  309.17   33.60
  -4  -3   5  309.17   33.60
  -4   3  -5  347.37   18.10
  -4  -3   5  338.37   19.20
   4  -3   5  296.27   15.20
   4  -3   5  325.97   15.40
   4  -3   5  285.47   34.50
   4  -3   5  285.47   34.50
   4  -3   5  296.27   15.20
   4  -3   5  325.97   15.40
  -4   4  -5   65.79   11.20
  -4  -4   5   72.19   11.10
  -4  -4   5   72.19   11.10
  -4   4  -5   65.79   11.20
   4  -4   5   54.39    8.40
   4  -4   5   54.39    8.40
  -5  -4  -5   34.40    8.60
  -5  -4  -5   38.50   11.80
  -5  -4  -5   38.50   11.80
  -5  -4  -5   34.40    8.60
  -5   4   5   45.90   11.80
  -5   4   5   45.90   11.80
   5   4   5   40.90   10.50
   5   4   5   40.90   10.50
   5  -4  -5   17.50   10.80
   5  -4  -5   34.10    9.00
   5  -4  -5   17.50   10.80
   5  -4  -5   34.10    9.00
  -5   3   5   24.80    8.20
  -5   3   5   51.19    8.90
  -5  -3  -5   31.40    6.90
  -5   3   5   24.80    8.20
  -5   3   5   37.40    8.00
  -5   3   5   32.70    9.30
  -5   3   5   51.19    8.90
  -5  -3  -5   50.79   10.10
  -5  -3  -5   50.79   10.10
  -5  -3  -5   31.40    6.90
  -5   3   5   37.40    8.00
  -5   3   5   32.70    9.30
   5  -3  -5   31.70   16.10
   5  -3  -5   29.80    9.40
   5   3   5   33.20    8.60
   5  -3  -5   39.70    8.10
   5  -3  -5   31.70   16.10
   5  -3  -5   39.70    8.10
   5  -3  -5   29.80    9.40
   5   3   5   33.20    8.60
  -5  -2  -5   47.50    7.90
  -5  -2  -5   60.99    7.60
  -5   2   5   53.99    6.50
  -5   2   5   52.69    7.60
  -5   2   5   53.99    6.50
  -5  -2  -5   66.59    6.60
  -5  -2  -5   60.99    7.60
  -5  -2  -5   47.80    6.70
  -5  -2  -5   47.80    6.70
  -5   2   5   69.59    9.50
  -5   2   5   52.69    7.60
  -5  -2  -5   47.50    7.90
  -5   2   5   69.59    9.50
  -5   2   5   58.29    8.20
  -5   2   5   58.29    8.20
  -5  -2  -5   66.59    6.60
   5   2   5   49.99    7.40
   5  -2  -5   55.69    6.70
   5   2   5   65.79    7.80
   5  -2  -5   55.69    6.70
   5  -2  -5   57.99   13.70
   5   2   5   65.79    7.80
   5  -2  -5   57.99   13.70
   5   2   5   49.99    7.40
   5  -2  -5   48.60    7.40
   5  -2  -5   48.60    7.40
  -5  -1  -5  860.31   34.90
  -5   1   5  968.00   33.60
  -5   1   5  967.30   34.70
  -5  -1  -5  818.42   35.00
  -5  -1  -5  892.51   47.30
  -5  -1  -5  818.42   35.00
  -5   1   5  968.00   33.60
  -5  -1  -5  914.71   33.40
  -5  -1  -5  860.31   34.90
  -5  -1  -5  914.71   33.40
  -5  -1  -5  892.51   47.30
  -5   1   5  967.30   34.70
   5   1   5  902.61   45.80
   5  -1  -5  907.81   33.80
   5   1   5  967.70   33.90
   5  -1  -5  907.81   33.80
   5   1   5  967.70   33.90
   5  -1  -5  892.11   32.70
   5   1   5  902.61   45.80
   5  -1  -5  892.11   32.70
  -5   0   5    0.60    4.60
  -5   0  -5   -3.90   14.50
  -5   0  -5   -3.10    4.60
  -5   0   5   12.50    8.10
  -5   0  -5  -10.10    6.50
  -5   0  -5  -10.10    6.50
  -5   0   5    0.60    4.60
  -5   0  -5   -3.10    4.60
  -5   0   5   -2.20    8.20
  -5   0   5   12.50    8.10
  -5   0  -5   -3.90   14.50
  -5   0   5   -2.20    8.20
   5   0   5    4.80   15.00
   5   0   5   -8.60    5.20
   5   0  -5    8.40    4.60
   5   0   5    4.80   15.00
   5   0  -5    8.40    4.60
   5   0  -5   -1.10    4.80
   5   0   5   -8.60    5.20
   5   0  -5   -1.10    4.80
  -5   1  -5  926.11   46.40
  -5  -1   5  927.21   39.20
  -5  -1   5  895.31   34.40
  -5  -1   5  895.31   34.40
  -5   1  -5  842.62   33.90
  -5   1  -5  904.91   34.40
  -5  -1   5  927.21   39.20
  -5   1  -5  842.62   33.90
  -5   1  -5  926.11   46.40
  -5   1  -5  904.91   34.40
   5  -1   5 1021.70   49.90
   5  -1   5  960.50   34.40
   5  -1   5  960.50   34.40
   5  -1   5  944.91   34.00
   5   1  -5  922.31   32.70
   5   1  -5  922.31   32.70
   5  -1   5  944.91   34.00
   5  -1   5 1021.70   49.90
   5   1  -5  944.21   32.80
   5   1  -5  944.21   32.80
  -5   2  -5   51.19    8.60
  -5  -2   5   58.49    7.20
  -5   2  -5   50.79    7.20
  -5   2  -5   51.19    8.60
  -5   2  -5   50.79    7.20
  -5  -2   5   40.10    7.80
  -5  -2   5   40.10    7.80
  -5  -2   5   58.49    7.20
   5  -2   5   48.10    6.90
   5  -2   5   45.70   16.30
   5  -2   5   55.79    7.20
   5  -2   5   63.89    6.60
   5  -2   5   55.79    7.20
   5  -2   5   45.70   16.30
   5  -2   5   63.89    6.60
   5  -2   5   48.10    6.90
   5   2  -5   49.60    4.80
   5   2  -5   49.60    4.80
  -5  -3   5   36.30   16.60
  -5  -3   5   33.50    8.60
  -5   3  -5   26.40    8.80
  -5   3  -5   26.40    8.80
  -5  -3   5   33.50    8.60
  -5  -3   5   36.30   16.60
   5  -3   5   22.20   18.50
   5  -3   5   35.20    7.40
   5  -3   5   41.00    7.20
   5  -3   5   22.20   18.50
   5  -3   5   41.00    7.20
   5  -3   5   35.20    7.40
  -5  -4   5   46.40   10.90
  -5  -4   5   46.70    6.20
  -5  -4   5   46.70    6.20
  -5   4  -5   14.00   10.20
  -5   4  -5   14.00   10.20
  -5  -4   5   46.40   10.90
   5  -4   5   31.40    8.50
   5  -4   5   31.40    8.50
  -6  -4  -5   88.19   12.90
  -6  -4  -5   61.99    9.60
  -6  -4  -5   61.99    9.60
  -6  -4  -5   88.19   12.90
  -6   4   5   50.99   12.20
  -6   4   5   50.99   12.20
   6  -4  -5   76.79   10.70
   6  -4  -5   76.79   10.70
   6   4   5   70.99   11.50
   6  -4  -5   63.69   11.10
   6  -4  -5   63.69   11.10
   6   4   5   70.99   11.50
  -6   3   5   91.09   11.20
  -6   3   5   72.19   10.30
  -6   3   5   75.09   11.10
  -6  -3  -5   88.59   11.30
  -6  -3  -5   88.99    8.90
  -6   3   5   91.09   11.20
  -6  -3  -5   88.99    8.90
  -6   3   5   75.09   11.10
  -6  -3  -5   88.59   11.30
  -6   3   5   72.19   10.30
   6  -3  -5   76.09    9.90
   6  -3  -5   83.79   20.20
   6  -3  -5   76.09    9.90
   6  -3  -5  101.69    9.80
   6  -3  -5   83.79   20.20
   6  -3  -5  101.69    9.80
   6   3   5   78.89   10.20
   6   3   5   78.89   10.20
  -6   2   5  173.98   13.00
  -6  -2  -5  165.98   11.50
  -6   2   5  165.68   15.20
  -6  -2  -5  170.48   11.40
  -6   2   5  159.78   11.30
  -6  -2  -5  165.98   11.50
  -6  -2  -5  181.98   14.10
  -6  -2  -5  181.98   14.10
  -6   2   5  159.78   11.30
  -6   2   5  171.08   13.10
  -6   2   5  165.68   15.20
  -6   2   5  173.98   13.00
  -6   2   5  171.08   13.10
  -6  -2  -5  170.48   11.40
   6   2   5  162.48   11.90
   6  -2  -5  160.68   12.00
   6   2   5  162.48   12.80
   6  -2  -5  161.68   23.80
   6   2   5  162.48   11.90
   6  -2  -5  169.18   11.70
   6   2   5  162.48   12.80
   6  -2  -5  161.68   23.80
   6  -2  -5  169.18   11.70
   6  -2  -5  160.68   12.00
  -6  -1  -5  242.18   13.20
  -6   1   5  256.97   13.80
  -6   1   5  255.77   16.50
  -6  -1  -5  253.47   12.50
  -6   1   5  240.68   14.70
  -6   1   5  255.77   16.50
  -6  -1  -5  253.47   12.50
  -6  -1  -5  247.58   15.40
  -6  -1  -5  247.58   15.40
  -6   1   5  240.68   14.70
  -6   1   5  256.97   13.80
  -6  -1  -5  242.18   13.20
   6  -1  -5  254.87   13.10
   6   1   5  265.17   14.40
   6   1   5  315.27   30.20
   6   1   5  315.27   30.20
   6  -1  -5  254.87   13.10
   6   1   5  265.17   14.40
  -6   0  -5 2830.62  106.39
  -6   0  -5 2791.82   93.39
  -6   0  -5 2679.43   93.09
  -6   0   5 2776.12   93.39
  -6   0   5 2776.12   93.39
  -6   0   5 2618.14   93.69
  -6   0  -5 2657.53   93.19
  -6   0  -5 2791.82   93.39
  -6   0  -5 2830.62  106.39
  -6   0   5 2618.14   93.69
  -6   0   5 2764.42   92.79
  -6   0   5 2764.42   92.79
  -6   0  -5 2657.53   93.19
  -6   0  -5 2679.43   93.09
   6   0   5 2714.83  104.69
   6   0   5 2836.12   93.69
   6   0   5 2836.12   93.69
   6   0  -5 2630.14   92.29
   6   0   5 2714.83  104.69
   6   0  -5 2630.14   92.29
  -6   1  -5  250.67   14.10
  -6   1  -5  244.48   14.40
  -6  -1   5  215.88   14.50
  -6  -1   5  225.48   14.90
  -6  -1   5  215.88   14.50
  -6   1  -5  250.67   14.10
  -6   1  -5  244.48   14.40
  -6  -1   5  225.48   14.90
   6  -1   5  250.67   13.00
   6  -1   5  242.08   13.70
   6  -1   5  243.68   13.80
   6  -1   5  250.67   13.00
   6   1  -5  275.77   12.40
   6   1  -5  275.77   12.40
   6  -1   5  242.08   13.70
   6  -1   5  243.68   13.80
   6   1  -5  252.27   12.10
   6  -1   5  233.68   33.00
   6  -1   5  233.68   33.00
   6   1  -5  252.27   12.10
  -6  -2   5  168.28    8.20
  -6  -2   5  126.69   12.20
  -6   2  -5  164.28   13.50
  -6  -2   5  151.88   14.20
  -6  -2   5  168.28    8.20
  -6   2  -5  132.69   11.70
  -6   2  -5  164.28   13.50
  -6  -2   5  126.69   12.20
  -6   2  -5  132.69   11.70
  -6  -2   5  151.88   14.20
   6  -2   5  166.68   11.00
   6  -2   5  154.18   12.20
   6  -2   5  166.68   11.00
   6  -2   5  154.18   12.20
   6  -2   5  136.89   22.90
   6  -2   5  136.89   22.90
   6  -2   5  157.08   12.20
   6  -2   5  157.08   12.20
  -6  -3   5   53.19   17.90
  -6  -3   5   52.19    9.70
  -6   3  -5  104.89   12.00
  -6  -3   5   53.19   17.90
  -6   3  -5  104.89   12.00
  -6  -3   5   52.19    9.70
   6  -3   5   92.79    9.30
   6  -3   5   92.79    9.30
   6  -3   5   71.09    9.50
   6  -3   5   71.09    9.50
  -6   4  -5   60.49   12.10
  -6  -4   5   67.09   12.20
  -6  -4   5   67.09   12.20
  -6  -4   5   53.69    6.70
  -6  -4   5   53.69    6.70
  -6   4  -5   60.49   12.10
   6  -4   5   75.49    9.90
   6  -4   5   75.49    9.90
  -7   4   5  427.56   24.90
  -7  -4  -5  386.16   24.30
  -7  -4  -5  386.16   24.30
  -7  -4  -5  356.16   20.60
  -7   4   5  427.56   24.90
  -7  -4  -5  356.16   20.60
   7   4   5  392.46   22.70
   7  -4  -5  459.85   22.90
   7   4   5  392.46   22.70
   7  -4  -5  394.76   22.70
   7  -4  -5  394.76   22.70
   7  -4  -5  459.85   22.90
  -7   3   5   -1.70    8.90
  -7   3   5   16.60    9.20
  -7   3   5    5.40    8.10
  -7  -3  -5   13.00    9.60
  -7  -3  -5   -1.50    7.20
  -7   3   5   -1.70    8.90
  -7  -3  -5   -1.50    7.20
  -7   3   5   16.60    9.20
  -7   3   5    5.40    8.10
  -7  -3  -5   13.00    9.60
   7  -3  -5   -7.70   15.70
   7   3   5   15.30    8.20
   7   3   5   15.30    8.20
   7  -3  -5   -6.80   11.20
   7  -3  -5    4.10    8.00
   7  -3  -5   -7.70   15.70
   7  -3  -5   -6.80   11.20
   7  -3  -5    4.10    8.00
  -7  -2  -5  325.87   16.00
  -7   2   5  293.37   18.10
  -7   2   5  317.27   20.80
  -7  -2  -5  313.87   18.90
  -7   2   5  324.07   17.50
  -7   2   5  293.37   18.10
  -7  -2  -5  313.87   18.90
  -7   2   5  317.27   20.80
  -7   2   5  323.37   17.00
  -7   2   5  323.37   17.00
  -7   2   5  324.07   17.50
  -7  -2  -5  325.87   16.00
   7  -2  -5  319.27   29.60
   7  -2  -5  317.97   16.20
   7  -2  -5  319.27   29.60
   7   2   5  310.87   17.40
   7   2   5  317.37   15.90
   7   2   5  310.87   17.40
   7   2   5  317.37   15.90
   7  -2  -5  317.97   16.20
  -7   1   5  121.19   10.50
  -7   1   5  108.09    9.50
  -7   1   5  111.79   12.20
  -7   1   5  111.79   12.20
  -7   1   5  121.19   10.50
  -7   1   5  124.79    9.90
  -7  -1  -5  119.19    9.90
  -7   1   5  124.79    9.90
  -7  -1  -5  120.69   11.30
  -7  -1  -5  103.59   10.20
  -7  -1  -5  119.19    9.90
  -7  -1  -5  120.69   11.30
  -7   1   5  108.09    9.50
  -7  -1  -5  103.59   10.20
   7   1   5  188.28   28.60
   7   1   5  188.28   28.60
   7   1   5  128.49   11.70
   7   1   5  110.69    9.70
   7   1   5  128.49   11.70
   7  -1  -5  122.49    9.10
   7   1   5  110.69    9.70
   7  -1  -5  122.49    9.10
  -7   0  -5  -14.30    7.40
  -7   0   5    8.30    7.70
  -7   0   5    5.80    8.40
  -7   0  -5   -2.80    6.40
  -7   0  -5   -2.80    6.40
  -7   0  -5  -14.30    7.40
  -7   0   5    8.30    7.70
  -7   0   5    5.80    8.40
   7   0  -5    2.50    5.30
   7   0  -5    2.50    5.30
   7   0   5    4.90    6.30
   7   0   5   13.20   15.30
   7   0   5    4.90    6.30
   7   0   5   13.20   15.30
  -7   1  -5  114.49   10.80
  -7  -1   5  124.29   10.90
  -7   1  -5  101.49   10.30
  -7  -1   5  116.49   10.80
  -7  -1   5  124.29   10.90
  -7   1  -5  114.49   10.80
  -7  -1   5  116.49   10.80
  -7   1  -5  101.49   10.30
   7  -1   5  114.89   11.50
   7  -1   5  121.59    9.00
   7  -1   5  114.89   11.50
   7  -1   5   87.89   23.90
   7  -1   5   87.89   23.90
   7   1  -5  108.29    9.50
   7   1  -5  108.29    9.50
   7  -1   5  121.59    9.00
  -7   2  -5  321.97   17.10
  -7  -2   5  316.47   13.20
  -7  -2   5  330.37   19.10
  -7   2  -5  304.77   18.30
  -7  -2   5  279.57   17.50
  -7   2  -5  304.77   18.30
  -7  -2   5  330.37   19.10
  -7  -2   5  279.57   17.50
  -7  -2   5  316.47   13.20
  -7   2  -5  321.97   17.10
   7  -2   5  282.87   15.80
   7  -2   5  300.97   17.00
   7  -2   5  282.87   15.80
   7  -2   5  300.97   17.00
   7  -2   5  294.77   39.90
   7  -2   5  294.77   39.90
  -7  -3   5   -4.90    5.10
  -7  -3   5   -2.10    9.50
  -7  -3   5   -4.90    5.10
  -7  -3   5   -2.10    9.50
  -7   3  -5  -11.30    8.60
  -7   3  -5  -11.30    8.60
   7  -3   5    2.60    7.30
   7  -3   5    2.60    7.30
  -7  -4   5  397.16   17.70
  -7  -4   5  397.16   17.70
  -7   4  -5  404.86   24.10
  -7   4  -5  404.86   24.10
   7  -4   5  397.76   21.20
   7  -4   5  397.76   21.20
  -8  -4  -5   -5.90   11.70
  -8  -4  -5   -5.90   11.70
  -8  -4  -5    8.60    8.40
  -8   4   5    7.80   11.30
  -8   4   5   14.00   11.50
  -8  -4  -5    8.60    8.40
  -8   4   5    7.80   11.30
  -8   4   5   14.00   11.50
   8  -4  -5    9.40    9.60
   8   4   5   16.40   10.10
   8   4   5   16.40   10.10
   8  -4  -5    9.40    9.60
  -8  -3  -5   47.90   11.30
  -8   3   5   37.00   10.40
  -8   3   5   57.59   11.60
  -8  -3  -5   50.69    9.00
  -8   3   5   37.00   10.40
  -8   3   5   57.59   11.60
  -8  -3  -5   50.69    9.00
  -8  -3  -5   47.90   11.30
   8  -3  -5   40.80    9.20
   8   3   5   45.70    9.20
   8   3   5   45.70    9.20
   8  -3  -5   40.80    9.20
  -8  -2  -5  255.47   15.30
  -8   2   5  282.07   16.80
  -8   2   5  235.58   17.70
  -8   2   5  253.37   20.70
  -8  -2  -5  281.17   19.60
  -8  -2  -5  281.17   19.60
  -8   2   5  253.37   20.70
  -8   2   5  282.07   16.80
  -8   2   5  273.87   16.20
  -8   2   5  235.58   17.70
  -8   2   5  273.87   16.20
  -8  -2  -5  255.47   15.30
   8   2   5  276.77   14.40
   8   2   5  241.58   17.20
   8   2   5  276.77   14.40
   8   2   5  241.58   17.20
   8  -2  -5  284.67   15.80
   8  -2  -5  284.67   15.80
   8  -2  -5  239.98   44.10
   8  -2  -5  239.98   44.10
  -8   1   5  239.98   12.50
  -8   1   5  197.48   12.90
  -8   1   5  220.78   18.60
  -8   1   5  241.28   17.50
  -8   1   5  193.68   14.20
  -8   1   5  220.78   18.60
  -8   1   5  241.28   17.50
  -8  -1  -5  197.38   18.10
  -8  -1  -5  223.48   13.30
  -8   1   5  193.68   14.20
  -8   1   5  197.48   12.90
  -8  -1  -5  216.08   12.90
  -8  -1  -5  223.48   13.30
  -8  -1  -5  197.38   18.10
  -8   1   5  239.98   12.50
  -8  -1  -5  216.08   12.90
   8  -1  -5  214.98   13.60
   8   1   5  229.48   15.00
   8   1   5  243.38   12.90
   8   1   5  243.38   12.90
   8   1   5  229.48   15.00
   8  -1  -5  214.98   13.60
  -8   0   5  115.19   12.80
  -8   0  -5  119.29   10.80
  -8   0   5  112.19    8.60
  -8   0  -5   91.89   11.30
  -8   0  -5  119.29   10.80
  -8   0   5  119.59   11.50
  -8   0  -5   91.89   11.30
  -8   0   5  112.19    8.60
  -8   0   5  115.19   12.80
  -8   0  -5  118.69   10.10
  -8   0  -5  118.69   10.10
  -8   0   5  119.59   11.50
   8   0   5  105.09   10.10
   8   0  -5  123.29   10.90
   8   0   5  172.28   31.20
   8   0   5  105.09   10.10
   8   0  -5  123.29   10.90
   8   0   5  172.28   31.20
  -8   1  -5  206.18   15.70
  -8   1  -5  178.48   15.70
  -8   1  -5  206.18   15.70
  -8  -1   5  237.38   11.60
  -8  -1   5  219.18   17.10
  -8  -1   5  219.18   17.10
  -8  -1   5  194.08   16.70
  -8   1  -5  178.48   15.70
  -8  -1   5  237.38   11.60
  -8  -1   5  194.08   16.70
   8   1  -5  191.38   12.60
   8  -1   5  227.28   13.30
   8  -1   5  209.38   32.70
   8  -1   5  209.38   32.70
   8  -1   5  207.98   14.40
   8   1  -5  191.38   12.60
   8  -1   5  227.28   13.30
   8  -1   5  207.98   14.40
  -8  -2   5  289.47   19.50
  -8  -2   5  229.78   17.90
  -8   2  -5  257.37   17.00
  -8  -2   5  289.47   19.50
  -8   2  -5  286.57   18.10
  -8   2  -5  286.57   18.10
  -8   2  -5  257.37   17.00
  -8  -2   5  229.78   17.90
  -8  -2   5  279.57   13.00
  -8  -2   5  279.57   13.00
   8  -2   5  228.78   33.40
   8  -2   5  264.67   16.50
   8  -2   5  269.67   15.70
   8  -2   5  228.78   33.40
   8  -2   5  269.67   15.70
   8  -2   5  264.67   16.50
  -8   3  -5   33.40   11.20
  -8   3  -5   33.40   11.20
  -8  -3   5   52.09    6.70
  -8  -3   5   24.30   11.60
  -8  -3   5   24.30   11.60
  -8  -3   5   52.09    6.70
   8  -3   5   30.70    8.50
   8  -3   5   30.70    8.50
  -8  -4   5    8.60    6.70
  -8   4  -5   10.30   11.90
  -8   4  -5   10.30   11.90
  -8  -4   5    8.60    6.70
   8  -4   5   19.80    9.40
   8  -4   5   19.80    9.40
  -9   3   5  175.08   16.60
  -9  -3  -5  173.98   15.40
  -9  -3  -5  157.58   15.50
  -9   3   5  175.08   16.60
  -9  -3  -5  173.98   15.40
  -9  -3  -5  157.58   15.50
  -9   3   5  212.48   19.40
  -9   3   5  212.48   19.40
   9  -3  -5  190.58   15.30
   9  -3  -5  190.58   15.30
  -9   2   5  110.89   10.50
  -9  -2  -5   93.59   12.80
  -9  -2  -5   89.89   10.10
  -9   2   5   91.89   12.50
  -9  -2  -5   93.59   12.80
  -9   2   5   95.29   14.50
  -9   2   5  110.89   10.50
  -9   2   5   91.89   12.50
  -9  -2  -5   89.89   10.10
  -9   2   5   95.29   14.50
   9  -2  -5   91.09   10.10
   9  -2  -5   91.09   10.10
  -9   1   5  987.20   38.70
  -9   1   5  938.81   37.20
  -9   1   5  938.81   37.20
  -9  -1  -5  890.81   36.30
  -9   1   5  867.51   35.40
  -9   1   5  867.51   35.40
  -9  -1  -5  934.01   38.90
  -9   1   5  987.20   38.70
  -9   1   5  988.60   40.10
  -9  -1  -5  925.31   35.60
  -9  -1  -5  890.81   36.30
  -9  -1  -5  934.01   38.90
  -9   1   5  988.60   40.10
  -9  -1  -5  925.31   35.60
   9   1   5 1094.49   54.89
   9   1   5 1094.49   54.89
   9  -1  -5  994.90   36.20
   9   1   5  993.60   38.00
   9   1   5  993.60   38.00
   9  -1  -5  994.90   36.20
  -9   0  -5   -1.80    6.00
  -9   0   5    7.20    6.40
  -9   0   5   10.00    9.90
  -9   0  -5  -27.80    9.40
  -9   0  -5  -10.80    8.10
  -9   0   5   -1.90   11.10
  -9   0  -5   -1.80    6.00
  -9   0  -5  -10.80    8.10
  -9   0   5   10.00    9.90
  -9   0   5    7.20    6.40
  -9   0   5   -1.90   11.10
  -9   0  -5  -27.80    9.40
   9   0   5    6.30    7.60
   9   0  -5    2.20    6.90
   9   0   5    6.30    7.60
   9   0   5   42.00   18.70
   9   0  -5    1.30    6.70
   9   0  -5    2.20    6.90
   9   0   5   42.00   18.70
   9   0  -5    1.30    6.70
  -9  -1   5 1015.50   34.90
  -9  -1   5 1036.00   39.20
  -9   1  -5  923.51   38.10
  -9  -1   5 1036.00   39.20
  -9   1  -5  952.00   38.00
  -9  -1   5 1015.50   34.90
  -9  -1   5  930.81   38.90
  -9  -1   5  930.81   38.90
  -9   1  -5  952.00   38.00
  -9   1  -5  923.51   38.10
   9  -1   5  914.51   37.50
   9  -1   5  939.61   61.39
   9  -1   5  939.61   61.39
   9  -1   5  912.01   35.60
   9  -1   5  914.51   37.50
   9  -1   5  912.01   35.60
  -9   2  -5   90.99   12.50
  -9   2  -5   88.39   11.40
  -9  -2   5  106.69    8.50
  -9  -2   5   94.69   13.30
  -9  -2   5   64.59   12.10
  -9  -2   5   64.59   12.10
  -9  -2   5   94.69   13.30
  -9   2  -5   88.39   11.40
  -9  -2   5  106.69    8.50
  -9   2  -5   90.99   12.50
   9  -2   5  163.28   13.70
   9  -2   5  163.28   13.70
  -9   3  -5  157.58   15.80
  -9  -3   5  142.89   15.60
  -9  -3   5  142.89   15.60
  -9  -3   5  164.68   11.80
  -9  -3   5  164.68   11.80
  -9   3  -5  157.58   15.80
   9  -3   5  170.18   13.50
   9  -3   5  170.18   13.50
 -10   3   5  490.35   27.70
 -10   3   5  450.45   24.30
 -10  -3  -5  452.05   23.20
 -10   3   5  450.45   24.30
 -10   3   5  490.35   27.70
 -10  -3  -5  452.05   23.20
  10  -3  -5  471.75   23.30
  10  -3  -5  471.75   23.30
 -10   2   5   57.99    9.10
 -10   2   5   32.70   13.10
 -10   2   5   58.39   12.80
 -10  -2  -5   69.79   12.90
 -10   2   5   32.70   13.10
 -10  -2  -5   39.30    9.50
 -10   2   5   58.39   12.80
 -10  -2  -5   69.79   12.90
 -10  -2  -5   39.30    9.50
 -10   2   5   57.99    9.10
  10  -2  -5   69.99   10.00
  10  -2  -5   69.99   10.00
 -10   1   5   25.60   12.70
 -10   1   5   17.00    7.00
 -10  -1  -5   32.20    8.40
 -10   1   5   25.60   12.70
 -10  -1  -5   13.10   11.90
 -10  -1  -5   10.10    7.50
 -10  -1  -5   10.10    7.50
 -10   1   5   17.00    7.00
 -10   1   5    9.50   11.70
 -10  -1  -5   32.20    8.40
 -10  -1  -5   13.10   11.90
 -10   1   5    9.50   11.70
  10  -1  -5   13.70    7.70
  10   1   5   15.50    8.40
  10  -1  -5   13.70    7.70
  10   1   5   15.50    8.40
 -10   0  -5  224.28   15.00
 -10   0   5  290.57   21.90
 -10   0   5  272.37   15.00
 -10   0  -5  237.28   20.50
 -10   0   5  309.07   21.50
 -10   0  -5  254.57   17.60
 -10   0   5  309.07   21.50
 -10   0  -5  237.28   20.50
 -10   0  -5  224.28   15.00
 -10   0   5  272.37   15.00
 -10   0   5  290.57   21.90
 -10   0  -5  254.57   17.60
  10   0  -5  269.97   16.60
  10   0   5  262.57   18.10
  10   0  -5  262.37   16.20
  10   0  -5  269.97   16.60
  10   0   5  262.57   18.10
  10   0  -5  262.37   16.20
 -10   1  -5   10.10   11.10
 -10   1  -5   10.00    9.80
 -10  -1   5   16.70   12.10
 -10  -1   5   19.80    6.90
 -10  -1   5   34.70   12.10
 -10  -1   5   16.70   12.10
 -10  -1   5   19.80    6.90
 -10   1  -5   10.10   11.10
 -10  -1   5   34.70   12.10
 -10   1  -5   10.00    9.80
 -10  -2   5   49.50   13.10
 -10   2  -5   68.19   12.50
 -10  -2   5   65.89    7.80
 -10  -2   5   49.50   13.10
 -10  -2   5   65.89    7.80
 -10   2  -5   45.90   10.90
 -10  -2   5   46.20   12.40
 -10   2  -5   45.90   10.90
 -10   2  -5   68.19   12.50
 -10  -2   5   46.20   12.40
 -10  -3   5  420.36   19.10
 -10   3  -5  427.66   26.10
 -10  -3   5  420.36   19.10
 -10  -3   5  400.26   26.90
 -10   3  -5  427.66   26.10
 -10  -3   5  400.26   26.90
 -11   3   5   20.20   12.70
 -11  -3  -5   16.40    9.50
 -11   3   5    8.10    9.90
 -11  -3  -5   16.40    9.50
 -11   3   5    8.10    9.90
 -11   3   5   20.20   12.70
  11  -3  -5    4.70    8.80
  11  -3  -5    4.70    8.80
 -11   2   5  195.28   17.40
 -11  -2  -5  186.38   16.30
 -11   2   5  200.48   21.00
 -11  -2  -5  229.28   21.30
 -11  -2  -5  186.38   16.30
 -11  -2  -5  229.28   21.30
 -11   2   5  195.28   17.40
 -11   2   5  200.48   21.00
  11  -2  -5  197.58   15.90
  11  -2  -5  197.58   15.90
 -11  -1  -5  126.79   15.60
 -11   1   5  125.49   16.30
 -11   1   5  125.49   16.30
 -11   1   5  123.49   15.50
 -11  -1  -5  118.79   10.90
 -11  -1  -5  177.88   14.80
 -11  -1  -5  177.88   14.80
 -11  -1  -5  118.79   10.90
 -11   1   5  123.49   15.50
 -11  -1  -5  126.79   15.60
  11  -1  -5  122.49   11.30
  11  -1  -5  113.39   13.80
  11   1   5   95.89   12.20
  11  -1  -5  113.39   13.80
  11  -1  -5  122.49   11.30
  11   1   5   95.89   12.20
 -11   0  -5    2.50    9.40
 -11   0  -5  -10.90   11.40
 -11   0   5   -2.70   12.20
 -11   0   5   -3.40    6.90
 -11   0   5   -3.40    6.90
 -11   0   5   -2.70   12.20
 -11   0  -5  -10.90   11.40
 -11   0   5  -11.80   12.80
 -11   0   5  -11.80   12.80
 -11   0  -5    2.50    9.40
  11   0  -5    2.40    8.10
  11   0  -5    2.40    8.10
  11   0   5   -1.60    8.30
  11   0   5   -1.60    8.30
 -11  -1   5  120.29   10.30
 -11  -1   5  133.29   15.80
 -11   1  -5  121.99   14.80
 -11   1  -5  121.99   14.80
 -11   1  -5  121.09   14.00
 -11  -1   5  122.29   15.80
 -11  -1   5  133.29   15.80
 -11  -1   5  120.29   10.30
 -11  -1   5  122.29   15.80
 -11   1  -5  121.09   14.00
 -11  -2   5  173.68   18.10
 -11  -2   5  175.48   17.00
 -11  -2   5  173.68   18.10
 -11   2  -5  203.18   18.70
 -11  -2   5  175.48   17.00
 -11   2  -5  204.48   19.30
 -11   2  -5  203.18   18.70
 -11   2  -5  204.48   19.30
 -11  -2   5  183.38   13.60
 -11  -2   5  183.38   13.60
 -11  -3   5    8.00   15.20
 -11  -3   5    8.50    7.60
 -11   3  -5   14.00   12.10
 -11  -3   5    8.50    7.60
 -11   3  -5   14.00   12.10
 -11  -3   5    8.00   15.20
 -12  -2  -5  225.78   17.80
 -12   2   5  221.58   21.00
 -12   2   5  221.58   21.00
 -12  -2  -5  258.77   22.60
 -12  -2  -5  258.77   22.60
 -12   2   5  257.07   22.60
 -12   2   5  257.07   22.60
 -12  -2  -5  225.78   17.80
  12  -2  -5  229.68   17.30
  12  -2  -5  229.68   17.30
 -12  -1  -5   30.20    9.70
 -12   1   5   -4.70   13.30
 -12   1   5   19.30   14.00
 -12  -1  -5   26.70   13.80
 -12   1   5   19.30   14.00
 -12   1   5   -4.70   13.30
 -12  -1  -5    8.50    8.70
 -12  -1  -5   26.70   13.80
 -12  -1  -5   30.20    9.70
 -12  -1  -5    8.50    8.70
  12  -1  -5   11.00    8.70
  12  -1  -5   11.00    8.70
 -12   0   5  203.38   18.60
 -12   0  -5  184.28   17.60
 -12   0   5  178.68   18.30
 -12   0   5  195.28   15.10
 -12   0   5  195.28   15.10
 -12   0   5  178.68   18.30
 -12   0  -5  184.28   17.60
 -12   0  -5  201.78   18.10
 -12   0  -5  201.78   18.10
 -12   0   5  203.38   18.60
  12   0  -5  212.18   16.30
  12   0  -5  212.18   16.30
 -12  -1   5   26.50   13.60
 -12   1  -5   17.90   12.40
 -12  -1   5   10.90    7.80
 -12  -1   5   23.60   14.00
 -12  -1   5   23.60   14.00
 -12  -1   5   10.90    7.80
 -12  -1   5   26.50   13.60
 -12   1  -5    6.30   10.90
 -12   1  -5   17.90   12.40
 -12   1  -5    6.30   10.90
 -12  -2   5  212.08   15.20
 -12   2  -5  236.78   20.40
 -12  -2   5  181.18   19.60
 -12   2  -5  254.37   21.90
 -12  -2   5  181.18   19.60
 -12   2  -5  236.78   20.40
 -12   2  -5  254.37   21.90
 -12  -2   5  212.08   15.20
 -13  -2  -5   94.49   16.30
 -13   2   5  106.59   17.60
 -13   2   5  106.59   17.60
 -13  -2  -5  102.29   12.10
 -13  -2  -5   94.49   16.30
 -13   2   5  122.59   16.70
 -13  -2  -5  102.29   12.10
 -13   2   5  122.59   16.70
  13  -2  -5   97.59   11.90
  13  -2  -5   97.59   11.90
 -13  -1  -5  121.29   14.80
 -13   1   5  124.29   17.80
 -13  -1  -5  109.19   16.70
 -13  -1  -5  121.29   14.80
 -13  -1  -5   79.99   10.60
 -13   1   5  124.29   17.80
 -13   1   5  114.69   17.20
 -13   1   5  114.69   17.20
 -13  -1  -5   79.99   10.60
 -13  -1  -5  109.19   16.70
  13  -1  -5  107.49   12.40
  13  -1  -5  107.49   12.40
 -13   0   5   -2.90   13.80
 -13   0   5   -0.80   15.20
 -13   0  -5    9.60   10.30
 -13   0   5   -2.50    7.70
 -13   0  -5    9.60   10.30
 -13   0  -5   -6.50   13.20
 -13   0   5   -0.80   15.20
 -13   0   5   -2.90   13.80
 -13   0  -5   -6.50   13.20
 -13   0   5   -2.50    7.70
 -13   1  -5  115.99   15.30
 -13  -1   5  119.49   16.70
 -13  -1   5  109.29   11.80
 -13  -1   5  103.49   17.90
 -13  -1   5  119.49   16.70
 -13   1  -5  115.49   16.50
 -13  -1   5  103.49   17.90
 -13  -1   5  109.29   11.80
 -13   1  -5  115.99   15.30
 -13   1  -5  115.49   16.50
 -13  -2   5   82.29   10.80
 -13  -2   5   82.29   10.80
 -13   2  -5  101.69   15.10
 -13   2  -5  110.79   16.00
 -13   2  -5  101.69   15.10
 -13  -2   5  102.79   18.50
 -13   2  -5  110.79   16.00
 -13  -2   5  102.79   18.50
 -14   0   5   76.09   16.80
 -14   0  -5  123.29   15.10
 -14   0   5  117.49   12.90
 -14   0  -5   74.89   15.90
 -14   0   5   76.09   16.80
 -14   0  -5  123.29   15.10
 -14   0  -5   74.89   15.90
 -14   0   5  107.29   18.80
 -14   0   5  117.49   12.90
 -14   0   5  107.29   18.80
   0   4   6   44.40   10.60
   0   4   6   55.49   10.80
   0   4   6   55.49   10.80
   0  -4  -6   37.80    8.50
   0  -4  -6   44.10   12.10
   0  -4  -6   37.80    8.50
   0  -4  -6   44.10   12.10
   0   4   6   44.40   10.60
   0  -3  -6    6.00    8.10
   0   3   6    1.00    7.20
   0   3   6    1.00    7.20
   0   3   6  -14.80    7.30
   0   3   6  -14.80    7.30
   0  -3  -6   -0.20    5.90
   0  -3  -6   -0.20    5.90
   0   3   6    2.80    6.70
   0   3   6    2.80    6.70
   0  -3  -6    6.00    8.10
   0  -2  -6 1946.11   64.79
   0  -2  -6 1878.71   65.59
   0  -2  -6 1946.11   64.79
   0   2   6 1860.51   65.49
   0  -2  -6 1878.71   65.59
   0  -2  -6 1864.01   65.29
   0   2   6 1906.21   65.49
   0  -2  -6 1864.01   65.29
   0   2   6 1906.21   65.49
   0   2   6 1908.91   65.79
   0   2   6 1860.51   65.49
   0   2   6 1908.91   65.79
   0  -1  -6    4.70   10.10
   0   1   6    3.20    5.40
   0  -1  -6    4.70   10.10
   0  -1  -6   -2.00    4.90
   0  -1  -6   -2.00    4.90
   0   1   6    3.20    5.40
   0   0  -6 6314.57  208.88
   0   0  -6 6093.09  204.78
   0   0   6 6010.80  204.78
   0   0  -6 6093.09  204.78
   0   0   6 6239.58  208.98
   0   0  -6 6314.57  208.88
   0   0   6 6239.58  208.98
   0   0   6 6010.80  204.78
   0   1  -6    0.60    8.90
   0   1  -6    0.60    8.90
   0  -1   6    4.40   10.60
   0   1  -6    4.70    3.00
   0  -1   6    4.40   10.60
   0   1  -6    4.70    3.00
   0  -2   6 1820.82   71.89
   0  -2   6 1820.82   71.89
   0   2  -6 1723.83   59.29
   0   2  -6 1730.33   71.99
   0   2  -6 1723.83   59.29
   0   2  -6 1730.33   71.99
   0  -3   6   -1.00    5.70
   0  -3   6   -7.10   14.50
   0  -3   6   -7.10   14.50
   0  -3   6   -1.00    5.70
   0  -4   6   51.99    9.40
   0  -4   6   51.99    9.40
   0  -4   6   50.89    6.70
   0  -4   6   50.89    6.70
  -1  -4  -6  168.28   14.90
  -1  -4  -6  168.28   14.90
  -1   4   6  172.68   14.90
  -1   4   6  172.68   14.90
  -1  -4  -6  153.18   12.10
  -1   4   6  148.79   14.30
  -1   4   6  148.79   14.30
  -1  -4  -6  153.18   12.10
   1  -4  -6  154.28   14.50
   1   4   6  173.38   15.00
   1  -4  -6  154.28   14.50
   1   4   6  154.98   14.00
   1  -4  -6  182.38   14.90
   1  -4  -6  182.38   14.90
   1   4   6  154.98   14.00
   1   4   6  173.38   15.00
  -1   3   6  420.26   20.60
  -1   3   6  429.56   21.10
  -1  -3  -6  434.06   18.90
  -1   3   6  420.26   20.60
  -1  -3  -6  428.26   20.90
  -1  -3  -6  428.26   20.90
  -1   3   6  429.56   21.10
  -1   3   6  417.46   20.20
  -1  -3  -6  434.06   18.90
  -1   3   6  417.46   20.20
   1   3   6  419.46   19.90
   1  -3  -6  432.16   21.20
   1   3   6  466.25   21.00
   1  -3  -6  459.35   19.00
   1  -3  -6  442.66   22.80
   1  -3  -6  432.16   21.20
   1  -3  -6  442.66   22.80
   1   3   6  466.25   21.00
   1  -3  -6  459.35   19.00
   1  -3  -6  422.56   35.80
   1  -3  -6  422.56   35.80
   1   3   6  422.66   20.60
   1   3   6  422.66   20.60
   1   3   6  419.46   19.90
  -1  -2  -6  452.25   20.10
  -1   2   6  482.55   20.50
  -1   2   6  481.95   20.60
  -1   2   6  481.95   20.60
  -1   2   6  482.55   20.50
  -1   2   6  491.55   19.90
  -1  -2  -6  475.65   20.20
  -1  -2  -6  452.25   20.10
  -1  -2  -6  488.25   19.10
  -1  -2  -6  475.65   20.20
  -1   2   6  491.55   19.90
  -1  -2  -6  488.25   19.10
   1   2   6  521.75   20.40
   1   2   6  503.75   20.60
   1   2   6  521.75   20.40
   1  -2  -6  470.45   20.30
   1  -2  -6  481.25   20.40
   1  -2  -6  478.35   19.40
   1  -2  -6  481.25   20.40
   1   2   6  516.45   20.30
   1   2   6  503.75   20.60
   1  -2  -6  478.35   19.40
   1  -2  -6  470.45   20.30
   1   2   6  516.45   20.30
  -1   1   6  843.52   30.30
  -1  -1  -6  818.42   30.00
  -1  -1  -6  818.42   30.00
  -1   1   6  843.52   30.30
   1   1   6  809.92   30.10
   1   1   6  809.92   30.10
   1  -1  -6  822.32   30.10
   1  -1  -6  822.32   30.10
  -1   0   6   -0.30    4.30
  -1   0  -6   16.60   11.30
  -1   0   6   -0.30    4.30
  -1   0  -6   16.60   11.30
   1   0   6    5.60    4.60
   1   0  -6   -3.20    4.00
   1   0   6    5.80   10.80
   1   0   6    5.80   10.80
   1   0  -6   -3.20    4.00
   1   0   6    5.60    4.60
  -1   1  -6  645.14   26.20
  -1  -1   6  789.82   34.20
  -1   1  -6  645.14   26.20
  -1  -1   6  789.82   34.20
   1  -1   6  777.22   26.30
   1  -1   6  783.42   37.40
   1   1  -6  759.22   34.00
   1  -1   6  764.22   26.40
   1  -1   6  777.22   26.30
   1   1  -6  759.22   34.00
   1  -1   6  783.42   37.40
   1  -1   6  764.22   26.40
  -1   2  -6  438.96   17.10
  -1   2  -6  414.66   18.80
  -1   2  -6  414.66   18.80
  -1  -2   6  466.75   30.40
  -1  -2   6  466.75   30.40
  -1   2  -6  438.96   17.10
   1  -2   6  412.96   15.80
   1  -2   6  456.25   31.40
   1  -2   6  467.45   16.30
   1  -2   6  467.45   16.30
   1  -2   6  456.25   31.40
   1  -2   6  424.86   16.20
   1  -2   6  424.86   16.20
   1  -2   6  412.96   15.80
  -1   3  -6  383.56   18.60
  -1  -3   6  394.86   35.00
  -1  -3   6  390.26   17.60
  -1   3  -6  383.56   18.60
  -1  -3   6  394.86   35.00
  -1  -3   6  390.26   17.60
   1  -3   6  391.56   17.30
   1  -3   6  390.16   15.60
   1  -3   6  390.16   15.60
   1  -3   6  391.56   17.30
   1  -3   6  398.56   35.50
   1  -3   6  398.56   35.50
  -1  -4   6  137.99   10.20
  -1  -4   6  138.59   12.10
  -1  -4   6  138.59   12.10
  -1  -4   6  137.99   10.20
   1  -4   6  164.98   11.10
   1  -4   6  164.98   11.10
  -2   4   6    8.60    9.90
  -2  -4  -6   19.50    8.10
  -2   4   6    5.80    9.10
  -2  -4  -6   19.50    8.10
  -2   4   6    8.60    9.90
  -2  -4  -6    6.20   10.80
  -2   4   6    5.80    9.10
  -2  -4  -6    6.20   10.80
   2   4   6   13.20    9.50
   2  -4  -6    6.30   10.60
   2   4   6   13.20    9.50
   2  -4  -6   16.70    8.40
   2   4   6   13.40    9.50
   2   4   6   13.40    9.50
   2  -4  -6   16.70    8.40
   2  -4  -6    6.30   10.60
  -2  -3  -6  633.44   24.40
  -2   3   6  564.74   25.70
  -2  -3  -6  633.44   24.40
  -2  -3  -6  623.74   26.10
  -2  -3  -6  623.74   26.10
  -2   3   6  595.84   26.60
  -2   3   6  564.74   25.70
  -2   3   6  595.84   26.60
  -2   3   6  616.64   25.90
  -2   3   6  616.64   25.90
   2  -3  -6  634.84   24.70
   2  -3  -6  597.04   25.90
   2   3   6  599.94   26.00
   2   3   6  621.04   25.70
   2   3   6  554.04   25.30
   2  -3  -6  627.44   26.40
   2  -3  -6  627.04   41.20
   2  -3  -6  627.04   41.20
   2   3   6  554.04   25.30
   2   3   6  599.94   26.00
   2  -3  -6  634.84   24.70
   2  -3  -6  627.44   26.40
   2   3   6  621.04   25.70
   2  -3  -6  597.04   25.90
  -2  -2  -6 1110.49   38.20
  -2   2   6 1067.49   39.40
  -2  -2  -6 1109.39   39.20
  -2   2   6 1116.89   39.60
  -2  -2  -6 1110.49   38.20
  -2  -2  -6 1075.69   39.00
  -2   2   6 1116.89   39.60
  -2   2   6 1067.49   39.40
  -2   2   6 1086.29   38.80
  -2   2   6 1086.29   38.80
  -2  -2  -6 1075.69   39.00
  -2  -2  -6 1109.39   39.20
   2   2   6 1058.99   39.10
   2   2   6 1098.49   39.50
   2  -2  -6 1056.59   39.30
   2   2   6 1021.70   38.70
   2  -2  -6 1100.39   39.00
   2   2   6 1098.49   39.50
   2   2   6 1021.70   38.70
   2  -2  -6 1095.89   48.80
   2  -2  -6 1095.89   48.80
   2  -2  -6 1056.59   39.30
   2  -2  -6 1100.39   39.00
   2   2   6 1058.99   39.10
  -2   1   6  966.40   34.10
  -2  -1  -6  893.41   42.40
  -2  -1  -6  974.10   34.00
  -2  -1  -6  974.10   34.00
  -2   1   6  966.40   34.10
  -2  -1  -6  893.41   42.40
   2   1   6  972.20   34.10
   2   1   6  851.01   43.20
   2   1   6  972.20   34.10
   2   1   6  851.01   43.20
   2  -1  -6  998.30   34.10
   2  -1  -6  998.30   34.10
  -2   0  -6   25.50    4.80
  -2   0   6   27.60    4.50
  -2   0   6   27.60    4.50
  -2   0  -6   25.50    4.80
   2   0  -6   28.60    4.30
   2   0   6   27.70   14.30
   2   0  -6   28.60    4.30
   2   0   6   38.90    5.60
   2   0   6   27.70   14.30
   2   0   6   38.90    5.60
  -2   1  -6  995.20   33.00
  -2   1  -6  995.20   33.00
  -2   1  -6  934.31   41.90
  -2  -1   6  893.21   39.00
  -2  -1   6  893.21   39.00
  -2   1  -6  934.31   41.90
   2  -1   6  964.80   33.20
   2  -1   6  926.21   43.50
   2  -1   6  929.31   33.10
   2  -1   6  964.80   33.20
   2  -1   6  926.21   43.50
   2  -1   6  929.31   33.10
  -2   2  -6  966.20   37.10
  -2   2  -6 1051.19   36.10
  -2   2  -6 1051.19   36.10
  -2  -2   6 1054.59   47.60
  -2   2  -6  966.20   37.10
  -2  -2   6 1054.59   47.60
   2  -2   6 1017.20   35.50
   2  -2   6  928.21   34.90
   2  -2   6 1065.59   35.70
   2  -2   6 1017.30   49.30
   2  -2   6  928.21   34.90
   2  -2   6 1065.59   35.70
   2  -2   6 1017.30   49.30
   2  -2   6 1017.20   35.50
  -2  -3   6  551.94   39.40
  -2  -3   6  510.55   22.20
  -2   3  -6  536.75   23.20
  -2   3  -6  536.75   23.20
  -2  -3   6  551.94   39.40
  -2  -3   6  510.55   22.20
   2  -3   6  528.95   40.50
   2  -3   6  519.85   21.40
   2  -3   6  519.85   20.30
   2  -3   6  519.85   20.30
   2  -3   6  528.95   40.50
   2  -3   6  540.75   20.40
   2  -3   6  519.85   21.40
   2  -3   6  540.75   20.40
  -2  -4   6   21.90    8.80
  -2  -4   6   21.90    8.80
   2  -4   6    0.60    6.40
   2  -4   6    0.60    6.40
  -3  -4  -6  109.79   13.70
  -3   4   6  128.29   13.10
  -3   4   6  116.79   13.80
  -3  -4  -6   99.49   10.90
  -3   4   6  128.29   13.10
  -3   4   6  116.79   13.80
  -3  -4  -6  109.79   13.70
  -3  -4  -6   99.49   10.90
   3   4   6  113.99   12.00
   3  -4  -6  127.29   11.30
   3  -4  -6  136.79   13.20
   3   4   6  113.99   12.00
   3   4   6  111.79   13.50
   3  -4  -6  127.29   11.30
   3  -4  -6  136.79   13.20
   3   4   6  111.79   13.50
  -3   3   6  480.65   22.70
  -3   3   6  474.15   21.80
  -3   3   6  474.15   21.80
  -3  -3  -6  506.65   20.60
  -3   3   6  475.25   23.20
  -3  -3  -6  506.65   20.60
  -3  -3  -6  507.55   23.00
  -3  -3  -6  507.55   23.00
  -3   3   6  475.25   23.20
  -3   3   6  480.65   22.70
   3   3   6  489.85   22.30
   3  -3  -6  464.35   36.50
   3   3   6  473.45   21.40
   3   3   6  489.85   22.30
   3  -3  -6  504.15   22.80
   3   3   6  492.05   22.30
   3  -3  -6  492.65   21.00
   3  -3  -6  504.15   22.80
   3   3   6  473.45   21.40
   3  -3  -6  464.35   36.50
   3  -3  -6  492.65   21.00
   3   3   6  492.05   22.30
  -3  -2  -6 1353.06   48.10
  -3  -2  -6 1363.76   48.30
  -3   2   6 1379.86   48.90
  -3   2   6 1360.86   47.90
  -3   2   6 1399.26   48.80
  -3  -2  -6 1365.76   47.30
  -3   2   6 1379.86   48.90
  -3  -2  -6 1363.76   48.30
  -3   2   6 1399.26   48.80
  -3  -2  -6 1365.76   47.30
  -3   2   6 1360.86   47.90
  -3  -2  -6 1353.06   48.10
   3  -2  -6 1371.36   48.80
   3   2   6 1335.37   48.50
   3  -2  -6 1371.36   48.80
   3   2   6 1335.37   48.50
   3  -2  -6 1334.87   48.10
   3  -2  -6 1366.66   57.59
   3   2   6 1367.16   48.40
   3  -2  -6 1334.87   48.10
   3  -2  -6 1366.66   57.59
   3   2   6 1367.16   48.40
  -3   1   6 2298.97   75.89
  -3  -1  -6 2239.48   75.69
  -3  -1  -6 2239.48   75.69
  -3   1   6 2298.97   75.89
   3  -1  -6 2273.27   75.89
   3  -1  -6 2273.27   75.89
   3   1   6 2293.87   75.99
   3   1   6 2010.70   85.09
   3   1   6 2293.87   75.99
   3  -1  -6 2184.98   78.89
   3  -1  -6 2184.98   78.89
   3   1   6 2010.70   85.09
  -3   0  -6    1.90    4.60
  -3   0  -6    1.90    4.60
  -3   0   6   -6.90    4.10
  -3   0   6   -6.90    4.10
   3   0   6   12.90   14.80
   3   0  -6    1.70    3.50
   3   0   6   -2.10    5.10
   3   0  -6    1.70    3.50
   3   0   6   12.90   14.80
   3   0   6   -2.10    5.10
  -3   1  -6 2273.47   75.69
  -3  -1   6 2167.78   80.29
  -3  -1   6 2167.78   80.29
  -3   1  -6 2273.47   75.69
   3  -1   6 2318.27   75.69
   3  -1   6 2187.48   75.49
   3   1  -6 2151.28   74.29
   3  -1   6 2246.08   86.19
   3  -1   6 2187.48   75.49
   3  -1   6 2246.08   86.19
   3   1  -6 2151.28   74.29
   3  -1   6 2318.27   75.69
  -3   2  -6 1277.77   47.10
  -3  -2   6 1323.17   56.89
  -3  -2   6 1323.17   56.89
  -3   2  -6 1277.77   47.10
   3  -2   6 1240.88   45.00
   3  -2   6 1289.97   45.70
   3  -2   6 1382.16   45.90
   3  -2   6 1339.77   59.99
   3  -2   6 1240.88   45.00
   3  -2   6 1289.97   45.70
   3  -2   6 1339.77   59.99
   3  -2   6 1382.16   45.90
  -3  -3   6  443.36   37.30
  -3   3  -6  472.75   21.50
  -3   3  -6  472.75   21.50
  -3  -3   6  443.36   37.30
   3  -3   6  431.36   18.20
   3  -3   6  442.36   18.60
   3  -3   6  433.36   38.20
   3  -3   6  431.36   18.20
   3  -3   6  442.36   18.60
   3  -3   6  433.36   38.20
  -3   4  -6  104.19   12.40
  -3  -4   6  125.89   12.30
  -3   4  -6  104.19   12.40
  -3  -4   6  125.89   12.30
   3  -4   6  115.49    9.70
   3  -4   6  115.49    9.70
  -4   4   6  133.39   13.20
  -4  -4  -6  111.69   13.80
  -4  -4  -6  111.69   13.80
  -4   4   6  133.39   13.20
  -4  -4  -6  120.69   11.00
  -4   4   6  135.09   14.70
  -4  -4  -6  120.69   11.00
  -4   4   6  135.09   14.70
   4   4   6  136.79   14.10
   4   4   6  136.79   14.10
   4   4   6  115.69   12.00
   4  -4  -6  135.89   13.70
   4  -4  -6  135.89   13.70
   4  -4  -6  118.39   11.40
   4   4   6  115.69   12.00
   4  -4  -6  118.39   11.40
  -4   3   6  238.08   14.00
  -4  -3  -6  202.18   16.40
  -4  -3  -6  226.98   13.60
  -4   3   6  238.08   14.00
  -4   3   6  208.58   15.40
  -4  -3  -6  202.18   16.40
  -4  -3  -6  226.98   13.60
  -4   3   6  208.58   15.40
  -4   3   6  197.58   16.40
  -4   3   6  216.98   14.70
  -4   3   6  216.98   14.70
  -4   3   6  197.58   16.40
   4  -3  -6  234.48   14.10
   4   3   6  225.88   13.70
   4  -3  -6  246.68   16.50
   4  -3  -6  209.88   29.10
   4   3   6  225.88   13.70
   4  -3  -6  234.48   14.10
   4  -3  -6  246.68   16.50
   4  -3  -6  209.88   29.10
   4   3   6  229.18   15.80
   4   3   6  229.18   15.80
  -4   2   6  163.48   12.90
  -4   2   6  146.19   11.80
  -4  -2  -6  178.68   12.40
  -4   2   6  163.48   12.90
  -4  -2  -6  177.68   11.40
  -4   2   6  162.88   12.50
  -4  -2  -6  159.68   10.50
  -4   2   6  146.19   11.80
  -4  -2  -6  177.68   11.40
  -4   2   6  157.58   10.50
  -4   2   6  162.88   12.50
  -4   2   6  157.58   10.50
  -4  -2  -6  178.68   12.40
  -4  -2  -6  159.68   10.50
   4   2   6  160.38   11.70
   4   2   6  174.58   11.80
   4  -2  -6  165.08   12.30
   4  -2  -6  168.98   21.20
   4  -2  -6  168.98   21.20
   4   2   6  174.58   11.80
   4   2   6  160.38   11.70
   4  -2  -6  165.08   12.30
  -4   1   6  218.78   12.40
  -4  -1  -6  208.68   12.00
  -4  -1  -6  227.28   28.90
  -4   1   6  218.78   12.40
  -4  -1  -6  227.28   28.90
  -4  -1  -6  208.68   12.00
   4  -1  -6  207.58   11.40
   4  -1  -6  231.08   12.20
   4   1   6  232.48   12.80
   4  -1  -6  231.08   12.20
   4   1   6  182.98   28.10
   4  -1  -6  207.58   11.40
   4   1   6  232.48   12.80
   4   1   6  182.98   28.10
  -4   0   6 3202.28  109.59
  -4   0  -6 3251.57  110.19
  -4   0  -6 3373.16  121.49
  -4   0  -6 3251.57  110.19
  -4   0   6 3202.28  109.59
  -4   0  -6 3373.16  121.49
   4   0   6 3282.87  110.49
   4   0   6 3279.77  121.09
   4   0  -6 3204.48  109.79
   4   0   6 3282.87  110.49
   4   0  -6 3204.48  109.79
   4   0   6 3279.77  121.09
  -4   1  -6  191.18   12.10
  -4   1  -6  159.98    9.80
  -4   1  -6  214.18   25.70
  -4   1  -6  214.18   25.70
  -4   1  -6  191.18   12.10
  -4  -1   6  217.18   17.60
  -4  -1   6  217.18   17.60
  -4   1  -6  159.98    9.80
   4   1  -6  201.88    9.10
   4   1  -6  201.88    9.10
   4  -1   6  214.38   11.50
   4  -1   6  228.98   11.90
   4  -1   6  244.48   30.00
   4  -1   6  228.98   11.90
   4  -1   6  244.48   30.00
   4  -1   6  214.38   11.50
  -4   2  -6  149.29   11.10
  -4   2  -6  149.79   11.80
  -4  -2   6  156.88   21.30
  -4   2  -6  149.29   11.10
  -4   2  -6  149.79   11.80
  -4  -2   6  156.88   21.30
   4  -2   6  147.89   26.30
   4  -2   6  147.89   26.30
   4  -2   6  165.98   10.60
   4  -2   6  149.29   10.10
   4  -2   6  165.98   10.60
   4  -2   6  158.98   10.60
   4  -2   6  158.98   10.60
   4  -2   6  149.29   10.10
  -4   3  -6  205.38   15.60
  -4  -3   6  194.78   31.10
  -4  -3   6  194.78   31.10
  -4   3  -6  205.38   15.60
  -4  -3   6  278.07   14.50
  -4  -3   6  278.07   14.50
   4  -3   6  209.98   12.50
   4  -3   6  201.08   13.00
   4  -3   6  209.98   12.50
   4  -3   6  201.08   13.00
   4  -3   6  197.28   32.70
   4  -3   6  197.28   32.70
  -4  -4   6  126.39   12.50
  -4   4  -6  114.19   13.00
  -4   4  -6  114.19   13.00
  -4  -4   6  126.39   12.50
   4  -4   6  109.49   10.20
   4  -4   6  109.49   10.20
  -5  -4  -6  765.82   33.90
  -5  -4  -6  751.12   30.60
  -5   4   6  727.23   33.70
  -5  -4  -6  751.12   30.60
  -5   4   6  727.23   33.70
  -5  -4  -6  765.82   33.90
   5   4   6  723.43   33.00
   5   4   6  723.43   33.00
   5  -4  -6  773.02   33.30
   5  -4  -6  774.52   31.70
   5  -4  -6  774.52   31.70
   5  -4  -6  773.02   33.30
  -5   3   6   36.00    9.90
  -5  -3  -6   63.19    7.80
  -5   3   6   36.00    9.90
  -5  -3  -6   57.69   10.40
  -5   3   6   59.99    9.40
  -5   3   6   61.69    8.90
  -5   3   6   75.29    9.70
  -5   3   6   61.69    8.90
  -5   3   6   59.99    9.40
  -5   3   6   75.29    9.70
  -5  -3  -6   57.69   10.40
  -5  -3  -6   63.19    7.80
   5   3   6   50.69    9.20
   5  -3  -6   56.19   10.20
   5  -3  -6   46.20   16.90
   5  -3  -6   61.59    8.90
   5  -3  -6   46.20   16.90
   5   3   6   50.69    9.20
   5  -3  -6   56.19   10.20
   5  -3  -6   61.59    8.90
  -5  -2  -6  388.56   18.30
  -5   2   6  401.26   17.40
  -5   2   6  401.26   17.40
  -5   2   6  388.96   19.20
  -5   2   6  443.16   19.50
  -5  -2  -6  441.36   19.30
  -5   2   6  443.16   19.50
  -5  -2  -6  441.36   19.30
  -5  -2  -6  388.56   18.30
  -5   2   6  388.96   19.20
  -5  -2  -6  433.16   17.80
  -5  -2  -6  433.16   17.80
  -5   2   6  405.26   20.60
  -5   2   6  405.26   20.60
   5   2   6  423.86   19.20
   5   2   6  405.76   18.60
   5  -2  -6  447.36   19.00
   5   2   6  405.76   18.60
   5  -2  -6  447.36   19.00
   5  -2  -6  409.06   28.60
   5   2   6  423.86   19.20
   5  -2  -6  409.06   28.60
  -5  -1  -6  106.09    9.40
  -5  -1  -6  102.49    8.80
  -5   1   6  118.99   10.70
  -5   1   6  100.39    9.70
  -5  -1  -6  106.09    9.40
  -5   1   6  100.39    9.70
  -5   1   6  118.99   10.70
  -5  -1  -6  102.49    8.80
   5   1   6  114.29   10.70
   5   1   6  105.49   17.60
   5  -1  -6   96.59    7.70
   5   1   6  105.49   17.60
   5  -1  -6   96.59    7.70
   5   1   6  114.29   10.70
  -5   0  -6   -5.90    6.40
  -5   0   6  -11.90    6.80
  -5   0   6   -5.90    4.50
  -5   0  -6    4.10    5.20
  -5   0   6    5.50    6.80
  -5   0   6   -5.90    4.50
  -5   0  -6   -5.90    6.40
  -5   0  -6   -3.40   14.40
  -5   0  -6    4.10    5.20
  -5   0   6    5.50    6.80
  -5   0  -6   -3.40   14.40
  -5   0   6  -11.90    6.80
   5   0   6    6.60   15.00
   5   0  -6   -6.00    4.40
   5   0  -6   -2.00    4.60
   5   0   6    7.60    5.60
   5   0   6    7.60    5.60
   5   0   6    6.60   15.00
   5   0  -6   -2.00    4.60
   5   0  -6   -6.00    4.40
  -5  -1   6  102.79   10.60
  -5   1  -6   95.69   10.10
  -5   1  -6   95.69   10.10
  -5   1  -6  100.59    8.50
  -5  -1   6  102.79   10.60
  -5   1  -6  100.59    8.50
   5   1  -6  100.39    7.60
   5  -1   6   99.49    9.40
   5  -1   6  106.79    8.30
   5  -1   6   99.49    9.40
   5  -1   6   96.29    9.60
   5  -1   6   96.29    9.60
   5  -1   6   81.09   18.90
   5  -1   6   81.09   18.90
   5   1  -6  100.39    7.60
   5  -1   6  106.79    8.30
  -5   2  -6  411.06   19.20
  -5  -2   6  368.96   17.90
  -5  -2   6  376.66   19.20
  -5   2  -6  411.06   19.20
  -5   2  -6  370.96   17.70
  -5  -2   6  410.06   28.70
  -5  -2   6  376.66   19.20
  -5   2  -6  370.96   17.70
  -5  -2   6  368.96   17.90
  -5  -2   6  410.06   28.70
   5  -2   6  402.86   18.00
   5  -2   6  390.26   17.70
   5  -2   6  395.36   16.80
   5  -2   6  423.06   35.10
   5  -2   6  402.86   18.00
   5  -2   6  390.26   17.70
   5  -2   6  395.36   16.80
   5  -2   6  423.06   35.10
  -5  -3   6   57.39    9.10
  -5  -3   6   50.59   17.90
  -5   3  -6   55.19   10.10
  -5  -3   6   50.59   17.90
  -5   3  -6   55.19   10.10
  -5  -3   6   57.39    9.10
   5  -3   6   39.20   19.80
   5  -3   6   54.29    7.80
   5  -3   6   39.20   19.80
   5  -3   6   56.59    7.60
   5  -3   6   56.59    7.60
   5  -3   6   54.29    7.80
  -5  -4   6  714.23   30.70
  -5  -4   6  714.23   30.70
  -5   4  -6  699.73   31.80
  -5   4  -6  699.73   31.80
   5  -4   6  713.43   29.10
   5  -4   6  713.43   29.10
  -6  -4  -6   10.90    8.10
  -6   4   6    4.60   10.80
  -6  -4  -6    9.10   11.80
  -6  -4  -6    9.10   11.80
  -6   4   6    4.60   10.80
  -6  -4  -6   10.90    8.10
   6  -4  -6   -3.40    8.80
   6  -4  -6    8.70    9.80
   6   4   6   16.80   10.00
   6  -4  -6    8.70    9.80
   6   4   6   16.80   10.00
   6  -4  -6   -3.40    8.80
  -6   3   6  151.58   14.60
  -6   3   6  134.39   12.20
  -6  -3  -6  150.88   13.50
  -6   3   6  169.08   15.90
  -6  -3  -6  151.08   13.00
  -6   3   6  169.08   15.90
  -6  -3  -6  150.88   13.50
  -6  -3  -6  151.08   13.00
  -6   3   6  151.58   14.60
  -6   3   6  134.39   12.20
   6  -3  -6  160.38   23.50
   6  -3  -6  163.98   12.70
   6  -3  -6  160.38   23.50
   6  -3  -6  142.89   12.70
   6  -3  -6  163.98   12.70
   6  -3  -6  142.89   12.70
   6   3   6  140.09   12.20
   6   3   6  140.09   12.20
  -6   2   6  185.38   13.30
  -6   2   6  171.98   13.90
  -6  -2  -6  173.48   12.00
  -6  -2  -6  208.18   12.50
  -6   2   6  179.08   15.60
  -6   2   6  166.58   11.90
  -6  -2  -6  191.28   13.70
  -6   2   6  185.38   13.30
  -6   2   6  179.08   15.60
  -6   2   6  185.38   10.90
  -6   2   6  171.98   13.90
  -6   2   6  166.58   11.90
  -6  -2  -6  173.48   12.00
  -6   2   6  185.38   10.90
  -6  -2  -6  191.28   13.70
  -6  -2  -6  208.18   12.50
   6   2   6  186.08   12.90
   6   2   6  195.88   13.40
   6   2   6  195.88   13.40
   6  -2  -6  188.58   23.70
   6   2   6  186.08   12.90
   6  -2  -6  199.38   12.90
   6  -2  -6  199.38   12.90
   6  -2  -6  188.58   23.70
  -6  -1  -6  376.26   16.50
  -6  -1  -6  376.26   16.50
  -6   1   6  367.56   18.00
  -6   1   6  367.56   18.00
  -6   1   6  401.76   20.60
  -6   1   6  401.76   20.60
  -6   1   6  392.86   17.60
  -6   1   6  392.86   17.60
  -6   1   6  385.26   16.70
  -6  -1  -6  372.96   17.40
  -6  -1  -6  376.76   18.50
  -6   1   6  385.26   16.70
  -6  -1  -6  372.96   17.40
  -6  -1  -6  376.76   18.50
   6  -1  -6  362.46   16.70
   6  -1  -6  362.46   16.70
   6   1   6  422.56   32.60
   6   1   6  401.36   18.20
   6   1   6  401.36   18.20
   6   1   6  356.06   17.00
   6   1   6  356.06   17.00
   6   1   6  422.56   32.60
  -6   0   6  490.35   19.90
  -6   0   6  485.55   21.40
  -6   0  -6  486.35   20.40
  -6   0  -6  486.35   20.40
  -6   0  -6  477.75   21.30
  -6   0   6  480.75   22.10
  -6   0   6  485.55   21.40
  -6   0   6  490.35   19.90
  -6   0  -6  483.35   20.40
  -6   0  -6  477.75   21.30
  -6   0  -6  483.35   20.40
  -6   0   6  480.75   22.10
   6   0   6  510.55   37.60
   6   0   6  510.55   37.60
   6   0  -6  485.15   19.70
   6   0   6  501.25   21.20
   6   0   6  501.25   21.20
   6   0  -6  485.15   19.70
  -6   1  -6  354.36   17.30
  -6  -1   6  352.56   18.00
  -6  -1   6  366.96   18.10
  -6  -1   6  352.56   18.00
  -6   1  -6  365.96   17.60
  -6  -1   6  366.96   18.10
  -6   1  -6  365.96   17.60
  -6   1  -6  354.36   17.30
   6  -1   6  364.76   16.90
   6  -1   6  370.76   38.40
   6  -1   6  376.96   17.30
   6  -1   6  370.76   38.40
   6  -1   6  376.96   17.30
   6  -1   6  348.17   16.30
   6  -1   6  348.17   16.30
   6  -1   6  364.76   16.90
  -6  -2   6  179.58   15.20
  -6   2  -6  179.48   12.70
  -6  -2   6  179.58   15.20
  -6   2  -6  179.48   12.70
  -6   2  -6  184.08   14.10
  -6  -2   6  156.78   12.90
  -6  -2   6  156.78   12.90
  -6   2  -6  184.08   14.10
   6  -2   6  160.78   12.20
   6  -2   6  160.78   12.20
   6  -2   6  160.38   25.00
   6  -2   6  178.88   12.80
   6  -2   6  181.38   12.00
   6  -2   6  178.88   12.80
   6  -2   6  181.38   12.00
   6  -2   6  160.38   25.00
  -6   3  -6  160.78   15.10
  -6   3  -6  160.78   15.10
  -6  -3   6  126.19   12.00
  -6  -3   6  126.19   12.00
  -6  -3   6  140.69   28.00
  -6  -3   6  140.69   28.00
   6  -3   6  180.08   13.20
   6  -3   6  180.08   13.20
   6  -3   6  146.89   17.60
   6  -3   6  146.89   17.60
  -6   4  -6   18.10   10.50
  -6   4  -6   18.10   10.50
  -6  -4   6   13.70   10.70
  -6  -4   6   13.70   10.70
   6  -4   6   11.60    8.60
   6  -4   6   11.60    8.60
  -7  -4  -6    5.50    8.80
  -7   4   6    4.00   11.00
  -7   4   6    4.00   11.00
  -7  -4  -6    7.90   11.60
  -7  -4  -6    7.90   11.60
  -7  -4  -6    5.50    8.80
   7   4   6   16.80   10.50
   7  -4  -6   13.10   10.20
   7   4   6   16.80   10.50
   7  -4  -6   13.10   10.20
  -7   3   6  285.67   19.00
  -7   3   6  269.07   19.30
  -7   3   6  269.07   19.30
  -7   3   6  243.48   18.00
  -7   3   6  243.48   18.00
  -7   3   6  285.67   19.00
  -7  -3  -6  264.07   19.10
  -7  -3  -6  264.07   19.10
  -7  -3  -6  272.77   16.40
  -7  -3  -6  272.77   16.40
   7   3   6  304.97   17.60
   7   3   6  304.97   17.60
  -7  -2  -6  286.47   15.10
  -7   2   6  286.47   16.40
  -7  -2  -6  289.97   17.60
  -7  -2  -6  286.47   15.10
  -7   2   6  232.78   17.50
  -7   2   6  286.47   16.40
  -7   2   6  280.27   16.50
  -7  -2  -6  289.97   17.60
  -7   2   6  311.17   19.60
  -7   2   6  280.27   16.50
  -7   2   6  232.78   17.50
  -7   2   6  311.17   19.60
   7   2   6  293.37   16.70
   7  -2  -6  268.67   28.00
   7   2   6  264.07   15.30
   7  -2  -6  292.07   15.90
   7   2   6  264.07   15.30
   7  -2  -6  268.67   28.00
   7  -2  -6  292.07   15.90
   7   2   6  293.37   16.70
  -7   1   6 1006.70   36.20
  -7   1   6  989.80   37.50
  -7   1   6 1066.29   39.60
  -7   1   6  989.80   37.50
  -7  -1  -6  936.81   37.20
  -7   1   6 1006.70   36.20
  -7  -1  -6  988.40   38.10
  -7   1   6 1066.29   39.60
  -7  -1  -6  988.40   38.10
  -7  -1  -6  936.81   37.20
  -7   1   6  997.30   37.60
  -7  -1  -6  976.80   36.20
  -7  -1  -6  976.80   36.20
  -7   1   6  997.30   37.60
   7   1   6 1014.20   38.00
   7   1   6 1014.20   38.00
   7   1   6 1004.70   51.29
   7  -1  -6 1047.80   36.80
   7   1   6 1004.70   51.29
   7   1   6  997.80   36.60
   7  -1  -6 1047.80   36.80
   7   1   6  997.80   36.60
  -7   0  -6   -2.80    6.00
  -7   0  -6   -5.20    7.30
  -7   0   6    2.20    7.40
  -7   0  -6   -2.80    6.00
  -7   0   6    3.20    8.70
  -7   0   6    3.20    8.70
  -7   0   6    2.20    7.40
  -7   0  -6   -5.20    7.30
   7   0   6    1.50    8.30
   7   0   6    5.30    6.30
   7   0  -6    0.80    5.20
   7   0   6    1.50    8.30
   7   0   6    5.30    6.30
   7   0  -6    0.80    5.20
   7   0   6   14.40   16.40
   7   0   6   14.40   16.40
  -7  -1   6  942.61   42.60
  -7  -1   6  896.61   36.90
  -7  -1   6 1023.70   37.40
  -7  -1   6  896.61   36.90
  -7   1  -6  956.80   37.00
  -7  -1   6 1023.70   37.40
  -7   1  -6  921.51   36.50
  -7  -1   6  942.61   42.60
  -7   1  -6  956.80   37.00
  -7   1  -6  921.51   36.50
   7   1  -6  954.90   35.20
   7  -1   6  989.20   36.80
   7  -1   6  971.60   35.50
   7   1  -6  954.90   35.20
   7  -1   6  971.60   35.50
   7  -1   6 1066.79   60.09
   7  -1   6 1066.79   60.09
   7  -1   6  989.20   36.80
  -7  -2   6  251.87   16.70
  -7   2  -6  266.07   16.30
  -7  -2   6  251.87   16.70
  -7   2  -6  301.17   17.80
  -7  -2   6  270.57   12.00
  -7  -2   6  256.57   18.40
  -7  -2   6  256.57   18.40
  -7   2  -6  266.07   16.30
  -7   2  -6  301.17   17.80
  -7  -2   6  270.57   12.00
   7  -2   6  227.18   40.10
   7  -2   6  262.57   14.90
   7  -2   6  227.18   40.10
   7  -2   6  280.67   16.10
   7  -2   6  262.57   14.90
   7  -2   6  280.67   16.10
  -7   3  -6  263.47   18.40
  -7  -3   6  220.58   30.60
  -7   3  -6  263.47   18.40
  -7  -3   6  220.58   30.60
  -7  -3   6  217.98   18.20
  -7  -3   6  217.98   18.20
   7  -3   6  252.17   15.20
   7  -3   6  252.17   15.20
  -7  -4   6   18.40    6.20
  -7   4  -6   15.10   11.30
  -7  -4   6   18.40    6.20
  -7   4  -6   15.10   11.30
   7  -4   6    7.20    8.80
   7  -4   6    7.20    8.80
  -8   4   6   16.40   11.40
  -8  -4  -6    9.30   12.10
  -8  -4  -6   15.60    9.10
  -8  -4  -6   15.60    9.10
  -8  -4  -6    9.30   12.10
  -8   4   6   16.40   11.40
   8  -4  -6    6.60    9.90
   8  -4  -6    6.60    9.90
   8   4   6   15.00   10.30
   8   4   6   15.00   10.30
  -8  -3  -6  239.38   19.10
  -8   3   6  255.27   19.30
  -8   3   6  233.98   18.50
  -8  -3  -6  239.38   19.10
  -8  -3  -6  241.18   16.40
  -8   3   6  233.98   18.50
  -8  -3  -6  241.18   16.40
  -8   3   6  255.27   19.30
   8   3   6  229.98   16.60
   8  -3  -6  234.58   16.60
   8  -3  -6  234.58   16.60
   8   3   6  229.98   16.60
  -8  -2  -6  112.69   10.00
  -8   2   6  104.99   14.10
  -8   2   6   95.89   10.40
  -8   2   6   81.59   10.50
  -8   2   6   95.89   10.40
  -8  -2  -6  112.69   10.00
  -8  -2  -6  109.59   12.20
  -8   2   6  104.99   14.10
  -8   2   6   89.59   11.70
  -8   2   6   89.59   11.70
  -8  -2  -6  109.59   12.20
  -8   2   6   81.59   10.50
   8   2   6  103.09    9.50
   8   2   6  103.09    9.50
   8  -2  -6  107.59   10.20
   8   2   6   99.19   10.50
   8   2   6   99.19   10.50
   8  -2  -6  107.59   10.20
  -8   1   6  164.08   13.50
  -8  -1  -6  194.68   12.50
  -8  -1  -6  177.08   17.20
  -8  -1  -6  178.78   12.60
  -8   1   6  188.28   16.50
  -8  -1  -6  177.08   17.20
  -8  -1  -6  178.78   12.60
  -8   1   6  220.88   18.80
  -8   1   6  199.38   11.90
  -8   1   6  188.28   16.50
  -8   1   6  164.08   13.50
  -8  -1  -6  194.68   12.50
  -8   1   6  199.38   11.90
  -8   1   6  220.88   18.80
   8  -1  -6  198.58   13.10
   8   1   6  185.98   14.80
   8   1   6  185.98   14.80
   8  -1  -6  198.58   13.10
   8   1   6  199.38   12.70
   8   1   6  199.38   12.70
  -8   0  -6   72.29    7.60
  -8   0   6   84.19   11.00
  -8   0  -6   58.99   10.30
  -8   0  -6   72.29    7.60
  -8   0  -6   83.39    9.50
  -8   0  -6   83.39    9.50
  -8   0   6   84.19   11.00
  -8   0   6   85.09   12.30
  -8   0   6   85.09   12.30
  -8   0  -6   58.99   10.30
   8   0   6   84.29    9.70
   8   0   6   93.39   20.30
   8   0  -6   90.39    8.40
   8   0   6   84.29    9.70
   8   0   6   93.39   20.30
   8   0  -6   90.39    8.40
   8   0   6   81.59    9.40
   8   0   6   81.59    9.40
  -8  -1   6  192.58   16.80
  -8  -1   6  192.58   16.80
  -8  -1   6  199.18   16.60
  -8   1  -6  170.08   14.40
  -8   1  -6  170.08   14.40
  -8  -1   6  199.18   16.60
  -8   1  -6  164.48   15.80
  -8   1  -6  164.48   15.80
   8  -1   6  166.08   13.80
   8  -1   6  171.88   32.70
   8  -1   6  171.88   32.70
   8   1  -6  173.98   12.70
   8  -1   6  166.08   13.80
   8   1  -6  173.98   12.70
   8  -1   6  184.78   13.30
   8  -1   6  184.78   13.30
  -8  -2   6   79.29   11.30
  -8  -2   6  104.29    7.60
  -8  -2   6  118.29   12.70
  -8   2  -6   97.49   12.20
  -8   2  -6   97.29   10.90
  -8   2  -6   97.49   12.20
  -8   2  -6   97.29   10.90
  -8  -2   6  118.29   12.70
  -8  -2   6  104.29    7.60
  -8  -2   6   79.29   11.30
   8  -2   6  107.09   10.20
   8  -2   6   71.69    9.90
   8  -2   6  107.09   10.20
   8  -2   6   35.80   27.20
   8  -2   6   35.80   27.20
   8  -2   6   71.69    9.90
  -8   3  -6  218.58   18.30
  -8   3  -6  218.58   18.30
  -8  -3   6  206.98   19.70
  -8  -3   6  222.38   12.10
  -8  -3   6  206.98   19.70
  -8  -3   6  222.38   12.10
   8  -3   6  219.68   15.80
   8  -3   6  219.68   15.80
  -8  -4   6   17.40    6.60
  -8   4  -6   21.80   12.30
  -8  -4   6   17.40    6.60
  -8   4  -6   21.80   12.30
   8  -4   6   14.60    9.20
   8  -4   6   14.60    9.20
  -9  -3  -6   54.79   12.00
  -9   3   6   61.79   10.90
  -9  -3  -6   54.79   12.00
  -9   3   6   61.79   10.90
  -9  -3  -6   51.79    9.70
  -9   3   6   65.49   13.00
  -9   3   6   65.49   13.00
  -9  -3  -6   51.79    9.70
   9  -3  -6   65.89   10.20
   9  -3  -6   65.89   10.20
  -9   2   6  213.48   20.10
  -9  -2  -6  198.38   18.90
  -9  -2  -6  198.38   18.90
  -9   2   6  209.18   15.20
  -9   2   6  194.98   18.50
  -9   2   6  194.98   18.50
  -9   2   6  213.48   20.10
  -9   2   6  209.18   15.20
  -9  -2  -6  219.58   15.20
  -9  -2  -6  219.58   15.20
   9  -2  -6  226.28   15.60
   9  -2  -6  226.28   15.60
  -9   1   6  200.38   18.70
  -9  -1  -6  198.88   15.80
  -9   1   6  198.98   20.00
  -9  -1  -6  205.78   13.80
  -9   1   6  187.98   13.20
  -9  -1  -6  187.68   13.40
  -9   1   6  200.38   18.70
  -9   1   6  198.98   20.00
  -9   1   6  187.98   13.20
  -9  -1  -6  198.88   15.80
  -9  -1  -6  205.78   13.80
  -9   1   6  179.88   14.50
  -9  -1  -6  187.68   13.40
  -9   1   6  179.88   14.50
   9  -1  -6  231.58   14.30
   9  -1  -6  231.58   14.30
   9   1   6  190.48   15.70
   9   1   6  190.48   15.70
  -9   0  -6   -7.60    7.70
  -9   0   6    2.50   11.50
  -9   0   6    2.80   10.10
  -9   0  -6   -7.60    7.70
  -9   0  -6  -20.90    9.40
  -9   0   6    2.50   11.50
  -9   0  -6   -1.30    5.80
  -9   0  -6   -1.30    5.80
  -9   0  -6  -20.90    9.40
  -9   0   6    2.80   10.10
  -9   0   6    3.30    6.00
  -9   0   6    3.30    6.00
   9   0   6  -27.60   15.60
   9   0   6   -2.00    7.30
   9   0   6   27.40   18.00
   9   0   6   27.40   18.00
   9   0  -6    7.10    7.10
   9   0   6   -2.00    7.30
   9   0  -6    7.10    7.10
   9   0   6  -27.60   15.60
  -9   1  -6  182.48   15.90
  -9  -1   6  213.48   12.20
  -9  -1   6  213.48   12.20
  -9   1  -6  182.48   15.90
  -9   1  -6  191.18   15.10
  -9  -1   6  197.98   19.20
  -9   1  -6  191.18   15.10
  -9  -1   6  240.78   19.30
  -9  -1   6  240.78   19.30
  -9  -1   6  197.98   19.20
   9  -1   6  162.68   14.80
   9  -1   6  180.28   14.30
   9  -1   6  180.28   14.30
   9  -1   6  162.68   14.80
  -9   2  -6  196.08   17.20
  -9   2  -6  184.18   17.60
  -9  -2   6  177.98   18.80
  -9  -2   6  177.98   18.80
  -9   2  -6  184.18   17.60
  -9   2  -6  196.08   17.20
  -9  -2   6  209.48   12.30
  -9  -2   6  204.08   19.80
  -9  -2   6  204.08   19.80
  -9  -2   6  209.48   12.30
   9  -2   6  231.08   15.20
   9  -2   6  231.08   15.20
  -9  -3   6   46.50    7.40
  -9  -3   6   46.50    7.40
  -9  -3   6   28.00   12.50
  -9   3  -6   63.09   13.00
  -9   3  -6   63.09   13.00
  -9  -3   6   28.00   12.50
   9  -3   6   51.89   10.30
   9  -3   6   51.89   10.30
 -10   3   6   40.40   12.80
 -10  -3  -6   27.40   12.20
 -10   3   6   35.80   10.40
 -10  -3  -6   21.90    9.80
 -10   3   6   40.40   12.80
 -10   3   6   35.80   10.40
 -10  -3  -6   21.90    9.80
 -10  -3  -6   27.40   12.20
  10  -3  -6   19.70    9.70
  10  -3  -6   19.70    9.70
 -10   2   6  312.67   23.10
 -10  -2  -6  295.87   18.20
 -10   2   6  312.67   23.10
 -10   2   6  315.87   17.60
 -10   2   6  260.77   21.20
 -10  -2  -6  295.87   18.20
 -10   2   6  315.87   17.60
 -10  -2  -6  330.27   21.80
 -10  -2  -6  330.27   21.80
 -10   2   6  260.77   21.20
  10  -2  -6  342.07   18.70
  10  -2  -6  342.07   18.70
 -10   1   6   10.40   13.40
 -10   1   6   10.40   13.40
 -10   1   6   24.30   11.90
 -10  -1  -6    3.50   11.40
 -10   1   6   -2.30    7.50
 -10   1   6   -2.30    7.50
 -10  -1  -6    3.50   11.40
 -10  -1  -6   26.00    8.20
 -10  -1  -6   11.70    6.80
 -10   1   6   24.30   11.90
 -10  -1  -6   26.00    8.20
 -10  -1  -6   11.70    6.80
  10   1   6    9.40    8.30
  10   1   6    9.40    8.30
  10  -1  -6    1.80    7.70
  10  -1  -6    1.80    7.70
 -10   0   6  576.94   28.80
 -10   0  -6  592.04   26.90
 -10   0   6  580.64   24.30
 -10   0   6  576.94   28.80
 -10   0  -6  561.14   28.90
 -10   0   6  556.14   29.60
 -10   0   6  580.64   24.30
 -10   0  -6  561.14   28.90
 -10   0   6  556.14   29.60
 -10   0  -6  592.04   26.90
  10   0  -6  571.84   25.80
  10   0   6  520.75   26.80
  10   0  -6  571.84   25.80
  10   0   6  520.75   26.80
  10   0  -6  625.04   25.60
  10   0  -6  625.04   25.60
  10   0   6  691.53   48.30
  10   0   6  691.53   48.30
 -10   1  -6   22.70   11.10
 -10  -1   6   36.60   12.00
 -10   1  -6   22.70   11.10
 -10  -1   6   11.40   12.30
 -10  -1   6    2.50    6.70
 -10  -1   6   36.60   12.00
 -10  -1   6    2.50    6.70
 -10   1  -6    5.50    9.30
 -10  -1   6   11.40   12.30
 -10   1  -6    5.50    9.30
 -10  -2   6  223.38   21.30
 -10  -2   6  223.38   21.30
 -10   2  -6  283.37   19.90
 -10   2  -6  301.17   20.80
 -10  -2   6  303.47   22.50
 -10  -2   6  273.27   14.80
 -10   2  -6  283.37   19.90
 -10   2  -6  301.17   20.80
 -10  -2   6  303.47   22.50
 -10  -2   6  273.27   14.80
  10  -2   6  346.47   18.80
  10  -2   6  346.47   18.80
 -10  -3   6   31.30    7.50
 -10  -3   6   15.50   13.90
 -10   3  -6   42.70   12.80
 -10  -3   6   15.50   13.90
 -10  -3   6   31.30    7.50
 -10   3  -6   42.70   12.80
  10  -3   6   35.10   12.10
  10  -3   6   35.10   12.10
 -11  -3  -6  119.49   15.40
 -11  -3  -6  146.89   13.40
 -11   3   6  133.59   13.90
 -11   3   6  133.59   13.90
 -11   3   6  171.78   18.00
 -11  -3  -6  119.49   15.40
 -11   3   6  171.78   18.00
 -11  -3  -6  146.89   13.40
  11  -3  -6  145.79   13.50
  11  -3  -6  145.79   13.50
 -11  -2  -6   66.49   13.50
 -11   2   6   61.79   14.60
 -11  -2  -6   62.79   10.70
 -11   2   6   60.79   13.90
 -11   2   6   61.79   14.60
 -11  -2  -6   62.79   10.70
 -11   2   6   60.79   13.90
 -11  -2  -6   66.49   13.50
  11  -2  -6   58.29   10.10
  11  -2  -6   58.29   10.10
 -11   1   6  106.19   15.10
 -11  -1  -6  107.79   14.50
 -11   1   6  106.19   15.10
 -11   1   6  106.09   11.90
 -11  -1  -6  147.89   14.10
 -11   1   6   83.59   15.20
 -11   1   6  106.09   11.90
 -11  -1  -6  147.89   14.10
 -11  -1  -6  107.39   11.10
 -11   1   6   83.59   15.20
 -11  -1  -6  107.39   11.10
 -11  -1  -6  107.79   14.50
  11   1   6   87.49   11.80
  11  -1  -6  113.09   14.20
  11  -1  -6  107.29   11.30
  11   1   6   87.49   11.80
  11  -1  -6  107.29   11.30
  11  -1  -6  113.09   14.20
 -11   0   6    4.10   13.20
 -11   0   6    1.20    8.00
 -11   0  -6  -11.50   11.40
 -11   0   6   11.50   13.00
 -11   0   6   11.50   13.00
 -11   0   6    1.20    8.00
 -11   0  -6    1.60    9.20
 -11   0  -6    1.60    9.20
 -11   0   6    4.10   13.20
 -11   0  -6  -11.50   11.40
  11   0  -6   -9.90    7.90
  11   0  -6   -9.90    7.90
  11   0   6   51.09   21.10
  11   0   6   51.09   21.10
 -11  -1   6   93.09    9.80
 -11  -1   6   93.09    9.80
 -11   1  -6   80.49   12.50
 -11  -1   6  107.59   15.60
 -11   1  -6   80.49   12.50
 -11  -1   6  115.49   15.10
 -11   1  -6  102.19   14.10
 -11  -1   6  107.59   15.60
 -11  -1   6  115.49   15.10
 -11   1  -6  102.19   14.10
 -11  -2   6   43.70    7.90
 -11  -2   6   28.80   13.20
 -11   2  -6   65.89   13.40
 -11  -2   6   45.70   14.20
 -11   2  -6   37.90   11.70
 -11   2  -6   65.89   13.40
 -11  -2   6   43.70    7.90
 -11   2  -6   37.90   11.70
 -11  -2   6   28.80   13.20
 -11  -2   6   45.70   14.20
 -11   3  -6  149.29   17.30
 -11  -3   6  123.29   10.70
 -11  -3   6  104.59   17.30
 -11   3  -6  149.29   17.30
 -11  -3   6  104.59   17.30
 -11  -3   6  123.29   10.70
 -12  -2  -6   75.89   15.20
 -12  -2  -6   66.89   11.70
 -12  -2  -6   75.89   15.20
 -12   2   6   76.99   15.40
 -12   2   6   76.99   15.70
 -12  -2  -6   66.89   11.70
 -12   2   6   76.99   15.70
 -12   2   6   76.99   15.40
  12  -2  -6   53.29   10.50
  12  -2  -6   53.29   10.50
 -12  -1  -6   30.90   13.50
 -12  -1  -6   23.70    8.50
 -12   1   6   47.40   14.70
 -12   1   6   37.70   14.80
 -12  -1  -6   52.79   10.20
 -12  -1  -6   23.70    8.50
 -12   1   6   47.40   14.70
 -12  -1  -6   52.79   10.20
 -12   1   6   37.70   14.80
 -12  -1  -6   30.90   13.50
  12  -1  -6   47.30    9.80
  12  -1  -6   47.30    9.80
 -12   0   6   27.30    8.10
 -12   0  -6   29.40   12.80
 -12   0  -6   50.69   11.30
 -12   0   6   27.30    8.10
 -12   0  -6   29.40   12.80
 -12   0  -6   50.69   11.30
 -12   0   6   43.70   14.60
 -12   0   6   47.70   14.70
 -12   0   6   43.70   14.60
 -12   0   6   47.70   14.70
  12   0  -6   22.20    9.50
  12   0  -6   22.20    9.50
 -12  -1   6   56.69    9.20
 -12   1  -6   56.49   12.40
 -12   1  -6   35.50   12.80
 -12  -1   6   46.00   14.80
 -12  -1   6   45.70   14.90
 -12  -1   6   56.69    9.20
 -12   1  -6   56.49   12.40
 -12  -1   6   45.70   14.90
 -12   1  -6   35.50   12.80
 -12  -1   6   46.00   14.80
 -12  -2   6   46.50   16.10
 -12  -2   6   73.69    9.70
 -12   2  -6   81.69   13.50
 -12   2  -6   81.69   13.50
 -12  -2   6   45.90   15.60
 -12  -2   6   45.90   15.60
 -12   2  -6   50.59   13.40
 -12  -2   6   46.50   16.10
 -12   2  -6   50.59   13.40
 -12  -2   6   73.69    9.70
 -13  -1  -6  308.07   25.10
 -13   1   6  341.87   26.60
 -13   1   6  298.67   26.20
 -13  -1  -6  308.07   25.10
 -13   1   6  341.87   26.60
 -13   1   6  298.67   26.20
  13  -1  -6  321.07   20.10
  13  -1  -6  321.07   20.10
 -13   0  -6   13.80   10.40
 -13   0   6   -4.30   14.70
 -13   0  -6   13.80   10.40
 -13   0   6    4.30    8.40
 -13   0   6   22.50   14.60
 -13   0  -6  -19.30   12.40
 -13   0   6   22.50   14.60
 -13   0   6    4.30    8.40
 -13   0   6   -4.30   14.70
 -13   0  -6  -19.30   12.40
 -13  -1   6  284.07   17.80
 -13   1  -6  312.07   22.50
 -13   1  -6  336.87   25.10
 -13  -1   6  284.07   17.80
 -13  -1   6  319.07   27.20
 -13   1  -6  336.87   25.10
 -13  -1   6  319.07   27.20
 -13  -1   6  290.67   25.60
 -13  -1   6  290.67   25.60
 -13   1  -6  312.07   22.50
 -14   0   6  197.38   21.40
 -14   0  -6  220.98   20.70
 -14   0   6  215.18   21.30
 -14   0  -6  230.58   20.10
 -14   0   6  208.38   16.70
 -14   0   6  208.38   16.70
 -14   0   6  197.38   21.40
 -14   0  -6  220.98   20.70
 -14   0   6  215.18   21.30
 -14   0  -6  230.58   20.10
   0   4   7   -0.40    9.30
   0   4   7   -2.50    9.00
   0  -4  -7   -3.60   10.60
   0  -4  -7    7.30    7.40
   0   4   7   -2.50    9.00
   0   4   7   -0.40    9.30
   0  -4  -7    7.30    7.40
   0  -4  -7   -3.60   10.60
   0   3   7  267.27   16.00
   0   3   7  265.87   16.70
   0  -3  -7  282.47   17.60
   0  -3  -7  288.97   14.70
   0  -3  -7  282.47   17.60
   0   3   7  267.27   16.00
   0   3   7  265.87   16.70
   0   3   7  218.68   15.40
   0   3   7  218.68   15.40
   0  -3  -7  288.97   14.70
   0   2   7   -7.00    5.40
   0  -2  -7   -6.40    5.20
   0  -2  -7  -15.90    6.10
   0  -2  -7    4.70    4.70
   0   2   7   -7.50    5.40
   0   2   7   -7.00    5.40
   0  -2  -7  -15.90    6.10
   0   2   7   -2.10    6.40
   0   2   7   -7.50    5.40
   0  -2  -7    4.70    4.70
   0   2   7   -2.10    6.40
   0  -2  -7   -6.40    5.20
   0  -1  -7 2593.54   88.59
   0   1   7 2630.24   88.69
   0   1   7 2630.24   88.69
   0  -1  -7 2593.54   88.59
   0   0  -7   11.70   10.30
   0   0   7   -1.40    4.70
   0   0  -7   -0.80    3.00
   0   0   7   -1.40    4.70
   0   0   7   12.20   11.00
   0   0  -7   11.70   10.30
   0   0   7   12.20   11.00
   0   0  -7   -0.80    3.00
   0   1  -7 2370.76   80.39
   0   1  -7 2370.76   80.39
   0  -1   7 2440.66   88.79
   0  -1   7 2440.66   88.79
   0  -2   7   -3.50   11.90
   0  -2   7   -3.50   11.90
   0  -3   7  209.98   12.20
   0  -3   7  227.18   30.30
   0  -3   7  227.18   30.30
   0  -3   7  209.98   12.20
   0  -4   7   -4.70    5.60
   0  -4   7   -4.70    5.60
   0  -4   7    4.10    8.40
   0  -4   7    4.10    8.40
  -1  -4  -7  255.77   16.40
  -1  -4  -7  260.97   20.20
  -1  -4  -7  255.77   16.40
  -1   4   7  253.37   19.10
  -1   4   7  225.58   18.40
  -1   4   7  225.58   18.40
  -1   4   7  253.37   19.10
  -1  -4  -7  260.97   20.20
   1   4   7  263.57   18.40
   1   4   7  263.57   18.40
   1  -4  -7  268.37   20.40
   1  -4  -7  268.37   20.40
   1  -4  -7  260.47   16.50
   1  -4  -7  260.47   16.50
   1   4   7  239.08   18.70
   1   4   7  239.08   18.70
  -1   3   7  466.15   21.80
  -1  -3  -7  465.45   22.50
  -1   3   7  458.65   21.80
  -1   3   7  458.65   21.80
  -1  -3  -7  490.15   20.40
  -1   3   7  466.15   21.80
  -1   3   7  464.95   22.50
  -1  -3  -7  490.15   20.40
  -1   3   7  464.95   22.50
  -1  -3  -7  465.45   22.50
   1  -3  -7  462.95   23.30
   1  -3  -7  462.95   23.30
   1   3   7  454.95   22.00
   1   3   7  454.95   22.00
   1  -3  -7  498.35   22.50
   1   3   7  465.15   22.00
   1  -3  -7  498.35   22.50
   1   3   7  449.06   21.40
   1  -3  -7  526.15   20.70
   1  -3  -7  526.15   20.70
   1   3   7  449.06   21.40
   1   3   7  465.15   22.00
  -1  -2  -7  658.63   24.60
  -1  -2  -7  629.14   25.60
  -1   2   7  655.93   26.10
  -1   2   7  674.03   26.10
  -1   2   7  658.93   25.30
  -1   2   7  655.93   26.10
  -1   2   7  674.03   26.10
  -1  -2  -7  656.43   25.50
  -1   2   7  658.93   25.30
  -1  -2  -7  629.14   25.60
  -1  -2  -7  658.63   24.60
  -1  -2  -7  656.43   25.50
   1  -2  -7  640.24   25.60
   1   2   7  643.94   25.60
   1  -2  -7  678.53   25.60
   1  -2  -7  640.24   25.60
   1  -2  -7  678.53   25.60
   1   2   7  684.93   26.10
   1  -2  -7  630.24   25.60
   1   2   7  643.94   25.60
   1   2   7  645.04   25.50
   1   2   7  684.93   26.10
   1   2   7  645.04   25.50
   1  -2  -7  630.24   25.60
  -1  -1  -7  279.37   23.80
  -1   1   7  325.97   14.70
  -1   1   7  325.97   14.70
  -1  -1  -7  279.37   23.80
  -1  -1  -7  319.67   14.30
  -1  -1  -7  319.67   14.30
   1  -1  -7  314.47   14.20
   1  -1  -7  279.27   22.20
   1   1   7  341.57   14.90
   1  -1  -7  314.47   14.20
   1   1   7  341.57   14.90
   1  -1  -7  279.27   22.20
  -1   0  -7    6.80   10.70
  -1   0   7   11.90    9.20
  -1   0   7   11.90    9.20
  -1   0   7   -5.90    4.50
  -1   0  -7    6.80   10.70
  -1   0   7   -5.90    4.50
   1   0  -7    7.70    8.10
   1   0   7    3.70    4.80
   1   0   7    3.60   12.30
   1   0   7    3.70    4.80
   1   0   7    3.60   12.30
   1   0  -7   -1.60    3.50
   1   0  -7    7.70    8.10
   1   0  -7   -1.60    3.50
  -1   1  -7  295.37   23.80
  -1  -1   7  301.87   21.60
  -1   1  -7  295.37   23.80
  -1  -1   7  301.87   21.60
   1  -1   7  287.87   11.90
   1   1  -7  262.47   10.80
   1   1  -7  268.77   20.50
   1   1  -7  268.77   20.50
   1  -1   7  301.27   25.30
   1  -1   7  301.27   25.30
   1  -1   7  287.87   11.90
   1   1  -7  262.47   10.80
  -1  -2   7  603.74   35.20
  -1   2  -7  540.55   23.50
  -1   2  -7  540.55   23.50
  -1  -2   7  603.74   35.20
   1  -2   7  561.54   20.60
   1  -2   7  611.54   21.00
   1  -2   7  579.24   20.80
   1  -2   7  579.24   20.80
   1  -2   7  611.54   21.00
   1  -2   7  633.84   36.70
   1  -2   7  633.84   36.70
   1  -2   7  561.54   20.60
  -1  -3   7  414.16   35.70
  -1  -3   7  408.36   17.80
  -1   3  -7  409.56   19.40
  -1   3  -7  409.56   19.40
  -1  -3   7  414.16   35.70
  -1  -3   7  408.36   17.80
   1  -3   7  377.26   17.10
   1  -3   7  383.86   15.70
   1  -3   7  399.56   36.60
   1  -3   7  399.56   36.60
   1  -3   7  377.26   17.10
   1  -3   7  383.86   15.70
  -1  -4   7  215.08   11.40
  -1  -4   7  233.48   15.90
  -1  -4   7  233.48   15.90
  -1  -4   7  215.08   11.40
   1  -4   7  211.68   12.60
   1  -4   7  211.68   12.60
  -2   4   7   77.69   11.60
  -2  -4  -7   90.29   10.20
  -2   4   7   77.69   11.60
  -2  -4  -7   73.89   12.60
  -2   4   7   98.69   12.80
  -2  -4  -7   73.89   12.60
  -2  -4  -7   90.29   10.20
  -2   4   7   98.69   12.80
   2   4   7   80.99   11.50
   2  -4  -7   86.59   12.60
   2  -4  -7   65.09    9.60
   2   4   7   68.49   11.50
   2   4   7   80.99   11.50
   2  -4  -7   86.59   12.60
   2  -4  -7   65.09    9.60
   2   4   7   68.49   11.50
  -2  -3  -7  695.33   28.80
  -2   3   7  649.83   28.70
  -2  -3  -7  718.23   26.80
  -2  -3  -7  718.23   26.80
  -2   3   7  663.23   28.20
  -2   3   7  649.83   28.70
  -2  -3  -7  695.33   28.80
  -2   3   7  663.23   28.20
  -2   3   7  647.84   28.20
  -2   3   7  647.84   28.20
   2  -3  -7  707.73   27.10
   2  -3  -7  672.83   43.30
   2   3   7  673.03   28.50
   2   3   7  670.93   28.00
   2  -3  -7  707.73   27.10
   2   3   7  683.33   28.00
   2  -3  -7  672.83   43.30
   2   3   7  673.03   28.50
   2   3   7  683.33   28.00
   2  -3  -7  704.53   28.70
   2   3   7  670.93   28.00
   2  -3  -7  704.53   28.70
  -2   2   7 1426.96   49.70
  -2  -2  -7 1415.26   49.00
  -2   2   7 1426.96   49.70
  -2  -2  -7 1365.86   49.50
  -2  -2  -7 1399.66   49.99
  -2   2   7 1432.56   50.39
  -2  -2  -7 1415.26   49.00
  -2  -2  -7 1365.86   49.50
  -2   2   7 1432.56   50.39
  -2  -2  -7 1399.66   49.99
  -2   2   7 1421.56   50.39
  -2   2   7 1421.56   50.39
   2  -2  -7 1387.66   49.70
   2   2   7 1449.26   50.39
   2  -2  -7 1425.56   50.39
   2   2   7 1351.66   49.50
   2   2   7 1439.66   50.09
   2  -2  -7 1425.56   50.39
   2  -2  -7 1387.66   49.70
   2   2   7 1449.26   50.39
   2   2   7 1351.66   49.50
   2   2   7 1439.66   50.09
  -2  -1  -7  844.12   44.20
  -2   1   7  901.91   32.40
  -2   1   7  901.91   32.40
  -2  -1  -7  912.91   32.50
  -2  -1  -7  844.12   44.20
  -2  -1  -7  912.91   32.50
   2   1   7  806.02   43.40
   2   1   7  936.91   32.80
   2   1   7  936.91   32.80
   2  -1  -7  936.61   32.50
   2   1   7  806.02   43.40
   2  -1  -7  936.61   32.50
  -2   0   7 2829.02   93.59
  -2   0  -7 2400.66   93.79
  -2   0   7 2829.02   93.59
  -2   0  -7 2400.66   93.79
   2   0   7 3037.30  104.19
   2   0   7 2898.91   94.19
   2   0   7 2898.91   94.19
   2   0   7 3037.30  104.19
  -2   1  -7  917.71   31.90
  -2   1  -7  878.41   42.20
  -2  -1   7  862.01   38.00
  -2   1  -7  878.41   42.20
  -2   1  -7  917.71   31.90
  -2  -1   7  862.01   38.00
   2  -1   7  912.81   32.00
   2  -1   7  935.61   44.00
   2  -1   7  935.61   44.00
   2  -1   7  912.81   32.00
  -2   2  -7 1240.38   47.30
  -2  -2   7 1352.06   57.29
  -2   2  -7 1240.38   47.30
  -2  -2   7 1352.06   57.29
   2  -2   7 1349.66   59.89
   2  -2   7 1404.06   45.70
   2  -2   7 1310.87   45.50
   2  -2   7 1276.27   45.10
   2  -2   7 1404.06   45.70
   2  -2   7 1276.27   45.10
   2  -2   7 1349.66   59.89
   2  -2   7 1310.87   45.50
  -2  -3   7  638.34   42.00
  -2  -3   7  638.34   42.00
  -2   3  -7  578.34   25.90
  -2   3  -7  578.34   25.90
   2  -3   7  628.34   23.00
   2  -3   7  605.14   22.70
   2  -3   7  628.34   23.00
   2  -3   7  604.84   43.00
   2  -3   7  605.14   22.70
   2  -3   7  604.84   43.00
  -2  -4   7   73.79   10.10
  -2  -4   7   73.79   10.10
  -2   4  -7   82.59   12.70
  -2   4  -7   82.59   12.70
   2  -4   7   74.79    8.20
   2  -4   7   74.79    8.20
  -3  -4  -7  315.57   21.50
  -3  -4  -7  315.57   21.50
  -3  -4  -7  279.97   17.10
  -3   4   7  275.87   20.40
  -3   4   7  275.87   20.40
  -3   4   7  263.97   19.10
  -3   4   7  263.97   19.10
  -3  -4  -7  279.97   17.10
   3  -4  -7  275.97   16.90
   3  -4  -7  272.77   20.30
   3  -4  -7  275.97   16.90
   3   4   7  292.77   19.70
   3   4   7  275.47   18.10
   3   4   7  292.77   19.70
   3  -4  -7  272.77   20.30
   3   4   7  275.47   18.10
  -3  -3  -7  222.38   16.10
  -3  -3  -7  222.38   16.10
  -3   3   7  229.98   15.70
  -3   3   7  204.98   16.10
  -3  -3  -7  258.17   13.70
  -3   3   7  213.08   14.70
  -3   3   7  213.08   14.70
  -3  -3  -7  258.17   13.70
  -3   3   7  204.98   16.10
  -3   3   7  229.98   15.70
   3  -3  -7  249.08   16.80
   3   3   7  200.78   14.70
   3  -3  -7  253.37   14.40
   3  -3  -7  249.08   16.80
   3  -3  -7  203.48   29.20
   3   3   7  213.08   14.30
   3   3   7  223.88   15.50
   3  -3  -7  203.48   29.20
   3   3   7  223.88   15.50
   3   3   7  213.08   14.30
   3   3   7  200.78   14.70
   3  -3  -7  253.37   14.40
  -3   2   7  443.06   19.00
  -3  -2  -7  465.65   18.60
  -3   2   7  443.06   19.00
  -3  -2  -7  463.75   19.80
  -3   2   7  483.75   20.40
  -3  -2  -7  465.65   18.60
  -3  -2  -7  458.15   19.80
  -3   2   7  464.15   20.40
  -3   2   7  483.75   20.40
  -3  -2  -7  463.75   19.80
  -3  -2  -7  458.15   19.80
  -3   2   7  464.15   20.40
   3   2   7  469.95   20.20
   3  -2  -7  440.56   19.80
   3   2   7  469.95   20.20
   3   2   7  451.15   19.60
   3  -2  -7  473.65   22.20
   3   2   7  432.06   19.00
   3  -2  -7  459.05   29.40
   3   2   7  432.06   19.00
   3  -2  -7  473.65   22.20
   3  -2  -7  459.05   29.40
   3  -2  -7  440.56   19.80
   3   2   7  451.15   19.60
  -3   1   7    1.20    5.30
  -3   1   7    1.20    5.30
  -3  -1  -7   14.20   14.10
  -3  -1  -7   12.20    5.40
  -3  -1  -7   14.20   14.10
  -3  -1  -7   12.20    5.40
   3  -1  -7    9.60    5.50
   3  -1  -7    9.60    5.50
   3   1   7   12.90    5.90
   3   1   7   -3.40   12.60
   3   1   7   -3.40   12.60
   3   1   7   12.90    5.90
  -3   0   7   -4.80    4.20
  -3   0  -7    6.30    4.70
  -3   0  -7    6.30    4.70
  -3   0   7   -4.80    4.20
   3   0   7    3.80   14.70
   3   0   7    3.80   14.70
   3   0  -7  -13.40    4.00
   3   0  -7  -13.40    4.00
   3   0   7   12.70    5.50
   3   0   7   12.70    5.50
  -3   1  -7    3.40    4.20
  -3   1  -7   -0.90    7.00
  -3   1  -7   -0.90    7.00
  -3  -1   7    5.10    8.80
  -3  -1   7    5.10    8.80
  -3   1  -7    3.40    4.20
   3  -1   7    6.20    4.60
   3  -1   7    8.90    5.00
   3  -1   7    6.20    4.60
   3  -1   7    8.90    5.00
   3  -1   7   16.20   14.70
   3   1  -7   -0.40    2.60
   3  -1   7   16.20   14.70
   3   1  -7   -0.40    2.60
  -3   2  -7  418.66   19.10
  -3  -2   7  414.86   28.90
  -3   2  -7  385.26   17.80
  -3  -2   7  414.86   28.90
  -3   2  -7  418.66   19.10
  -3   2  -7  385.26   17.80
   3  -2   7  422.96   16.60
   3  -2   7  416.36   33.40
   3  -2   7  422.96   16.60
   3  -2   7  450.35   17.40
   3  -2   7  430.76   17.20
   3  -2   7  430.76   17.20
   3  -2   7  450.35   17.40
   3  -2   7  416.36   33.40
  -3  -3   7  195.98   29.80
  -3  -3   7  195.98   29.80
  -3   3  -7  198.88   14.80
  -3   3  -7  198.88   14.80
   3  -3   7  202.28   31.40
   3  -3   7  207.88   11.60
   3  -3   7  202.28   31.40
   3  -3   7  178.08   11.30
   3  -3   7  178.08   11.30
   3  -3   7  207.88   11.60
  -3  -4   7  262.17   17.30
  -3   4  -7  253.77   18.60
  -3   4  -7  253.77   18.60
  -3  -4   7  262.17   17.30
   3  -4   7  283.57   14.90
   3  -4   7  283.57   14.90
  -4  -4  -7  175.18   14.90
  -4  -4  -7  154.68   15.20
  -4  -4  -7  175.18   14.90
  -4   4   7  167.18   15.70
  -4  -4  -7  154.68   15.20
  -4   4   7  167.18   15.70
  -4   4   7  176.68   14.90
  -4   4   7  176.68   14.90
   4   4   7  172.58   15.20
   4   4   7  183.88   15.40
   4   4   7  172.58   15.20
   4  -4  -7  183.38   15.10
   4  -4  -7  183.28   14.80
   4  -4  -7  183.38   15.10
   4   4   7  183.88   15.40
   4  -4  -7  183.28   14.80
  -4  -3  -7  419.56   21.70
  -4   3   7  424.96   20.20
  -4   3   7  413.86   22.00
  -4   3   7  413.86   22.00
  -4   3   7  432.76   20.00
  -4   3   7  432.76   20.00
  -4   3   7  424.96   20.20
  -4   3   7  407.96   21.00
  -4  -3  -7  419.56   21.70
  -4  -3  -7  422.26   18.90
  -4  -3  -7  422.26   18.90
  -4   3   7  407.96   21.00
   4   3   7  427.96   19.40
   4   3   7  427.96   19.40
   4  -3  -7  390.36   34.30
   4  -3  -7  430.36   19.50
   4   3   7  402.36   21.10
   4  -3  -7  430.36   19.50
   4  -3  -7  408.36   21.40
   4   3   7  402.36   21.10
   4  -3  -7  408.36   21.40
   4  -3  -7  390.36   34.30
  -4  -2  -7  169.68   12.50
  -4   2   7  184.88   11.00
  -4   2   7  168.28   13.60
  -4  -2  -7  170.88   10.90
  -4   2   7  180.68   13.30
  -4  -2  -7  162.08   11.70
  -4   2   7  168.28   13.60
  -4  -2  -7  170.88   10.90
  -4   2   7  185.18   12.30
  -4   2   7  185.18   12.30
  -4  -2  -7  162.08   11.70
  -4   2   7  180.68   13.30
  -4  -2  -7  169.68   12.50
  -4   2   7  184.88   11.00
   4  -2  -7  156.78   12.80
   4  -2  -7  167.88   21.10
   4   2   7  168.78   11.90
   4   2   7  190.28   12.60
   4  -2  -7  156.78   12.80
   4  -2  -7  167.88   21.10
   4   2   7  190.28   12.60
   4   2   7  168.78   11.90
  -4   1   7  291.67   14.00
  -4  -1  -7  274.27   13.80
  -4   1   7  288.87   15.90
  -4   1   7  291.67   14.00
  -4   1   7  288.87   15.90
  -4  -1  -7  274.27   13.80
   4  -1  -7  287.17   14.00
   4  -1  -7  255.97   13.10
   4   1   7  262.67   28.50
   4  -1  -7  255.97   13.10
   4  -1  -7  287.17   14.00
   4   1   7  290.57   14.60
   4   1   7  262.67   28.50
   4   1   7  290.57   14.60
  -4   0  -7 2865.21  112.79
  -4   0  -7 2972.80  102.49
  -4   0   7 3085.29  101.89
  -4   0  -7 2865.21  112.79
  -4   0   7 3085.29  101.89
  -4   0  -7 2972.80  102.49
   4   0   7 3178.08  102.89
   4   0   7 3057.09  113.99
   4   0   7 3057.09  113.99
   4   0  -7 2998.80  101.99
   4   0   7 3178.08  102.89
   4   0  -7 2998.80  101.99
  -4   1  -7  248.88   13.90
  -4   1  -7  282.97   26.80
  -4  -1   7  241.08   16.10
  -4   1  -7  281.77   12.60
  -4   1  -7  281.77   12.60
  -4   1  -7  256.17   14.30
  -4  -1   7  265.87   19.50
  -4  -1   7  265.87   19.50
  -4   1  -7  248.88   13.90
  -4   1  -7  282.97   26.80
  -4   1  -7  256.17   14.30
  -4  -1   7  241.08   16.10
   4   1  -7  273.37   11.20
   4  -1   7  280.37   13.50
   4   1  -7  273.37   11.20
   4  -1   7  235.78   13.70
   4   1  -7  264.37   12.70
   4  -1   7  235.78   13.70
   4  -1   7  274.17   13.50
   4  -1   7  280.37   13.50
   4  -1   7  274.17   13.50
   4   1  -7  264.37   12.70
   4  -1   7  306.07   32.30
   4  -1   7  306.07   32.30
  -4   2  -7  156.18   11.60
  -4  -2   7  174.78   22.70
  -4   2  -7  156.18   11.60
  -4   2  -7  162.28   12.70
  -4  -2   7  174.78   22.70
  -4   2  -7  162.28   12.70
   4  -2   7  166.18   27.50
   4  -2   7  164.48   10.30
   4  -2   7  174.18   10.70
   4  -2   7  160.58   10.80
   4  -2   7  160.58   10.80
   4  -2   7  174.18   10.70
   4  -2   7  166.18   27.50
   4  -2   7  164.48   10.30
  -4   3  -7  399.76   20.60
  -4  -3   7  397.76   35.80
  -4   3  -7  399.76   20.60
  -4  -3   7  397.76   35.80
   4  -3   7  376.86   17.80
   4  -3   7  370.36   39.00
   4  -3   7  422.56   17.70
   4  -3   7  370.36   39.00
   4  -3   7  422.56   17.70
   4  -3   7  376.86   17.80
  -4   4  -7  176.88   17.10
  -4  -4   7  168.28   13.90
  -4  -4   7  168.28   13.90
  -4   4  -7  176.88   17.10
   4  -4   7  169.68   13.80
   4  -4   7  169.68   13.80
  -5   4   7   28.40   11.50
  -5  -4  -7   30.60    8.90
  -5  -4  -7   20.90   11.90
  -5   4   7   28.40   11.50
  -5  -4  -7   20.90   11.90
  -5  -4  -7   30.60    8.90
   5   4   7   38.90   11.10
   5  -4  -7   32.10   11.60
   5  -4  -7   32.10   11.60
   5   4   7   38.90   11.10
   5  -4  -7   47.50    9.90
   5  -4  -7   47.50    9.90
  -5   3   7  287.27   16.40
  -5  -3  -7  324.77   16.20
  -5  -3  -7  274.97   18.60
  -5   3   7  296.37   17.20
  -5   3   7  296.37   17.20
  -5   3   7  276.57   18.70
  -5   3   7  276.57   18.70
  -5   3   7  282.67   17.70
  -5  -3  -7  274.97   18.60
  -5  -3  -7  324.77   16.20
  -5   3   7  282.67   17.70
  -5   3   7  287.27   16.40
   5  -3  -7  288.07   16.20
   5  -3  -7  278.07   31.40
   5   3   7  271.47   17.60
   5  -3  -7  288.07   17.80
   5  -3  -7  278.07   31.40
   5  -3  -7  288.07   16.20
   5  -3  -7  288.07   17.80
   5   3   7  271.47   17.60
  -5   2   7   11.30    6.60
  -5  -2  -7    5.80    7.10
  -5  -2  -7   11.30    5.80
  -5  -2  -7    9.00    5.80
  -5   2   7   -2.30    7.00
  -5  -2  -7   11.30    5.80
  -5   2   7    2.90    5.20
  -5   2   7   -2.30    7.00
  -5   2   7   11.30    6.60
  -5  -2  -7    5.80    7.10
  -5  -2  -7    9.00    5.80
  -5  -2  -7   20.20    6.20
  -5   2   7    2.90    5.20
  -5   2   7    8.80    8.70
  -5  -2  -7   20.20    6.20
  -5   2   7    8.80    8.70
   5   2   7    7.80    6.80
   5   2   7    3.00    6.50
   5  -2  -7    7.90    6.80
   5  -2  -7    1.00   10.60
   5  -2  -7    1.00   10.60
   5   2   7    7.80    6.80
   5   2   7    3.00    6.50
   5  -2  -7    7.90    6.80
  -5   1   7 2858.41   95.59
  -5  -1  -7 2847.22   96.09
  -5  -1  -7 2769.62   95.69
  -5   1   7 2906.91   96.69
  -5   1   7 2918.31   96.09
  -5   1   7 2780.32   96.69
  -5   1   7 2918.31   96.09
  -5  -1  -7 2769.62   95.69
  -5   1   7 2906.91   96.69
  -5   1   7 2858.41   95.59
  -5   1   7 2780.32   96.69
  -5  -1  -7 2847.22   96.09
   5  -1  -7 2766.62   95.29
   5   1   7 2646.54  106.19
   5   1   7 2685.53   95.59
   5   1   7 2954.70   96.49
   5  -1  -7 2766.62   95.29
   5   1   7 2646.54  106.19
   5   1   7 2954.70   96.49
   5   1   7 2685.53   95.59
  -5   0  -7    3.50    5.20
  -5   0   7   -0.10    6.50
  -5   0  -7  -13.10   14.10
  -5   0   7    3.00    4.70
  -5   0  -7   -3.00    6.30
  -5   0   7   -0.10    6.50
  -5   0  -7   -3.00    6.30
  -5   0  -7    3.50    5.20
  -5   0   7    3.00    4.70
  -5   0  -7  -13.10   14.10
   5   0  -7   -2.70    4.60
   5   0   7   -5.50   14.80
   5   0  -7   -2.70    4.60
   5   0   7   -1.70    5.40
   5   0   7   -1.70    5.40
   5   0  -7    3.80    4.50
   5   0   7   -5.50   14.80
   5   0  -7    3.80    4.50
  -5   1  -7 2911.91   95.79
  -5   1  -7 2723.93   94.99
  -5  -1   7 2543.05   95.19
  -5  -1   7 2543.05   95.19
  -5   1  -7 2723.93   94.99
  -5   1  -7 2911.91   95.79
   5  -1   7 2750.72   95.09
   5  -1   7 3095.19  110.69
   5  -1   7 2849.01   95.39
   5   1  -7 2756.22   94.39
   5  -1   7 3095.19  110.69
   5  -1   7 2849.01   95.39
   5   1  -7 2719.73   93.79
   5  -1   7 2750.72   95.09
   5  -1   7 2763.82   94.69
   5   1  -7 2756.22   94.39
   5  -1   7 2763.82   94.69
   5   1  -7 2719.73   93.79
  -5  -2   7    6.00   11.10
  -5   2  -7    0.90    7.20
  -5   2  -7    2.00    6.70
  -5  -2   7    2.30    6.30
  -5   2  -7    2.00    6.70
  -5  -2   7    6.00   11.10
  -5  -2   7    2.30    6.30
  -5   2  -7    0.90    7.20
   5  -2   7   11.80    6.00
   5  -2   7   11.80    6.00
   5  -2   7    5.70    5.40
   5  -2   7    9.90    5.60
   5  -2   7    5.70    5.40
   5  -2   7   -8.90   14.20
   5  -2   7   -8.90   14.20
   5  -2   7    9.90    5.60
  -5   3  -7  287.77   17.70
  -5   3  -7  287.77   17.70
  -5  -3   7  260.77   16.70
  -5  -3   7  260.77   16.70
  -5  -3   7  256.87   32.20
  -5  -3   7  256.87   32.20
   5  -3   7  280.27   15.30
   5  -3   7  253.37   15.00
   5  -3   7  280.27   15.30
   5  -3   7  253.37   15.00
  -5  -4   7   36.40   10.60
  -5   4  -7   45.60   11.00
  -5  -4   7   36.40   10.60
  -5   4  -7   45.60   11.00
   5  -4   7   35.90    8.80
   5  -4   7   35.90    8.80
  -6  -4  -7  183.28   15.30
  -6  -4  -7  183.28   15.30
  -6   4   7  181.88   17.00
  -6  -4  -7  155.38   16.00
  -6  -4  -7  155.38   16.00
  -6   4   7  181.88   17.00
   6  -4  -7  190.28   16.60
   6   4   7  199.18   18.00
   6  -4  -7  137.79   14.00
   6   4   7  199.18   18.00
   6  -4  -7  190.28   16.60
   6  -4  -7  137.79   14.00
  -6  -3  -7  477.35   21.20
  -6  -3  -7  477.35   21.20
  -6   3   7  472.95   23.70
  -6   3   7  485.45   23.10
  -6   3   7  472.95   23.70
  -6   3   7  435.56   22.80
  -6   3   7  435.56   22.80
  -6  -3  -7  462.35   23.60
  -6  -3  -7  462.35   23.60
  -6   3   7  430.56   21.20
  -6   3   7  485.45   23.10
  -6   3   7  430.56   21.20
   6  -3  -7  465.05   22.40
   6  -3  -7  461.45   23.10
   6  -3  -7  427.56   37.40
   6  -3  -7  465.05   22.40
   6  -3  -7  427.56   37.40
   6   3   7  513.25   22.80
   6   3   7  513.25   22.80
   6  -3  -7  461.45   23.10
  -6  -2  -7   36.80    8.00
  -6  -2  -7   36.80    8.00
  -6  -2  -7   27.50    7.00
  -6   2   7   -3.70    7.90
  -6  -2  -7   27.50    7.00
  -6  -2  -7   21.30    6.60
  -6   2   7   12.80    5.50
  -6   2   7   23.00    7.00
  -6   2   7   23.00    7.00
  -6   2   7   12.90   10.20
  -6   2   7   -3.70    7.90
  -6  -2  -7   19.80    7.90
  -6   2   7   12.90   10.20
  -6  -2  -7   21.30    6.60
  -6   2   7    3.70    7.50
  -6  -2  -7   19.80    7.90
  -6   2   7    3.70    7.50
  -6   2   7   12.80    5.50
   6   2   7   18.50    7.50
   6  -2  -7   20.60    7.30
   6   2   7   18.50    7.50
   6  -2  -7   20.60    7.30
   6  -2  -7   16.90   12.30
   6   2   7   25.10    7.60
   6   2   7   25.10    7.60
   6  -2  -7   16.90   12.30
  -6   1   7   37.40    6.90
  -6   1   7   40.60    9.70
  -6   1   7   25.80    7.30
  -6   1   7   37.40    6.90
  -6   1   7   34.00    6.50
  -6  -1  -7   34.90    6.10
  -6   1   7   40.60    9.70
  -6  -1  -7   30.70    7.90
  -6   1   7   25.80    7.30
  -6  -1  -7   33.10    6.40
  -6  -1  -7   34.90    6.10
  -6  -1  -7   33.10    6.40
  -6   1   7   34.00    6.50
  -6  -1  -7   30.70    7.90
   6  -1  -7   34.60    6.30
   6   1   7   67.09   16.10
   6   1   7   67.09   16.10
   6   1   7   25.00    7.50
   6   1   7   35.10    7.30
   6   1   7   35.10    7.30
   6   1   7   25.00    7.50
   6  -1  -7   34.60    6.30
  -6   0   7 1025.20   38.30
  -6   0  -7 1038.30   38.10
  -6   0   7 1025.20   38.30
  -6   0   7 1052.39   37.30
  -6   0   7 1043.30   39.10
  -6   0  -7 1021.40   38.30
  -6   0   7 1052.39   37.30
  -6   0  -7 1021.40   38.30
  -6   0  -7 1038.30   38.10
  -6   0   7 1043.30   39.10
   6   0   7 1089.59   54.09
   6   0   7 1057.39   38.70
   6   0  -7 1015.20   37.20
   6   0   7  986.40   37.90
   6   0   7  986.40   37.90
   6   0   7 1089.59   54.09
   6   0   7 1057.39   38.70
   6   0  -7 1015.20   37.20
  -6   1  -7   40.60    7.60
  -6  -1   7   27.40    8.50
  -6   1  -7   30.30    7.40
  -6  -1   7   31.80    7.40
  -6   1  -7   40.60    7.60
  -6  -1   7   31.80    7.40
  -6   1  -7   30.30    7.40
  -6  -1   7   27.40    8.50
   6  -1   7   31.70    6.90
   6  -1   7    8.10   18.30
   6  -1   7   25.80    6.30
   6  -1   7   31.70    6.90
   6  -1   7   32.00    6.90
   6  -1   7    8.10   18.30
   6  -1   7   25.80    6.30
   6  -1   7   32.00    6.90
  -6  -2   7   12.50    8.50
  -6  -2   7   30.60    7.70
  -6   2  -7    6.30    7.40
  -6   2  -7   13.20    8.20
  -6  -2   7   12.50    8.50
  -6  -2   7   30.60    7.70
  -6  -2   7   26.30   12.40
  -6   2  -7   13.20    8.20
  -6  -2   7   26.30   12.40
  -6   2  -7    6.30    7.40
   6  -2   7   15.90    6.20
   6  -2   7   28.20    6.90
   6  -2   7   28.20    6.90
   6  -2   7   11.90    6.60
   6  -2   7   11.90    6.60
   6  -2   7   15.90    6.20
   6  -2   7    7.10   18.80
   6  -2   7    7.10   18.80
  -6   3  -7  412.36   22.70
  -6  -3   7  429.16   36.70
  -6  -3   7  429.16   36.70
  -6  -3   7  433.26   22.10
  -6   3  -7  412.36   22.70
  -6  -3   7  433.26   22.10
   6  -3   7  436.46   20.00
   6  -3   7  436.46   20.00
  -6   4  -7  146.49   15.40
  -6   4  -7  146.49   15.40
   6  -4   7  174.28   14.80
   6  -4   7  174.28   14.80
  -7  -4  -7  124.29   15.00
  -7  -4  -7  119.69   12.30
  -7  -4  -7  124.29   15.00
  -7   4   7  127.29   15.10
  -7   4   7  127.29   15.10
  -7  -4  -7  119.69   12.30
   7  -4  -7  134.29   13.70
   7  -4  -7  134.29   13.70
   7   4   7  130.09   14.00
   7   4   7  130.09   14.00
  -7  -3  -7   20.20    8.10
  -7   3   7   16.20    9.60
  -7   3   7   11.90    9.70
  -7  -3  -7   17.70    9.90
  -7  -3  -7   17.70    9.90
  -7  -3  -7   20.20    8.10
  -7   3   7   16.20    9.60
  -7   3   7   11.90    9.70
   7  -3  -7   -2.80    8.20
   7  -3  -7   -2.80    8.20
   7   3   7    2.00    8.20
   7   3   7    2.00    8.20
  -7   2   7  162.18   16.20
  -7  -2  -7  218.48   16.00
  -7   2   7  233.88   15.30
  -7  -2  -7  223.98   14.10
  -7   2   7  162.18   16.20
  -7   2   7  223.58   15.20
  -7   2   7  234.18   18.70
  -7   2   7  234.18   18.70
  -7   2   7  233.88   15.30
  -7  -2  -7  218.48   16.00
  -7  -2  -7  223.98   14.10
  -7   2   7  223.58   15.20
   7   2   7  216.18   15.20
   7  -2  -7  228.68   14.70
   7   2   7  219.18   14.10
   7   2   7  219.18   14.10
   7  -2  -7  228.68   14.70
   7  -2  -7  195.98   30.00
   7   2   7  216.18   15.20
   7  -2  -7  195.98   30.00
  -7  -1  -7  252.87   13.90
  -7   1   7  259.97   13.80
  -7  -1  -7  238.98   13.50
  -7   1   7  257.77   16.60
  -7   1   7  257.77   16.60
  -7  -1  -7  238.98   13.50
  -7   1   7  282.77   18.80
  -7   1   7  282.77   18.80
  -7  -1  -7  261.07   16.60
  -7   1   7  263.37   14.90
  -7   1   7  263.37   14.90
  -7   1   7  259.97   13.80
  -7  -1  -7  252.87   13.90
  -7  -1  -7  261.07   16.60
   7   1   7  317.07   33.30
   7   1   7  250.57   15.10
   7  -1  -7  255.07   14.20
   7   1   7  283.17   16.10
   7   1   7  250.57   15.10
   7  -1  -7  255.07   14.20
   7   1   7  283.17   16.10
   7   1   7  317.07   33.30
  -7   0  -7   -5.70    7.80
  -7   0   7    0.30    8.80
  -7   0  -7   -5.70    7.80
  -7   0  -7    3.00    6.30
  -7   0   7    0.00    5.10
  -7   0   7   -6.30    7.40
  -7   0   7    0.30    8.80
  -7   0  -7    3.00    6.30
  -7   0   7   -6.30    7.40
  -7   0   7    0.00    5.10
   7   0   7   -9.20    7.50
   7   0   7   -9.20    7.50
   7   0  -7   -1.10    5.30
   7   0   7   29.60   17.60
   7   0   7    3.20    6.50
   7   0   7    3.20    6.50
   7   0   7   29.60   17.60
   7   0  -7   -1.10    5.30
  -7  -1   7  252.57   17.20
  -7  -1   7  241.18   16.70
  -7   1  -7  237.28   15.50
  -7  -1   7  241.18   16.70
  -7   1  -7  237.28   15.50
  -7  -1   7  252.57   17.20
  -7   1  -7  254.17   15.80
  -7   1  -7  254.17   15.80
   7  -1   7  226.18   42.60
   7  -1   7  259.77   15.10
   7  -1   7  247.28   14.10
   7   1  -7  239.38   12.80
   7   1  -7  239.38   12.80
   7  -1   7  247.28   14.10
   7  -1   7  259.77   15.10
   7  -1   7  226.18   42.60
  -7   2  -7  215.98   16.30
  -7   2  -7  215.98   16.30
  -7  -2   7  210.68   15.70
  -7  -2   7  190.18   16.80
  -7  -2   7  190.18   16.80
  -7   2  -7  220.48   15.00
  -7  -2   7  210.68   15.70
  -7   2  -7  220.48   15.00
   7  -2   7  219.88   14.50
   7  -2   7  165.88   29.40
   7  -2   7  216.18   13.80
   7  -2   7  219.88   14.50
   7  -2   7  216.18   13.80
   7  -2   7  165.88   29.40
  -7  -3   7    6.90    9.50
  -7   3  -7   10.30    9.30
  -7   3  -7   10.30    9.30
  -7  -3   7    1.50   14.60
  -7  -3   7    1.50   14.60
  -7  -3   7    6.90    9.50
   7  -3   7  -10.10    7.60
   7  -3   7  -10.10    7.60
  -7   4  -7  132.29   15.60
  -7   4  -7  132.29   15.60
   7  -4   7  106.29   11.50
   7  -4   7  106.29   11.50
  -8  -4  -7    9.80    9.40
  -8  -4  -7    9.80    9.40
  -8  -4  -7   -0.80   11.60
  -8  -4  -7   -0.80   11.60
  -8   4   7   26.30   12.10
  -8   4   7   26.30   12.10
   8  -4  -7   30.20   10.40
   8  -4  -7   30.20   10.40
   8   4   7   30.70   11.00
   8   4   7   30.70   11.00
  -8   3   7  150.98   15.00
  -8  -3  -7  140.29   14.00
  -8   3   7  145.09   14.00
  -8  -3  -7  142.69   11.80
  -8  -3  -7  142.69   11.80
  -8  -3  -7  140.29   14.00
  -8   3   7  150.98   15.00
  -8   3   7  145.09   14.00
   8  -3  -7  136.89   12.50
   8   3   7  129.29   12.50
   8   3   7  129.29   12.50
   8  -3  -7  136.89   12.50
  -8   2   7  504.75   25.90
  -8  -2  -7  560.54   26.10
  -8  -2  -7  560.54   26.10
  -8   2   7  570.54   25.90
  -8  -2  -7  580.64   24.30
  -8   2   7  595.14   25.30
  -8  -2  -7  580.64   24.30
  -8   2   7  569.04   28.80
  -8   2   7  569.04   28.80
  -8   2   7  595.14   25.30
  -8   2   7  570.54   25.90
  -8   2   7  504.75   25.90
   8  -2  -7  600.34   24.80
   8   2   7  560.84   26.00
   8   2   7  571.04   24.30
   8   2   7  560.84   26.00
   8  -2  -7  600.34   24.80
   8   2   7  571.04   24.30
  -8  -1  -7  253.17   18.30
  -8   1   7  228.88   15.00
  -8   1   7  276.17   17.90
  -8   1   7  228.88   15.00
  -8   1   7  276.17   17.90
  -8  -1  -7  222.38   13.90
  -8  -1  -7  222.38   13.90
  -8   1   7  262.77   14.10
  -8   1   7  262.77   14.10
  -8  -1  -7  270.17   14.60
  -8   1   7  254.37   20.20
  -8  -1  -7  253.17   18.30
  -8   1   7  254.37   20.20
  -8  -1  -7  270.17   14.60
   8   1   7  262.77   15.40
   8  -1  -7  257.47   15.00
   8   1   7  254.17   16.50
   8   1   7  254.17   16.50
   8  -1  -7  257.47   15.00
   8   1   7  262.77   15.40
  -8   0  -7 1043.10   39.80
  -8   0  -7 1008.60   38.80
  -8   0  -7  956.60   38.30
  -8   0  -7 1043.10   39.80
  -8   0  -7  956.60   38.30
  -8   0   7 1053.09   39.70
  -8   0   7 1093.99   40.70
  -8   0   7 1053.09   39.70
  -8   0  -7 1008.60   38.80
  -8   0   7 1093.99   40.70
   8   0   7 1041.90   55.79
   8   0   7  939.81   38.10
   8   0   7 1044.90   39.50
   8   0  -7 1034.90   37.70
   8   0   7 1041.90   55.79
   8   0   7 1044.90   39.50
   8   0  -7 1034.90   37.70
   8   0   7  939.81   38.10
  -8   1  -7  238.18   17.10
  -8   1  -7  242.08   16.80
  -8   1  -7  238.18   17.10
  -8  -1   7  249.38   17.70
  -8  -1   7  249.38   17.70
  -8   1  -7  242.08   16.80
  -8  -1   7  249.48   17.80
  -8  -1   7  249.48   17.80
   8  -1   7  232.98   15.60
   8  -1   7  232.98   15.60
   8  -1   7  206.38   15.10
   8  -1   7  256.77   36.80
   8  -1   7  256.77   36.80
   8  -1   7  206.38   15.10
  -8   2  -7  576.84   26.70
  -8  -2   7  575.14   21.40
  -8   2  -7  576.84   26.70
  -8   2  -7  579.34   25.40
  -8  -2   7  522.55   25.90
  -8   2  -7  579.34   25.40
  -8  -2   7  600.34   27.10
  -8  -2   7  600.34   27.10
  -8  -2   7  575.14   21.40
  -8  -2   7  522.55   25.90
   8  -2   7  443.16   52.49
   8  -2   7  576.24   25.10
   8  -2   7  443.16   52.49
   8  -2   7  576.24   25.10
  -8  -3   7  125.69   13.80
  -8   3  -7  158.28   15.70
  -8  -3   7  134.19    9.70
  -8  -3   7  134.19    9.70
  -8  -3   7  125.69   13.80
  -8   3  -7  158.28   15.70
   8  -3   7  134.09   11.60
   8  -3   7  134.09   11.60
  -8  -4   7   10.40    6.30
  -8   4  -7   16.50   12.00
  -8   4  -7   16.50   12.00
  -8  -4   7   10.40    6.30
   8  -4   7   16.60    9.20
   8  -4   7   16.60    9.20
  -9  -3  -7  138.49   12.60
  -9   3   7  153.88   15.80
  -9  -3  -7  159.78   15.60
  -9  -3  -7  138.49   12.60
  -9   3   7  175.28   14.90
  -9   3   7  175.28   14.90
  -9  -3  -7  159.78   15.60
  -9   3   7  153.88   15.80
   9  -3  -7  133.29   12.70
   9   3   7  127.59   13.10
   9  -3  -7  133.29   12.70
   9   3   7  127.59   13.10
  -9   2   7  190.48   17.40
  -9  -2  -7  170.78   14.60
  -9   2   7  155.68   14.80
  -9   2   7  155.68   14.80
  -9  -2  -7  182.68   17.80
  -9  -2  -7  182.68   17.80
  -9  -2  -7  170.78   14.60
  -9   2   7  190.48   17.40
  -9   2   7  202.18   14.90
  -9   2   7  202.18   14.90
   9   2   7  176.58   13.60
   9  -2  -7  207.28   15.20
   9  -2  -7  207.28   15.20
   9   2   7  176.58   13.60
  -9   1   7  144.89   13.40
  -9  -1  -7  133.69   13.80
  -9   1   7  162.98   14.10
  -9   1   7  149.19   12.60
  -9  -1  -7  137.59   12.30
  -9   1   7  143.09   15.90
  -9   1   7  149.19   12.60
  -9  -1  -7  137.59   12.30
  -9   1   7  143.09   15.90
  -9  -1  -7  158.08   12.00
  -9  -1  -7  133.69   13.80
  -9  -1  -7  158.08   12.00
  -9   1   7  144.89   13.40
  -9   1   7  162.98   14.10
   9  -1  -7  155.18   11.60
   9   1   7  165.08   12.80
   9   1   7  136.09   12.70
   9   1   7  136.09   12.70
   9   1   7  165.08   12.80
   9  -1  -7  155.18   11.60
  -9   0  -7    0.60    7.70
  -9   0   7    9.60   12.00
  -9   0   7    6.90   10.40
  -9   0  -7  -24.40    9.70
  -9   0   7    6.90   10.40
  -9   0  -7  -24.40    9.70
  -9   0  -7    0.60    7.70
  -9   0   7    9.60   12.00
   9   0  -7   -3.90    6.90
   9   0   7  -19.00    9.40
   9   0   7   12.80   18.20
   9   0   7   12.80   18.20
   9   0   7  -10.00    7.30
   9   0   7  -10.00    7.30
   9   0  -7   -3.90    6.90
   9   0   7  -19.00    9.40
  -9  -1   7  151.18   15.00
  -9  -1   7  151.18   15.00
  -9   1  -7  142.59   13.80
  -9   1  -7  137.19   13.30
  -9   1  -7  137.19   13.30
  -9  -1   7  155.08   11.40
  -9  -1   7  175.68   14.80
  -9  -1   7  175.68   14.80
  -9   1  -7  142.59   13.80
  -9  -1   7  155.08   11.40
   9  -1   7  154.78   12.30
   9  -1   7  150.58   14.90
   9  -1   7  154.78   12.30
   9  -1   7  150.58   14.90
  -9  -2   7  155.08   15.30
  -9   2  -7  143.39   14.80
  -9  -2   7  173.28   11.50
  -9  -2   7  173.28   11.50
  -9  -2   7  173.48   15.40
  -9  -2   7  173.48   15.40
  -9   2  -7  189.08   16.70
  -9  -2   7  155.08   15.30
  -9   2  -7  143.39   14.80
  -9   2  -7  189.08   16.70
   9  -2   7  214.38   15.60
   9  -2   7  214.38   15.60
  -9  -3   7  123.29   15.20
  -9   3  -7  159.58   16.40
  -9  -3   7  135.99   10.90
  -9  -3   7  135.99   10.90
  -9   3  -7  159.58   16.40
  -9  -3   7  123.29   15.20
   9  -3   7  133.19   12.40
   9  -3   7  133.19   12.40
 -10   3   7  101.59   13.00
 -10  -3  -7   97.99   12.30
 -10   3   7  120.39   16.10
 -10  -3  -7  112.59   14.40
 -10   3   7  120.39   16.10
 -10  -3  -7   97.99   12.30
 -10   3   7  101.59   13.00
 -10  -3  -7  112.59   14.40
  10  -3  -7  105.79   12.10
  10  -3  -7  105.79   12.10
 -10  -2  -7   46.30   11.70
 -10   2   7   33.60   12.50
 -10   2   7   33.60   12.50
 -10  -2  -7   35.40    8.70
 -10   2   7   36.80   13.80
 -10   2   7   52.59    9.20
 -10  -2  -7   35.40    8.70
 -10   2   7   36.80   13.80
 -10   2   7   52.59    9.20
 -10  -2  -7   46.30   11.70
  10  -2  -7   45.50    9.70
  10  -2  -7   45.50    9.70
 -10   1   7  224.18   20.50
 -10  -1  -7  204.78   14.90
 -10   1   7  224.18   20.50
 -10   1   7  240.88   22.10
 -10  -1  -7  235.68   15.40
 -10  -1  -7  218.68   19.80
 -10   1   7  201.88   14.30
 -10   1   7  240.88   22.10
 -10  -1  -7  204.78   14.90
 -10  -1  -7  218.68   19.80
 -10   1   7  201.88   14.30
 -10  -1  -7  235.68   15.40
  10  -1  -7  226.78   15.80
  10   1   7  220.58   17.50
  10   1   7  220.58   17.50
  10  -1  -7  226.78   15.80
 -10   0   7   17.80   13.40
 -10   0   7   19.80    7.80
 -10   0  -7   14.90    9.00
 -10   0   7   17.80   13.40
 -10   0   7   42.90   11.50
 -10   0  -7   12.00   11.40
 -10   0  -7   14.90    9.00
 -10   0  -7   12.00   11.40
 -10   0   7   19.80    7.80
 -10   0   7   42.90   11.50
  10   0  -7   26.60    8.50
  10   0  -7   26.60    8.50
  10   0   7   23.50    8.70
  10   0   7   23.50    8.70
  10   0  -7   30.40   10.20
  10   0  -7   30.40   10.20
 -10  -1   7  223.98   14.00
 -10  -1   7  215.18   21.40
 -10  -1   7  255.67   21.60
 -10   1  -7  238.78   19.10
 -10  -1   7  215.18   21.40
 -10   1  -7  238.78   19.10
 -10  -1   7  255.67   21.60
 -10  -1   7  223.98   14.00
 -10   1  -7  227.98   18.50
 -10   1  -7  227.98   18.50
 -10  -2   7   33.00   12.90
 -10  -2   7   33.00   12.90
 -10  -2   7   21.70   12.20
 -10   2  -7   38.80   10.90
 -10  -2   7   25.60    7.10
 -10  -2   7   21.70   12.20
 -10   2  -7   38.80   10.90
 -10  -2   7   25.60    7.10
 -10   2  -7   46.00   12.00
 -10   2  -7   46.00   12.00
  10  -2   7   35.50    9.60
  10  -2   7   35.50    9.60
 -10  -3   7   83.29   14.90
 -10  -3   7   96.09    9.00
 -10  -3   7   96.09    9.00
 -10   3  -7   89.89   15.00
 -10  -3   7   83.29   14.90
 -10   3  -7   89.89   15.00
 -11   3   7   55.09   14.30
 -11  -3  -7   67.79   13.80
 -11  -3  -7   67.79   13.80
 -11   3   7   58.09   11.60
 -11   3   7   55.09   14.30
 -11  -3  -7   60.49   11.60
 -11  -3  -7   60.49   11.60
 -11   3   7   58.09   11.60
  11  -3  -7   59.79   10.90
  11  -3  -7   59.79   10.90
 -11   2   7   25.70   14.20
 -11  -2  -7   38.50    9.30
 -11  -2  -7   58.99   13.10
 -11  -2  -7   38.50    9.30
 -11  -2  -7   58.99   13.10
 -11   2   7   29.90   13.20
 -11   2   7   29.90   13.20
 -11   2   7   25.70   14.20
  11  -2  -7   43.90    9.90
  11  -2  -7   43.90    9.90
 -11  -1  -7   70.79   13.50
 -11   1   7   89.69   11.20
 -11   1   7   76.39   14.30
 -11   1   7   78.29   15.60
 -11  -1  -7   79.69   10.60
 -11  -1  -7   79.69   10.60
 -11  -1  -7   70.79   13.50
 -11   1   7   89.69   11.20
 -11   1   7   76.39   14.30
 -11  -1  -7   80.19   10.40
 -11   1   7   78.29   15.60
 -11  -1  -7   80.19   10.40
  11   1   7   64.49   11.40
  11  -1  -7  103.69   10.80
  11   1   7   64.49   11.40
  11  -1  -7  103.69   10.80
 -11   0   7  -11.30    7.00
 -11   0   7  -11.30    7.00
 -11   0   7    0.80   12.10
 -11   0   7   12.30   14.20
 -11   0  -7    2.80    9.10
 -11   0   7   12.30   14.20
 -11   0   7    0.80   12.10
 -11   0  -7   -9.40   11.40
 -11   0  -7    2.80    9.10
 -11   0  -7   -9.40   11.40
  11   0  -7   10.70    8.80
  11   0  -7   10.70    8.80
 -11  -1   7   71.29   14.80
 -11  -1   7   89.89    9.20
 -11   1  -7   72.79   12.40
 -11   1  -7   87.59   13.30
 -11   1  -7   87.59   13.30
 -11  -1   7   89.89    9.20
 -11   1  -7   72.79   12.40
 -11  -1   7   52.39   13.80
 -11  -1   7   71.29   14.80
 -11  -1   7   52.39   13.80
 -11   2  -7   53.49   12.10
 -11   2  -7   39.80   12.80
 -11   2  -7   39.80   12.80
 -11  -2   7   51.39   14.20
 -11  -2   7   37.40   13.80
 -11  -2   7   51.39   14.20
 -11   2  -7   53.49   12.10
 -11  -2   7   37.40   13.80
 -11  -2   7   46.30    8.10
 -11  -2   7   46.30    8.10
 -11  -3   7   70.29    9.10
 -11  -3   7   37.90   15.30
 -11  -3   7   70.29    9.10
 -11  -3   7   37.90   15.30
 -11   3  -7   45.70   13.90
 -11   3  -7   45.70   13.90
 -12   2   7  205.88   19.10
 -12   2   7  207.68   20.70
 -12   2   7  207.68   20.70
 -12  -2  -7  203.18   18.00
 -12   2   7  205.88   19.10
 -12  -2  -7  203.18   18.00
 -12  -2  -7  232.88   21.50
 -12  -2  -7  232.88   21.50
  12  -2  -7  224.48   17.60
  12  -2  -7  224.48   17.60
 -12  -1  -7   35.50    8.90
 -12  -1  -7   24.20   12.90
 -12   1   7   12.10   13.70
 -12   1   7   17.60   14.30
 -12   1   7   12.10   13.70
 -12  -1  -7   24.20   12.90
 -12  -1  -7   35.50    8.90
 -12   1   7   17.60   14.30
  12  -1  -7   20.80    9.20
  12  -1  -7   20.80    9.20
 -12   0  -7  299.17   23.70
 -12   0   7  275.67   17.40
 -12   0   7  275.67   17.40
 -12   0  -7  287.77   20.40
 -12   0   7  285.57   24.70
 -12   0  -7  287.77   20.40
 -12   0   7  299.57   25.00
 -12   0  -7  299.17   23.70
 -12   0   7  299.57   25.00
 -12   0   7  285.57   24.70
  12   0  -7  306.97   19.10
  12   0  -7  306.97   19.10
 -12   1  -7   33.30   11.80
 -12  -1   7   40.70    8.50
 -12  -1   7   32.80   14.60
 -12   1  -7   25.90   12.40
 -12   1  -7   33.30   11.80
 -12  -1   7   40.70    8.50
 -12  -1   7   32.80   14.60
 -12  -1   7    0.00   14.30
 -12   1  -7   25.90   12.40
 -12  -1   7    0.00   14.30
 -12   2  -7  224.38   20.50
 -12  -2   7  190.48   14.30
 -12  -2   7  183.58   19.40
 -12   2  -7  195.88   19.30
 -12   2  -7  195.88   19.30
 -12  -2   7  193.98   18.90
 -12  -2   7  190.48   14.30
 -12  -2   7  183.58   19.40
 -12  -2   7  193.98   18.90
 -12   2  -7  224.38   20.50
 -13   1   7    8.90   15.10
 -13   1   7    6.40   15.20
 -13   1   7    6.40   15.20
 -13  -1  -7   17.60   13.80
 -13   1   7    8.90   15.10
 -13  -1  -7   17.60   13.80
  13  -1  -7    9.30    9.90
  13  -1  -7    9.30    9.90
 -13   0   7  -11.80   14.50
 -13   0   7   13.70   15.00
 -13   0   7  -11.80   14.50
 -13   0  -7  -16.80   12.50
 -13   0  -7    1.00   10.20
 -13   0   7   -5.70    8.50
 -13   0  -7    1.00   10.20
 -13   0   7   13.70   15.00
 -13   0  -7  -16.80   12.50
 -13   0   7   -5.70    8.50
  13   0  -7    2.30    9.70
  13   0  -7    2.30    9.70
 -13  -1   7   14.90   15.20
 -13  -1   7   26.10    8.70
 -13  -1   7    1.30   15.10
 -13  -1   7    1.30   15.10
 -13   1  -7    9.80   11.60
 -13   1  -7   28.30   13.60
 -13  -1   7   26.10    8.70
 -13   1  -7    9.80   11.60
 -13  -1   7   14.90   15.20
 -13   1  -7   28.30   13.60
 -14   0   7   62.89   18.00
 -14   0  -7   71.89   16.00
 -14   0  -7   82.29   13.70
 -14   0   7   62.89   18.00
 -14   0   7   63.69   11.60
 -14   0   7   51.09   16.80
 -14   0   7   51.09   16.80
 -14   0   7   63.69   11.60
 -14   0  -7   71.89   16.00
 -14   0  -7   82.29   13.70
   0   4   8  214.78   18.00
   0  -4  -8  215.48   15.40
   0   4   8  214.78   18.00
   0  -4  -8  240.68   20.20
   0  -4  -8  240.68   20.20
   0   4   8  199.98   17.60
   0  -4  -8  215.48   15.40
   0   4   8  199.98   17.60
   0   3   8  -13.40    7.90
   0   3   8  -13.40    7.90
   0   3   8   -7.90    6.90
   0   3   8    1.10    7.50
   0   3   8    1.10    7.50
   0  -3  -8    2.60    6.70
   0   3   8   -7.90    6.90
   0  -3  -8    2.60    6.70
   0  -3  -8    0.10    8.30
   0  -3  -8    0.10    8.30
   0   2   8  571.34   23.70
   0  -2  -8  596.74   22.30
   0  -2  -8  573.14   23.40
   0  -2  -8  573.14   23.40
   0  -2  -8  550.94   23.00
   0   2   8  590.24   23.60
   0   2   8  590.24   23.60
   0  -2  -8  596.74   22.30
   0   2   8  554.44   23.00
   0   2   8  571.34   23.70
   0   2   8  554.44   23.00
   0  -2  -8  550.94   23.00
   0   1   8   -1.20    5.50
   0   1   8   -1.20    5.50
   0  -1  -8   -1.40    5.20
   0  -1  -8   -1.40    5.20
   0   0   8 2549.04   92.19
   0   0  -8 2565.34   91.49
   0   0   8 2549.04   92.19
   0   0   8 2499.65   85.59
   0   0   8 2499.65   85.59
   0   0  -8 2565.34   91.49
   0   1  -8    1.30    2.80
   0   1  -8    0.80    9.00
   0  -1   8   -0.70    3.10
   0  -1   8    9.30   10.80
   0  -1   8   -0.70    3.10
   0  -1   8    9.30   10.80
   0   1  -8    1.30    2.80
   0   1  -8    0.80    9.00
   0  -2   8  571.14   35.50
   0  -2   8  571.14   35.50
   0  -3   8   -4.30    5.40
   0  -3   8   -0.70   15.30
   0  -3   8   -4.30    5.40
   0  -3   8   -0.70   15.30
   0  -4   8  182.18   11.20
   0  -4   8  182.18   11.20
  -1   4   8  154.58   14.40
  -1  -4  -8  145.39   14.70
  -1   4   8  154.58   14.40
  -1  -4  -8  152.78   12.40
  -1   4   8  143.09   13.90
  -1   4   8  143.09   13.90
  -1  -4  -8  145.39   14.70
  -1  -4  -8  152.78   12.40
   1   4   8  135.19   13.80
   1   4   8  135.19   13.80
   1  -4  -8  102.09   13.90
   1   4   8  147.79   13.70
   1  -4  -8  125.19   11.60
   1   4   8  147.79   13.70
   1  -4  -8  102.09   13.90
   1  -4  -8  125.19   11.60
  -1  -3  -8  665.53   26.60
  -1   3   8  687.13   28.50
  -1   3   8  687.13   28.50
  -1   3   8  665.63   28.70
  -1   3   8  701.33   28.40
  -1   3   8  665.63   28.70
  -1  -3  -8  686.53   28.40
  -1   3   8  701.33   28.40
  -1  -3  -8  665.53   26.60
  -1  -3  -8  686.53   28.40
   1  -3  -8  718.73   28.90
   1   3   8  664.03   28.10
   1   3   8  663.43   28.10
   1   3   8  627.34   27.90
   1  -3  -8  678.53   26.80
   1  -3  -8  678.53   26.80
   1  -3  -8  718.73   28.90
   1   3   8  663.43   28.10
   1   3   8  627.34   27.90
   1   3   8  664.03   28.10
  -1  -2  -8  552.84   22.00
  -1   2   8  578.14   23.40
  -1  -2  -8  552.84   22.00
  -1   2   8  578.84   22.80
  -1   2   8  578.14   23.40
  -1  -2  -8  553.24   23.10
  -1   2   8  571.44   23.50
  -1   2   8  571.44   23.50
  -1  -2  -8  553.24   23.10
  -1  -2  -8  558.94   23.00
  -1  -2  -8  558.94   23.00
  -1   2   8  578.84   22.80
   1  -2  -8  568.74   23.00
   1  -2  -8  551.74   23.10
   1   2   8  576.44   23.50
   1   2   8  540.25   22.90
   1   2   8  551.34   23.00
   1   2   8  540.25   22.90
   1  -2  -8  568.74   23.00
   1  -2  -8  551.74   23.10
   1  -2  -8  603.34   25.30
   1  -2  -8  603.34   25.30
   1   2   8  551.34   23.00
   1   2   8  576.44   23.50
  -1  -1  -8  465.55   31.00
  -1   1   8  583.34   21.00
  -1  -1  -8  522.35   20.90
  -1  -1  -8  522.35   20.90
  -1   1   8  583.34   21.00
  -1  -1  -8  465.55   31.00
   1  -1  -8  528.85   20.90
   1   1   8  556.74   21.20
   1  -1  -8  470.75   26.70
   1  -1  -8  470.75   26.70
   1  -1  -8  528.85   20.90
   1   1   8  556.74   21.20
  -1   0   8   16.90    9.70
  -1   0   8   -2.90    4.60
  -1   0   8   16.90    9.70
  -1   0   8   -2.90    4.60
  -1   0  -8   -4.50   11.00
  -1   0  -8   -4.50   11.00
   1   0  -8    0.20    3.60
   1   0  -8   10.80    8.50
   1   0   8   17.10   13.90
   1   0   8   17.10   13.90
   1   0  -8   10.80    8.50
   1   0   8   14.00    5.10
   1   0   8   14.00    5.10
   1   0  -8    0.20    3.60
  -1   1  -8  498.85   19.20
  -1   1  -8  529.75   31.00
  -1   1  -8  498.85   19.20
  -1   1  -8  529.75   31.00
  -1  -1   8  541.75   28.90
  -1  -1   8  541.75   28.90
   1   1  -8  485.85   18.50
   1  -1   8  523.95   19.40
   1   1  -8  485.85   18.50
   1  -1   8  558.74   32.00
   1  -1   8  523.95   19.40
   1  -1   8  558.74   32.00
  -1  -2   8  503.95   32.20
  -1   2  -8  441.16   19.90
  -1  -2   8  503.95   32.20
  -1   2  -8  449.66   20.30
  -1   2  -8  441.16   19.90
  -1   2  -8  449.66   20.30
   1  -2   8  478.35   33.10
   1  -2   8  478.35   33.10
  -1  -3   8  580.54   40.70
  -1  -3   8  580.54   40.70
  -1   3  -8  540.95   24.50
  -1  -3   8  556.34   22.70
  -1   3  -8  540.95   24.50
  -1  -3   8  556.34   22.70
   1  -3   8  578.84   20.90
   1  -3   8  580.34   42.00
   1  -3   8  578.84   20.90
   1  -3   8  580.34   42.00
  -1  -4   8  129.89   11.30
  -1  -4   8  129.89   11.30
   1  -4   8  114.99   10.20
   1  -4   8  114.99   10.20
  -2  -4  -8  129.89   11.50
  -2   4   8  125.69   14.20
  -2  -4  -8  129.89   11.50
  -2  -4  -8  131.69   14.40
  -2  -4  -8  131.69   14.40
  -2   4   8  108.79   12.70
  -2   4   8  108.79   12.70
  -2   4   8  125.69   14.20
   2  -4  -8  124.99   11.20
   2   4   8  114.29   12.50
   2  -4  -8  124.99   11.20
   2   4   8  134.39   13.80
   2  -4  -8  131.69   14.00
   2  -4  -8  131.69   14.00
   2   4   8  134.39   13.80
   2   4   8  114.29   12.50
  -2  -3  -8  836.02   32.60
  -2   3   8  755.92   32.20
  -2  -3  -8  828.32   31.00
  -2   3   8  825.02   32.30
  -2   3   8  786.32   32.70
  -2   3   8  755.92   32.20
  -2  -3  -8  828.32   31.00
  -2   3   8  825.02   32.30
  -2  -3  -8  836.02   32.60
  -2   3   8  786.32   32.70
   2   3   8  819.72   32.40
   2   3   8  830.22   32.60
   2   3   8  819.72   32.40
   2  -3  -8  817.42   32.60
   2   3   8  805.82   32.20
   2   3   8  805.82   32.20
   2   3   8  830.22   32.60
   2  -3  -8  793.62   47.30
   2  -3  -8  817.42   32.60
   2  -3  -8  774.52   30.90
   2  -3  -8  793.62   47.30
   2  -3  -8  774.52   30.90
  -2  -2  -8  272.17   14.30
  -2  -2  -8  258.17   13.90
  -2   2   8  241.28   13.50
  -2   2   8  273.47   14.60
  -2  -2  -8  258.17   13.90
  -2  -2  -8  257.47   12.80
  -2  -2  -8  272.17   14.30
  -2   2   8  273.47   14.60
  -2  -2  -8  257.47   12.80
  -2   2   8  248.18   15.20
  -2   2   8  248.18   15.20
  -2   2   8  241.28   13.50
   2   2   8  258.37   14.50
   2  -2  -8  272.47   14.20
   2  -2  -8  261.57   14.30
   2   2   8  258.37   14.50
   2  -2  -8  261.57   14.30
   2   2   8  257.37   14.60
   2  -2  -8  272.47   14.20
   2   2   8  265.27   14.00
   2   2   8  265.27   14.00
   2   2   8  257.37   14.60
  -2  -1  -8  369.96   16.30
  -2   1   8  396.16   16.60
  -2  -1  -8  369.96   16.30
  -2  -1  -8  351.46   31.70
  -2   1   8  396.16   16.60
  -2  -1  -8  351.46   31.70
   2  -1  -8  369.36   16.20
   2  -1  -8  336.87   23.40
   2   1   8  312.27   30.90
   2  -1  -8  369.36   16.20
   2   1   8  312.27   30.90
   2  -1  -8  336.87   23.40
   2   1   8  416.46   16.80
   2   1   8  416.46   16.80
  -2   0   8 1981.80   68.49
  -2   0  -8 2071.19   78.59
  -2   0  -8 2071.19   78.59
  -2   0   8 1981.80   68.49
   2   0   8 2017.90   69.09
   2   0   8 2113.19   79.79
   2   0   8 2017.90   69.09
   2   0   8 2113.19   79.79
   2   0  -8 1934.01   68.49
   2   0  -8 1934.01   68.49
  -2  -1   8  346.87   23.20
  -2  -1   8  346.87   23.20
  -2   1  -8  391.76   27.90
  -2   1  -8  391.76   27.90
  -2   1  -8  387.06   15.20
  -2   1  -8  387.06   15.20
   2   1  -8  348.67   13.70
   2  -1   8  403.96   30.40
   2   1  -8  348.67   13.70
   2  -1   8  383.26   15.60
   2  -1   8  403.96   30.40
   2   1  -8  353.06   22.50
   2   1  -8  353.06   22.50
   2  -1   8  383.26   15.60
  -2   2  -8  233.28   13.00
  -2  -2   8  239.68   24.30
  -2   2  -8  226.28   14.10
  -2   2  -8  226.28   14.10
  -2   2  -8  233.28   13.00
  -2  -2   8  239.68   24.30
   2  -2   8  233.08   11.00
   2  -2   8  253.87   11.40
   2  -2   8  241.48   10.60
   2  -2   8  239.08   28.10
   2  -2   8  233.08   11.00
   2  -2   8  253.87   11.40
   2  -2   8  239.08   28.10
   2  -2   8  241.48   10.60
  -2   3  -8  710.83   30.00
  -2  -3   8  741.63   45.70
  -2  -3   8  741.63   45.70
  -2   3  -8  710.83   30.00
   2  -3   8  727.63   47.10
   2  -3   8  726.03   26.60
   2  -3   8  727.63   47.10
   2  -3   8  726.03   26.60
  -2   4  -8  114.59   12.50
  -2  -4   8  114.19   11.00
  -2   4  -8  114.59   12.50
  -2  -4   8  114.19   11.00
   2  -4   8  119.89    9.40
   2  -4   8  119.89    9.40
  -3   4   8    3.30   10.40
  -3   4   8   13.80    9.50
  -3  -4  -8    3.30    7.80
  -3   4   8   13.80    9.50
  -3   4   8    3.30   10.40
  -3  -4  -8    9.20   11.30
  -3  -4  -8    9.20   11.30
  -3  -4  -8    3.30    7.80
   3  -4  -8   10.80    8.20
   3   4   8   13.20    9.30
   3  -4  -8    3.00   10.70
   3  -4  -8    3.00   10.70
   3   4   8   13.20    9.30
   3   4   8   -2.30    9.70
   3   4   8   -2.30    9.70
   3  -4  -8   10.80    8.20
  -3   3   8   12.10    9.00
  -3  -3  -8   19.80    8.70
  -3   3   8   12.10    9.00
  -3   3   8   29.30    8.00
  -3   3   8   15.60    7.60
  -3   3   8   15.60    7.60
  -3  -3  -8   15.00    7.00
  -3  -3  -8   15.00    7.00
  -3   3   8   29.30    8.00
  -3  -3  -8   19.80    8.70
   3  -3  -8   17.00    7.20
   3   3   8   13.30    8.50
   3   3   8   12.40    7.50
   3  -3  -8   17.50    8.90
   3   3   8   17.20    7.60
   3  -3  -8   17.50    8.90
   3   3   8   12.40    7.50
   3  -3  -8   18.10   15.40
   3  -3  -8   17.00    7.20
   3  -3  -8   18.10   15.40
   3   3   8   13.30    8.50
   3   3   8   17.20    7.60
  -3   2   8   34.00    8.00
  -3   2   8   26.90    6.80
  -3   2   8   37.40    6.30
  -3   2   8   37.40    6.30
  -3   2   8   26.90    6.80
  -3   2   8   34.20    8.90
  -3   2   8   34.20    8.90
  -3  -2  -8   38.10    7.20
  -3  -2  -8   38.10    7.20
  -3  -2  -8   27.40    6.50
  -3  -2  -8   36.60    6.10
  -3  -2  -8   36.60    6.10
  -3   2   8   34.00    8.00
  -3  -2  -8   27.40    6.50
   3   2   8   28.60    7.00
   3  -2  -8   35.70   12.00
   3  -2  -8   37.60    7.20
   3   2   8   28.60    7.00
   3   2   8   31.30    6.90
   3   2   8   31.30    6.90
   3   2   8   22.00    7.10
   3  -2  -8   37.60    7.20
   3   2   8   22.00    7.10
   3  -2  -8   35.70   12.00
  -3  -1  -8  307.17   30.10
  -3  -1  -8  292.37   14.30
  -3  -1  -8  307.17   30.10
  -3   1   8  309.17   14.40
  -3   1   8  309.17   14.40
  -3  -1  -8  292.37   14.30
   3   1   8  287.87   15.60
   3   1   8  305.87   14.60
   3  -1  -8  281.37   13.90
   3   1   8  305.87   14.60
   3  -1  -8  281.37   13.90
   3   1   8  287.87   15.60
   3   1   8  243.28   28.70
   3  -1  -8  277.97   14.10
   3   1   8  243.28   28.70
   3  -1  -8  277.97   14.10
  -3   0   8  -13.10    4.40
  -3   0  -8    1.80   13.80
  -3   0  -8   -2.20    4.70
  -3   0  -8    1.80   13.80
  -3   0   8  -13.10    4.40
  -3   0  -8   -2.20    4.70
   3   0   8   18.80   15.90
   3   0   8   -4.30    5.30
   3   0  -8  -11.90    4.30
   3   0   8   -4.30    5.30
   3   0   8   18.80   15.90
   3   0  -8  -11.90    4.30
  -3   1  -8  290.27   26.40
  -3   1  -8  292.87   13.00
  -3   1  -8  290.27   26.40
  -3   1  -8  267.67   14.20
  -3  -1   8  281.47   19.90
  -3   1  -8  267.67   14.20
  -3  -1   8  281.47   19.90
  -3   1  -8  292.87   13.00
  -3   1  -8  251.97   16.30
  -3   1  -8  251.97   16.30
   3  -1   8  321.87   31.70
   3  -1   8  316.67   13.60
   3  -1   8  321.87   31.70
   3  -1   8  316.67   13.60
   3  -1   8  243.88   14.50
   3  -1   8  243.88   14.50
  -3  -2   8   23.30   11.70
  -3   2  -8   26.30    7.30
  -3   2  -8   26.40    6.50
  -3  -2   8   23.30   11.70
  -3   2  -8   26.30    7.30
  -3   2  -8   26.40    6.50
   3  -2   8   29.90    5.60
   3  -2   8    8.60   14.70
   3  -2   8   29.90    5.60
   3  -2   8   26.90    5.00
   3  -2   8   38.50    5.20
   3  -2   8   26.90    5.00
   3  -2   8    8.60   14.70
   3  -2   8   38.50    5.20
  -3   3  -8   15.90    8.30
  -3  -3   8    4.80   15.20
  -3  -3   8    4.80   15.20
  -3   3  -8   15.90    8.30
   3  -3   8    7.90    5.20
   3  -3   8    7.90    5.20
   3  -3   8    9.20    5.60
   3  -3   8   -5.40   16.00
   3  -3   8   -5.40   16.00
   3  -3   8    9.20    5.60
  -3   4  -8   -0.90    9.20
  -3  -4   8   -8.10    8.40
  -3  -4   8   -8.10    8.40
  -3   4  -8   -0.90    9.20
   3  -4   8    1.00    6.60
   3  -4   8    1.00    6.60
  -4   4   8   50.39   10.90
  -4   4   8   50.39   10.90
  -4  -4  -8   45.10    9.70
  -4  -4  -8   45.10    9.70
  -4   4   8   30.90   11.40
  -4  -4  -8   41.30   12.60
  -4  -4  -8   41.30   12.60
  -4   4   8   30.90   11.40
   4  -4  -8   35.20    8.80
   4   4   8   43.00   10.80
   4  -4  -8   46.80   11.60
   4   4   8   43.00   10.80
   4  -4  -8   35.20    8.80
   4   4   8   55.69   10.20
   4   4   8   55.69   10.20
   4  -4  -8   46.80   11.60
  -4   3   8  256.67   18.60
  -4   3   8  300.07   16.80
  -4  -3  -8  311.97   16.10
  -4  -3  -8  311.97   16.10
  -4   3   8  299.77   17.90
  -4  -3  -8  307.07   18.50
  -4   3   8  300.07   16.80
  -4   3   8  299.77   17.90
  -4  -3  -8  307.07   18.50
  -4   3   8  256.67   18.60
   4   3   8  289.37   23.40
   4   3   8  289.37   23.40
   4   3   8  293.77   17.60
   4   3   8  263.77   15.80
   4  -3  -8  303.67   18.50
   4  -3  -8  295.07   15.90
   4   3   8  263.77   15.80
   4  -3  -8  295.07   15.90
   4   3   8  293.77   17.60
   4  -3  -8  303.67   18.50
   4  -3  -8  280.57   30.80
   4  -3  -8  280.57   30.80
  -4   2   8  902.81   34.20
  -4  -2  -8  901.81   33.50
  -4  -2  -8  901.81   33.50
  -4  -2  -8  873.41   33.60
  -4   2   8  935.71   34.30
  -4   2   8  891.51   32.80
  -4   2   8  868.01   34.40
  -4   2   8  868.01   34.40
  -4   2   8  902.81   34.20
  -4   2   8  891.51   32.80
  -4  -2  -8  885.81   32.60
  -4  -2  -8  873.41   33.60
  -4  -2  -8  885.81   32.60
  -4   2   8  935.71   34.30
   4   2   8  917.61   34.20
   4   2   8  843.82   32.60
   4  -2  -8  905.01   33.50
   4   2   8  917.61   34.20
   4   2   8  843.82   32.60
   4  -2  -8  877.31   41.80
   4  -2  -8  877.31   41.80
   4   2   8  881.11   33.60
   4   2   8  881.11   33.60
   4  -2  -8  905.01   33.50
  -4   1   8  302.87   14.50
  -4   1   8  299.47   15.70
  -4  -1  -8  263.07   14.20
  -4   1   8  284.67   15.60
  -4   1   8  302.87   14.50
  -4   1   8  299.47   15.70
  -4  -1  -8  263.07   14.20
  -4   1   8  284.67   15.60
   4   1   8  299.47   30.30
   4   1   8  299.47   30.30
   4   1   8  292.67   15.70
   4   1   8  302.57   15.20
   4   1   8  302.57   15.20
   4  -1  -8  276.97   13.60
   4   1   8  292.67   15.70
   4  -1  -8  276.97   13.60
  -4   0  -8 2591.64   90.19
  -4   0   8 2697.53   90.79
  -4   0  -8 2591.64   90.19
  -4   0  -8 2465.75   89.99
  -4   0  -8 2465.75   89.99
  -4   0   8 2759.82   89.59
  -4   0   8 2697.53   90.79
  -4   0   8 2759.82   89.59
   4   0  -8 2663.23   89.69
   4   0   8 2682.53   90.49
   4   0   8 2728.53  102.99
   4   0   8 2728.53  102.99
   4   0  -8 2612.24   89.59
   4   0  -8 2663.23   89.69
   4   0   8 2682.53   90.49
   4   0  -8 2612.24   89.59
  -4  -1   8  260.27   19.30
  -4   1  -8  277.37   14.60
  -4   1  -8  277.37   14.60
  -4   1  -8  270.77   14.50
  -4   1  -8  270.77   14.50
  -4  -1   8  260.27   19.30
   4  -1   8  313.47   14.20
   4  -1   8  267.17   14.20
   4   1  -8  269.97   11.50
   4  -1   8  267.17   14.20
   4   1  -8  254.77   12.80
   4  -1   8  312.97   32.50
   4   1  -8  269.97   11.50
   4  -1   8  313.47   14.20
   4  -1   8  312.97   32.50
   4   1  -8  254.77   12.80
  -4   2  -8  807.32   31.60
  -4   2  -8  807.32   31.60
  -4   2  -8  824.72   32.70
  -4  -2   8  882.71   42.20
  -4   2  -8  824.72   32.70
  -4  -2   8  882.71   42.20
   4  -2   8  821.72   30.20
   4  -2   8  844.02   31.20
   4  -2   8  821.72   30.20
   4  -2   8  828.52   47.80
   4  -2   8  844.02   31.20
   4  -2   8  828.52   47.80
  -4   3  -8  280.57   17.90
  -4  -3   8  273.57   31.60
  -4  -3   8  273.57   31.60
  -4   3  -8  280.57   17.90
   4  -3   8  255.67   14.20
   4  -3   8  255.67   14.20
   4  -3   8  260.27   14.30
   4  -3   8  260.27   14.30
   4  -3   8  235.18   35.50
   4  -3   8  235.18   35.50
  -4  -4   8   41.30   10.10
  -4  -4   8   41.30   10.10
  -4   4  -8   20.40   10.60
  -4   4  -8   20.40   10.60
   4  -4   8   37.10    8.00
   4  -4   8   37.10    8.00
  -5   4   8  211.68   17.80
  -5   4   8  211.68   17.80
  -5  -4  -8  199.88   16.90
  -5  -4  -8  199.88   16.90
  -5  -4  -8  227.08   15.70
  -5   4   8  219.88   20.10
  -5   4   8  219.88   20.10
  -5  -4  -8  227.08   15.70
   5   4   8  202.28   18.20
   5  -4  -8  209.48   16.80
   5   4   8  202.28   18.20
   5  -4  -8  190.88   16.30
   5  -4  -8  209.48   16.80
   5  -4  -8  190.88   16.30
  -5   3   8   20.90    8.40
  -5  -3  -8   -0.40    9.40
  -5   3   8   13.00    7.50
  -5   3   8    8.80    7.80
  -5   3   8   13.00    7.50
  -5   3   8    8.80    7.80
  -5  -3  -8    8.30    6.90
  -5  -3  -8    8.30    6.90
  -5   3   8    5.30    9.30
  -5  -3  -8   -0.40    9.40
  -5   3   8   20.90    8.40
  -5   3   8    5.30    9.30
   5   3   8    7.00    8.60
   5  -3  -8    5.20    8.50
   5  -3  -8    5.20    8.50
   5  -3  -8   -0.20   14.40
   5  -3  -8   -0.20   14.40
   5  -3  -8    4.50    7.50
   5  -3  -8    4.50    7.50
   5   3   8    7.00    8.60
  -5   2   8   20.20    8.00
  -5  -2  -8   31.00    6.40
  -5  -2  -8   20.10    6.70
  -5  -2  -8   31.00    6.40
  -5  -2  -8   32.50    6.70
  -5  -2  -8   20.10    6.70
  -5   2   8   31.10    9.70
  -5   2   8   21.40    5.90
  -5  -2  -8   32.50    6.70
  -5   2   8   33.60    7.30
  -5  -2  -8   18.00    7.60
  -5   2   8   20.20    8.00
  -5  -2  -8   18.00    7.60
  -5   2   8   31.10    9.70
  -5   2   8   21.40    5.90
  -5   2   8   33.60    7.30
   5   2   8   21.50    7.40
   5   2   8   21.50    7.40
   5   2   8   18.50    7.00
   5  -2  -8   21.80    7.60
   5   2   8   18.50    7.00
   5  -2  -8   19.00   11.40
   5  -2  -8   19.00   11.40
   5  -2  -8   21.80    7.60
  -5   1   8   55.79    7.70
  -5  -1  -8   49.20    7.50
  -5   1   8   51.99    9.20
  -5   1   8   44.50    6.50
  -5   1   8   55.79    7.70
  -5  -1  -8   44.90    6.60
  -5  -1  -8   61.39    6.60
  -5   1   8   54.39    7.50
  -5   1   8   54.39    7.50
  -5  -1  -8   49.20    7.50
  -5  -1  -8   44.90    6.60
  -5   1   8   51.99    9.20
  -5   1   8   44.50    6.50
  -5  -1  -8   61.39    6.60
   5   1   8   43.60    7.20
   5   1   8   43.60    7.20
   5   1   8   53.79    8.50
   5   1   8   53.79    8.50
   5   1   8   64.29   15.90
   5  -1  -8   48.50    6.60
   5  -1  -8   48.50    6.60
   5   1   8   64.29   15.90
  -5   0   8   -0.40    4.60
  -5   0  -8   -4.10    6.10
  -5   0  -8    5.20    5.40
  -5   0  -8    1.40    5.50
  -5   0  -8    1.40    5.50
  -5   0  -8   -4.10    6.10
  -5   0  -8    5.20    5.40
  -5   0   8    1.20    6.30
  -5   0   8    1.20    6.30
  -5   0   8   -0.40    4.60
   5   0   8    0.70    7.80
   5   0  -8    5.00    4.80
   5   0   8   11.90   16.00
   5   0   8    0.70    7.80
   5   0   8    7.70    6.10
   5   0  -8   -1.20    5.60
   5   0  -8   -1.20    5.60
   5   0   8   11.90   16.00
   5   0  -8    5.00    4.80
   5   0   8    7.70    6.10
  -5  -1   8   44.70    7.70
  -5   1  -8   47.70    7.60
  -5   1  -8   47.70    7.60
  -5  -1   8   44.70    7.70
  -5   1  -8   54.29    7.70
  -5   1  -8   54.29    7.70
   5   1  -8   44.90    5.00
   5   1  -8   44.70    6.30
   5  -1   8   43.40    6.50
   5  -1   8   57.79    7.20
   5  -1   8   43.40    6.50
   5  -1   8   57.79    7.20
   5   1  -8   44.70    6.30
   5   1  -8   44.90    5.00
   5  -1   8   42.40   18.10
   5  -1   8   46.70    7.20
   5  -1   8   42.40   18.10
   5  -1   8   46.70    7.20
  -5   2  -8   14.20    7.80
  -5   2  -8   14.20    7.80
  -5   2  -8   24.80    7.40
  -5  -2   8   19.80   12.50
  -5   2  -8   24.80    7.40
  -5  -2   8   19.80   12.50
  -5  -2   8    5.50    7.00
  -5  -2   8    5.50    7.00
   5  -2   8   11.00    5.60
   5  -2   8   11.00    5.60
   5  -2   8   10.30   17.40
   5  -2   8    8.00    6.30
   5  -2   8   10.30   17.40
   5  -2   8    8.00    6.30
   5  -2   8   21.20    6.00
   5  -2   8   21.20    6.00
  -5  -3   8    6.40   14.90
  -5  -3   8    6.40   14.90
  -5  -3   8   21.30    9.00
  -5   3  -8    7.20    8.80
  -5   3  -8    7.20    8.80
  -5  -3   8   21.30    9.00
   5  -3   8    8.70    6.80
   5  -3   8    8.70    6.80
   5  -3   8    4.30    6.50
   5  -3   8    4.30    6.50
  -5   4  -8  168.58   17.70
  -5   4  -8  168.58   17.70
  -5  -4   8  191.38   15.20
  -5  -4   8  191.38   15.20
   5  -4   8  208.18   15.00
   5  -4   8  208.18   15.00
  -6  -4  -8   52.79    9.90
  -6   4   8   74.59   13.30
  -6   4   8   74.59   13.30
  -6  -4  -8   52.79    9.90
  -6  -4  -8   60.39   13.60
  -6  -4  -8   60.39   13.60
   6   4   8   72.39   12.20
   6  -4  -8   61.59   11.40
   6  -4  -8   61.59   11.40
   6   4   8   72.39   12.20
  -6   3   8  339.67   19.40
  -6   3   8  322.97   19.40
  -6  -3  -8  337.17   17.90
  -6  -3  -8  327.57   20.30
  -6   3   8  327.07   17.90
  -6   3   8  324.07   20.40
  -6   3   8  322.97   19.40
  -6   3   8  339.67   19.40
  -6  -3  -8  327.57   20.30
  -6  -3  -8  337.17   17.90
  -6   3   8  327.07   17.90
  -6   3   8  324.07   20.40
   6  -3  -8  345.77   19.90
   6   3   8  318.97   18.90
   6  -3  -8  345.77   19.90
   6   3   8  318.97   18.90
  -6   2   8  196.38   14.80
  -6  -2  -8  204.08   13.90
  -6  -2  -8  199.98   14.50
  -6   2   8  192.58   11.50
  -6   2   8  214.68   14.30
  -6  -2  -8  170.78   13.00
  -6  -2  -8  212.28   13.30
  -6  -2  -8  199.98   14.50
  -6   2   8  192.58   11.50
  -6  -2  -8  204.08   13.90
  -6   2   8  217.68   17.60
  -6   2   8  196.38   14.80
  -6   2   8  161.68   13.70
  -6   2   8  214.68   14.30
  -6   2   8  217.68   17.60
  -6  -2  -8  170.78   13.00
  -6  -2  -8  212.28   13.30
  -6   2   8  161.68   13.70
   6  -2  -8  176.58   23.20
   6   2   8  209.08   14.30
   6  -2  -8  176.58   23.20
   6  -2  -8  179.08   13.40
   6   2   8  209.08   14.30
   6   2   8  169.18   14.00
   6   2   8  169.18   14.00
   6  -2  -8  179.08   13.40
  -6   1   8  185.98   15.40
  -6   1   8  183.18   11.60
  -6   1   8  144.09   13.00
  -6  -1  -8  145.69   12.80
  -6  -1  -8  145.69   12.80
  -6   1   8  159.38   11.70
  -6  -1  -8  162.58   11.30
  -6  -1  -8  162.58   11.30
  -6   1   8  183.18   11.60
  -6   1   8  185.98   15.40
  -6   1   8  144.09   13.00
  -6   1   8  159.38   11.70
   6   1   8  155.28   13.30
   6  -1  -8  150.38   11.30
   6   1   8  161.28   13.20
   6   1   8  231.58   30.80
   6  -1  -8  150.38   11.30
   6   1   8  155.28   13.30
   6   1   8  231.58   30.80
   6   1   8  161.28   13.20
  -6   0   8  948.51   33.70
  -6   0   8  946.21   35.70
  -6   0   8  957.40   35.10
  -6   0  -8  889.81   34.70
  -6   0   8  948.51   33.70
  -6   0  -8  889.81   34.70
  -6   0  -8  901.01   34.30
  -6   0   8  946.21   35.70
  -6   0   8  957.40   35.10
  -6   0  -8  901.01   34.30
   6   0   8  938.41   35.10
   6   0   8  875.71   34.50
   6   0   8  938.41   35.10
   6   0   8  875.71   34.50
   6   0   8  944.21   50.79
   6   0  -8  900.71   33.70
   6   0   8  944.21   50.79
   6   0  -8  900.71   33.70
  -6  -1   8  172.98   13.80
  -6   1  -8  147.79   12.80
  -6  -1   8  175.08   12.60
  -6   1  -8  147.79   12.80
  -6  -1   8  172.98   13.80
  -6  -1   8  175.08   12.60
  -6   1  -8  151.98   12.60
  -6   1  -8  151.98   12.60
   6  -1   8  165.48   11.70
   6  -1   8  131.59   24.70
   6  -1   8  166.48   12.20
   6  -1   8  166.48   12.20
   6  -1   8  145.29   11.80
   6   1  -8  134.89   10.90
   6   1  -8  134.89   10.90
   6  -1   8  145.29   11.80
   6  -1   8  131.59   24.70
   6  -1   8  165.48   11.70
  -6  -2   8  202.68   14.30
  -6   2  -8  181.68   14.30
  -6  -2   8  181.68   14.10
  -6   2  -8  187.98   14.90
  -6  -2   8  181.68   14.10
  -6   2  -8  181.68   14.30
  -6  -2   8  174.38   24.10
  -6   2  -8  187.98   14.90
  -6  -2   8  202.68   14.30
  -6  -2   8  174.38   24.10
   6  -2   8  179.08   12.60
   6  -2   8  179.08   12.60
   6  -2   8  152.38   26.50
   6  -2   8  192.58   13.20
   6  -2   8  192.58   13.20
   6  -2   8  152.38   26.50
  -6   3  -8  308.67   20.30
  -6  -3   8  269.27   31.90
  -6  -3   8  307.87   18.60
  -6  -3   8  269.27   31.90
  -6  -3   8  307.87   18.60
  -6   3  -8  314.97   19.60
  -6   3  -8  308.67   20.30
  -6   3  -8  314.97   19.60
   6  -3   8  285.27   16.00
   6  -3   8  285.27   16.00
  -6   4  -8   71.39   13.00
  -6   4  -8   71.39   13.00
   6  -4   8   56.89    9.60
   6  -4   8   56.89    9.60
  -7   4   8    6.00   11.00
  -7   4   8    6.00   11.00
  -7  -4  -8    5.60    8.80
  -7  -4  -8    5.60    8.80
  -7  -4  -8    9.80   12.60
  -7  -4  -8    9.80   12.60
   7  -4  -8   23.90   10.80
   7   4   8    3.00   10.20
   7  -4  -8   23.90   10.80
   7   4   8    3.00   10.20
  -7  -3  -8  100.69   10.50
  -7   3   8   85.49   12.00
  -7   3   8  123.79   13.30
  -7   3   8   85.49   12.00
  -7  -3  -8  115.59   12.90
  -7  -3  -8  100.69   10.50
  -7  -3  -8  115.59   12.90
  -7   3   8  123.79   13.30
   7   3   8   83.99   11.10
   7  -3  -8   94.29   11.40
   7   3   8   83.99   11.10
   7  -3  -8   94.29   11.40
  -7   2   8  157.48   14.50
  -7  -2  -8  165.68   14.60
  -7   2   8  182.28   15.70
  -7   2   8  157.48   14.50
  -7   2   8  160.78   14.20
  -7   2   8  182.28   15.70
  -7   2   8  160.78   14.20
  -7   2   8  143.39   12.40
  -7  -2  -8  169.98   13.50
  -7   2   8  143.39   12.40
  -7  -2  -8  163.48   15.40
  -7  -2  -8  169.98   13.50
  -7  -2  -8  163.48   15.40
  -7  -2  -8  165.68   14.60
   7   2   8  169.38   14.50
   7   2   8  152.28   12.00
   7   2   8  152.28   12.00
   7  -2  -8  153.68   13.70
   7   2   8  169.38   14.50
   7  -2  -8  153.68   13.70
  -7  -1  -8   89.19    8.10
  -7  -1  -8   86.09   10.70
  -7   1   8  100.79    9.20
  -7   1   8   94.69    9.00
  -7   1   8   94.89   12.60
  -7  -1  -8   92.59    8.30
  -7   1   8   92.39   10.10
  -7  -1  -8   89.19    8.10
  -7   1   8   94.89   12.60
  -7  -1  -8   86.09   10.70
  -7   1   8   92.39   10.10
  -7   1   8  100.79    9.20
  -7   1   8   94.69    9.00
  -7  -1  -8   92.59    8.30
   7   1   8   87.09    9.80
   7  -1  -8   84.29    8.70
   7   1   8   96.69   10.20
   7   1   8   87.09    9.80
   7   1   8   96.69   10.20
   7  -1  -8   84.29    8.70
  -7   0   8   -2.40    5.30
  -7   0  -8    0.70    7.70
  -7   0  -8   -6.70    6.50
  -7   0   8   -4.00    7.50
  -7   0   8    9.50    8.90
  -7   0   8   -2.40    5.30
  -7   0  -8    0.70    7.70
  -7   0   8    9.50    8.90
  -7   0   8   -4.00    7.50
  -7   0  -8   -6.70    6.50
   7   0   8    1.40    7.90
   7   0   8    1.40    7.90
   7   0  -8    2.20    6.00
   7   0   8   -0.50    6.50
   7   0   8    9.10   17.50
   7   0   8   -0.50    6.50
   7   0   8    9.10   17.50
   7   0  -8    2.20    6.00
  -7  -1   8   78.49   10.40
  -7  -1   8   78.49   10.40
  -7  -1   8   95.29   10.90
  -7   1  -8  100.59   10.60
  -7   1  -8  100.59   10.60
  -7   1  -8   98.29   10.50
  -7  -1   8   95.29   10.90
  -7   1  -8   98.29   10.50
   7  -1   8   93.49    9.50
   7  -1   8   57.79   26.80
   7  -1   8   93.49    9.50
   7  -1   8   79.59    9.00
   7   1  -8   98.59    8.80
   7  -1   8   79.59    9.00
   7  -1   8   57.79   26.80
   7   1  -8   98.59    8.80
  -7   2  -8  148.29   14.30
  -7   2  -8  162.28   14.90
  -7  -2   8  147.39   15.20
  -7   2  -8  162.28   14.90
  -7  -2   8  147.09   13.40
  -7  -2   8  147.09   13.40
  -7   2  -8  148.29   14.30
  -7  -2   8  147.39   15.20
  -7  -2   8  145.69   24.00
  -7  -2   8  145.69   24.00
   7  -2   8  130.69   28.40
   7  -2   8  130.69   28.40
   7  -2   8  153.18   13.20
   7  -2   8  153.18   13.20
  -7   3  -8  109.89   13.80
  -7   3  -8   98.29   13.00
  -7   3  -8   98.29   13.00
  -7   3  -8  109.89   13.80
  -7  -3   8  106.09   12.30
  -7  -3   8  106.09   12.30
   7  -3   8  105.99   10.80
   7  -3   8  105.99   10.80
  -7   4  -8    0.80   11.40
  -7   4  -8    0.80   11.40
   7  -4   8    3.00    8.90
   7  -4   8    3.00    8.90
  -8  -4  -8    3.10   12.50
  -8  -4  -8    3.10   12.50
  -8  -4  -8   13.00    9.40
  -8  -4  -8   13.00    9.40
   8  -4  -8    6.90   10.20
   8  -4  -8    6.90   10.20
  -8   3   8  105.79   13.10
  -8  -3  -8   80.09   10.50
  -8  -3  -8  134.29   14.20
  -8   3   8  105.79   13.10
  -8  -3  -8   80.09   10.50
  -8   3   8  176.68   17.40
  -8   3   8  176.68   17.40
  -8  -3  -8  134.29   14.20
   8  -3  -8  116.99   12.20
   8   3   8  107.49   11.80
   8  -3  -8  116.99   12.20
   8   3   8  107.49   11.80
  -8  -2  -8  307.77   18.10
  -8  -2  -8  280.37   16.70
  -8  -2  -8  307.77   18.10
  -8  -2  -8  269.57   18.90
  -8   2   8  250.27   19.10
  -8   2   8  304.27   17.90
  -8  -2  -8  269.57   18.90
  -8   2   8  304.27   17.90
  -8   2   8  280.07   21.60
  -8  -2  -8  280.37   16.70
  -8   2   8  280.07   21.60
  -8   2   8  250.27   19.10
   8   2   8  281.07   18.30
   8  -2  -8  293.77   17.10
   8   2   8  302.87   16.80
   8   2   8  302.87   16.80
   8   2   8  281.07   18.30
   8  -2  -8  293.77   17.10
  -8  -1  -8   77.69   11.40
  -8   1   8   84.49    9.40
  -8   1   8   77.39   11.00
  -8  -1  -8   77.69   11.40
  -8   1   8   77.39   11.00
  -8  -1  -8   78.59    8.90
  -8   1   8   84.49    9.40
  -8   1   8   73.49   13.10
  -8  -1  -8   68.29    8.40
  -8  -1  -8   68.29    8.40
  -8   1   8   80.39    8.40
  -8  -1  -8   78.59    8.90
  -8   1   8   80.39    8.40
  -8   1   8   73.49   13.10
   8   1   8   67.69    9.50
   8   1   8   61.79    9.80
   8  -1  -8   70.19    9.40
   8  -1  -8   70.19    9.40
   8   1   8   67.69    9.50
   8   1   8   61.79    9.80
  -8   0   8  506.75   23.80
  -8   0  -8  481.75   23.70
  -8   0   8  506.75   23.80
  -8   0  -8  481.75   23.70
  -8   0   8  527.05   25.20
  -8   0  -8  477.85   22.50
  -8   0   8  527.05   25.20
  -8   0  -8  477.85   22.50
   8   0   8  513.25   41.90
   8   0   8  513.25   41.90
   8   0   8  440.56   22.80
   8   0   8  484.15   23.20
   8   0  -8  479.15   21.20
   8   0  -8  479.15   21.20
   8   0   8  484.05   23.20
   8   0   8  440.56   22.80
  -8   1  -8   55.39   10.40
  -8   1  -8   55.39   10.40
  -8  -1   8   82.59   11.30
  -8  -1   8   71.89   11.70
  -8  -1   8   71.89   11.70
  -8   1  -8   62.59   10.60
  -8   1  -8   62.59   10.60
  -8  -1   8   82.59   11.30
   8  -1   8   76.19    9.70
   8  -1   8   52.39   30.80
   8  -1   8   70.09    9.50
   8  -1   8   70.09    9.50
   8  -1   8   52.39   30.80
   8  -1   8   76.19    9.70
  -8   2  -8  300.67   17.90
  -8   2  -8  296.87   19.80
  -8  -2   8  277.07   20.50
  -8  -2   8  265.97   19.00
  -8  -2   8  277.07   20.50
  -8  -2   8  265.97   19.00
  -8   2  -8  300.67   17.90
  -8   2  -8  296.87   19.80
   8  -2   8  265.57   17.40
   8  -2   8  265.57   17.40
  -8  -3   8  106.59    8.70
  -8  -3   8  101.19   13.00
  -8   3  -8   92.79   13.60
  -8   3  -8   87.79   12.60
  -8  -3   8  101.19   13.00
  -8  -3   8  106.59    8.70
  -8   3  -8   92.79   13.60
  -8   3  -8   87.79   12.60
   8  -3   8   89.69   11.00
   8  -3   8   89.69   11.00
  -9  -3  -8  274.67   18.50
  -9  -3  -8  274.17   21.00
  -9   3   8  278.07   19.80
  -9   3   8  336.47   22.80
  -9   3   8  278.07   19.80
  -9  -3  -8  274.17   21.00
  -9   3   8  336.47   22.80
  -9  -3  -8  274.67   18.50
   9  -3  -8  259.87   18.70
   9  -3  -8  259.87   18.70
   9   3   8  284.97   18.30
   9   3   8  284.97   18.30
  -9   2   8   76.59   10.00
  -9   2   8   45.90   12.00
  -9  -2  -8   71.59   10.00
  -9  -2  -8   71.59   10.00
  -9   2   8   45.90   12.00
  -9   2   8   65.49   14.00
  -9  -2  -8   69.69   11.90
  -9   2   8   76.59   10.00
  -9   2   8   65.49   14.00
  -9  -2  -8   69.69   11.90
   9  -2  -8   56.09    9.90
   9  -2  -8   56.09    9.90
   9   2   8   78.09    9.40
   9   2   8   78.09    9.40
  -9  -1  -8   72.59    9.20
  -9   1   8   67.79   14.20
  -9  -1  -8   72.59    9.20
  -9   1   8   56.79    9.20
  -9  -1  -8   66.79   12.10
  -9  -1  -8   66.79   12.10
  -9   1   8   78.19   11.80
  -9  -1  -8   58.69    8.40
  -9   1   8   67.79   14.20
  -9   1   8   78.19   11.80
  -9   1   8   74.99   10.10
  -9   1   8   74.99   10.10
  -9   1   8   56.79    9.20
  -9  -1  -8   58.69    8.40
   9  -1  -8   71.49    9.30
   9  -1  -8   71.49    9.30
   9   1   8   73.79   10.30
   9   1   8   76.99    9.70
   9   1   8   73.79   10.30
   9   1   8   76.99    9.70
  -9   0   8    2.30   11.90
  -9   0  -8   -4.30    7.80
  -9   0  -8  -15.70    9.80
  -9   0   8   14.40   10.70
  -9   0  -8  -15.70    9.80
  -9   0   8    2.30   11.90
  -9   0  -8   -4.30    7.80
  -9   0   8   14.40   10.70
   9   0  -8    4.30    7.50
   9   0   8   -0.20    7.90
   9   0  -8    4.30    7.50
   9   0   8   25.10   19.10
   9   0   8   25.10   19.10
   9   0   8   -5.40   10.20
   9   0   8   -5.40   10.20
   9   0   8   -0.20    7.90
  -9   1  -8   63.19   11.20
  -9  -1   8   76.09   12.90
  -9  -1   8   64.79   11.70
  -9   1  -8   47.20   10.80
  -9   1  -8   47.20   10.80
  -9  -1   8   64.79   11.70
  -9  -1   8   76.09   12.90
  -9   1  -8   63.19   11.20
   9  -1   8   82.79   10.70
   9  -1   8   56.49    9.70
   9  -1   8   82.79   10.70
   9  -1   8   56.49    9.70
   9  -1   8    5.90   25.20
   9  -1   8    5.90   25.20
  -9  -2   8   57.79    7.40
  -9  -2   8   80.99   13.00
  -9  -2   8   63.29   12.30
  -9  -2   8   63.29   12.30
  -9  -2   8   57.79    7.40
  -9  -2   8   80.99   13.00
  -9   2  -8   61.29   11.70
  -9   2  -8   67.19   11.30
  -9   2  -8   61.29   11.70
  -9   2  -8   67.19   11.30
   9  -2   8   74.09   10.60
   9  -2   8   74.09   10.60
  -9   3  -8  278.47   20.60
  -9   3  -8  278.47   20.60
  -9   3  -8  262.07   21.70
  -9  -3   8  252.47   13.50
  -9  -3   8  252.47   13.50
  -9  -3   8  235.08   22.00
  -9   3  -8  262.07   21.70
  -9  -3   8  235.08   22.00
   9  -3   8  248.98   17.90
   9  -3   8  248.98   17.90
 -10   3   8   35.40   13.30
 -10   3   8   34.80   10.50
 -10  -3  -8   11.10   10.00
 -10   3   8   34.80   10.50
 -10  -3  -8   19.00   11.70
 -10  -3  -8   11.10   10.00
 -10   3   8   35.40   13.30
 -10  -3  -8   19.00   11.70
  10  -3  -8   21.50   10.20
  10  -3  -8   21.50   10.20
 -10  -2  -8  163.68   15.30
 -10  -2  -8  162.78   13.30
 -10  -2  -8  162.78   13.30
 -10   2   8  149.39   15.90
[truncated: 464,305 more chars]
