# Supplementary material for: Crystal structure and synthesis of 3-(1H-pyrrol-2-yl)-1-(thio­phen-2-yl)propanone
Source: Acta Crystallogr E Crystallogr Commun. 2018 Sep 21;74(Pt 10):1463–6. doi: 10.1107/S2056989018012331 (PMC6176454; doi:10.1107/S2056989018012331)
Supplement: Supplementary file 2 [file e-74-01463-Isup2.hkl]

data_I                                                                          
_shelx_title ' dgib016k_a.res in Pna2(1)'                                       
_shelx_refln_list_code          4                                               
_shelx_F_calc_maximum       95.12                                               
_exptl_crystal_F_000       424.00                                               
_reflns_d_resolution_high  0.7690                                               
                                                                                
loop_                                                                           
 _space_group_symop_operation_xyz                                               
 'x, y, z'                                                                      
 '-x, -y, z+1/2'                                                                
 'x+1/2, -y+1/2, z'                                                             
 '-x+1/2, y+1/2, z+1/2'                                                         
                                                                                
_cell_length_a    11.1559                                                       
_cell_length_b     3.9258                                                       
_cell_length_c    21.6293                                                       
_cell_angle_alpha  90.000                                                       
_cell_angle_beta   90.000                                                       
_cell_angle_gamma  90.000                                                       
                                                                                
_shelx_F_squared_multiplier     1.000                                           
                                                                                
loop_                                                                           
 _refln_index_h                                                                 
 _refln_index_k                                                                 
 _refln_index_l                                                                 
 _refln_F_squared_calc                                                          
 _refln_F_squared_meas                                                          
 _refln_F_squared_sigma                                                         
 _refln_observed_status                                                         
   2   0 -27        200.13        232.90        14.69 o                         
   4   0 -27        136.08        141.85        11.76 o                         
   2   0 -26          2.27         13.68         7.87 o                         
   4   0 -26        134.33        149.61        11.42 o                         
   2   1 -26        111.97        128.21        11.03 o                         
   3   1 -26        179.90        191.33         6.94 o                         
   4   1 -26          0.18         -1.12         4.12 o                         
   2   0 -25        331.44        364.20        16.22 o                         
   4   0 -25        351.81        323.97        14.12 o                         
   6   0 -25        316.65        337.37        10.93 o                         
   2   1 -25         65.42         72.13         5.85 o                         
   3   1 -25         36.72         38.07         4.44 o                         
   4   1 -25         67.35         71.71         5.01 o                         
   5   1 -25         55.62         54.38         4.91 o                         
   1   2 -25         28.20         32.82         6.45 o                         
   2   2 -25         96.45        139.38         8.91 o                         
   3   2 -25         74.27         78.69         6.27 o                         
   2   0 -24        308.29        294.81        14.76 o                         
   4   0 -24        198.54        187.25         8.22 o                         
   6   0 -24        609.97        653.28        15.20 o                         
   1   1 -24         29.28         43.12         5.85 o                         
   2   1 -24        133.82        141.32         5.78 o                         
   3   1 -24        224.86        229.10         7.47 o                         
   4   1 -24         51.94         52.29         4.75 o                         
   5   1 -24         55.60         49.93         5.76 o                         
   6   1 -24         10.65         12.18         3.62 o                         
   0   2 -24        619.28        594.73        19.49 o                         
   1   2 -24         38.60         50.77         5.25 o                         
   2   2 -24          7.11         14.60         4.65 o                         
   3   2 -24        107.68        137.23         7.27 o                         
   4   2 -24        123.23        141.66         8.72 o                         
   2   0 -23        555.61        554.57        19.35 o                         
   4   0 -23         16.04         15.05         4.44 o                         
   6   0 -23         90.50         87.21         6.31 o                         
   8   0 -23        192.54        183.51         8.95 o                         
   0   1 -23         31.06         41.74         5.64 o                         
   1   1 -23        155.30        153.26         9.12 o                         
   2   1 -23         43.60         40.10         4.04 o                         
   3   1 -23        178.06        183.17         6.32 o                         
   4   1 -23        100.90        120.62         7.89 o                         
   5   1 -23        289.49        298.90         7.00 o                         
   6   1 -23        109.80        117.48         4.77 o                         
   7   1 -23         22.11         19.07         3.85 o                         
   1   2 -23        216.97        213.01         8.53 o                         
   2   2 -23        394.74        407.52         9.95 o                         
   3   2 -23         26.63         31.43         5.35 o                         
   4   2 -23         86.55         97.49         6.56 o                         
   5   2 -23          6.24         15.73         5.61 o                         
   6   2 -23         27.92         27.99         5.80 o                         
   2   0 -22         11.43         16.55         3.98 o                         
   4   0 -22        633.06        604.26        18.47 o                         
   6   0 -22        434.21        432.90        11.60 o                         
   8   0 -22        157.43        158.06         7.79 o                         
   1   1 -22        356.04        355.64         8.36 o                         
   2   1 -22         17.53         24.10         3.70 o                         
   3   1 -22        181.22        178.02         6.38 o                         
   4   1 -22         82.65         89.18         4.90 o                         
   5   1 -22         30.70         38.42         3.61 o                         
   6   1 -22        141.80        152.37         4.95 o                         
   7   1 -22        414.41        427.62         8.27 o                         
   8   1 -22         36.61         28.16         3.66 o                         
   0   2 -22         19.69         25.60         6.33 o                         
   1   2 -22        231.34        229.40         8.50 o                         
   2   2 -22         70.96         77.71         4.71 o                         
   3   2 -22        123.76        121.08         6.90 o                         
   4   2 -22         23.19         35.72         5.50 o                         
   5   2 -22         72.44         65.86         5.55 o                         
   6   2 -22        110.16        114.63         5.67 o                         
   7   2 -22         58.61         51.11         5.49 o                         
   1   3 -22         19.34         15.75         5.51 o                         
   2   3 -22         90.05         98.82         6.71 o                         
   2   0 -21        995.99        960.53        18.38 o                         
   4   0 -21        133.93        123.73         6.00 o                         
   6   0 -21         20.32         33.07         5.03 o                         
   8   0 -21        165.55        182.07         6.79 o                         
   0   1 -21        167.03        167.43         8.91 o                         
   1   1 -21       1174.06       1152.09        15.56 o                         
   2   1 -21         50.38         47.97         3.91 o                         
   3   1 -21         58.70         69.27         7.43 o                         
   4   1 -21         67.72         71.36         3.70 o                         
   5   1 -21         76.36         83.24         3.99 o                         
   6   1 -21         43.79         43.07         3.38 o                         
   7   1 -21         47.50         50.87         3.64 o                         
   8   1 -21         68.83         63.19         3.94 o                         
   9   1 -21        258.62        263.13         6.83 o                         
   1   2 -21        110.33        116.43         6.00 o                         
   2   2 -21        388.08        402.57         8.86 o                         
   3   2 -21        182.67        183.20         6.15 o                         
   4   2 -21          7.66          4.65         4.07 o                         
   5   2 -21         21.15         22.14         4.28 o                         
   6   2 -21          3.25         -1.59         3.73 o                         
   7   2 -21        118.29        123.62         5.36 o                         
   0   3 -21        351.86        337.43        15.94 o                         
   1   3 -21         22.71         35.36         6.00 o                         
   2   3 -21          2.81          5.08         5.28 o                         
   3   3 -21         73.30         78.31        14.06 o                         
   4   3 -21         51.15         49.73         5.14 o                         
   2   0 -20        501.79        469.21        12.99 o                         
   4   0 -20        202.94        186.76         7.58 o                         
   6   0 -20        332.29        361.79        10.34 o                         
   8   0 -20        124.39        125.59         7.21 o                         
  10   0 -20        555.49        621.17        12.85 o                         
   1   1 -20        107.50        129.82         4.17 o                         
   2   1 -20         84.06         96.28         3.77 o                         
   3   1 -20        376.51        342.87         6.97 o                         
   4   1 -20        213.02        208.83         5.59 o                         
   5   1 -20         64.00         69.17         3.73 o                         
   6   1 -20         57.08         60.24         3.48 o                         
   7   1 -20        404.74        419.56         7.43 o                         
   8   1 -20         61.19         52.21         3.76 o                         
   9   1 -20         23.09         20.92         3.63 o                         
   0   2 -20        406.70        419.33        15.31 o                         
   1   2 -20        274.33        287.39         8.81 o                         
   2   2 -20         77.07         85.75         5.02 o                         
   3   2 -20         15.58         16.47         3.86 o                         
   4   2 -20        166.69        159.13         5.76 o                         
   5   2 -20        170.65        174.75         5.01 o                         
   6   2 -20        371.27        398.93         8.23 o                         
   7   2 -20         64.09         64.06         4.50 o                         
   8   2 -20         89.96         85.53         5.02 o                         
   1   3 -20         10.36         26.70         5.63 o                         
   2   3 -20        109.05        113.09         6.66 o                         
   3   3 -20         50.19         41.13         4.90 o                         
   4   3 -20         96.96         75.26         5.39 o                         
   5   3 -20          5.02         -0.05         4.50 o                         
   2   0 -19        758.12        721.70        14.79 o                         
   4   0 -19        122.79        107.66         5.42 o                         
   6   0 -19         69.09         70.43         4.52 o                         
   8   0 -19        319.68        340.83         9.94 o                         
  10   0 -19          7.09         12.03         4.70 o                         
   0   1 -19        100.60        109.66         6.54 o                         
   1   1 -19        391.92        379.69         6.59 o                         
   2   1 -19        126.97        128.76         3.96 o                         
   3   1 -19       1140.14       1074.57        14.49 o                         
   4   1 -19        153.89        151.44         4.74 o                         
   5   1 -19        134.26        140.53         4.08 o                         
   6   1 -19        132.73        130.51         4.10 o                         
   7   1 -19        202.89        207.94         5.69 o                         
   8   1 -19         51.88         47.00         3.61 o                         
   9   1 -19        184.12        185.53         5.30 o                         
  10   1 -19         38.98         53.30         4.09 o                         
   1   2 -19        180.45        171.72         7.35 o                         
   2   2 -19        169.94        181.45         6.45 o                         
   3   2 -19        210.81        213.23         6.78 o                         
   4   2 -19         47.65         43.75         3.56 o                         
   5   2 -19          2.05         -0.20         3.02 o                         
   6   2 -19        218.03        205.79         6.37 o                         
   7   2 -19        350.45        375.68         8.11 o                         
   8   2 -19         43.91         40.54         4.40 o                         
   9   2 -19          7.80          0.95         4.10 o                         
   0   3 -19         71.32         75.10         8.70 o                         
   1   3 -19         15.83         20.57         5.51 o                         
   2   3 -19          0.63          5.29         5.47 o                         
   3   3 -19         42.34         32.73         4.66 o                         
   4   3 -19        118.30        116.19         5.83 o                         
   5   3 -19          3.48          1.73         3.89 o                         
   6   3 -19         69.44         63.55         4.71 o                         
   0   0 -18        576.09        503.04        24.18 o                         
   2   0 -18        445.66        429.73        12.39 o                         
   4   0 -18         57.22         74.49         5.34 o                         
   6   0 -18        211.43        204.26         6.61 o                         
   8   0 -18         51.70         54.85         4.63 o                         
  10   0 -18        191.56        204.51         7.50 o                         
   1   1 -18        523.03        479.93         7.81 o                         
   2   1 -18        145.97        147.80         3.84 o                         
   3   1 -18        531.31        498.32         9.01 o                         
   4   1 -18          3.20         -0.27         2.48 o                         
   5   1 -18          4.79          1.19         2.60 o                         
   6   1 -18         21.19         16.12         2.94 o                         
   7   1 -18        855.37        861.69        11.25 o                         
   8   1 -18        115.27        110.34         4.22 o                         
   9   1 -18        156.83        166.28         4.97 o                         
  10   1 -18         12.70         16.64         3.58 o                         
   0   2 -18         44.58         53.05         6.89 o                         
   1   2 -18          7.39         13.74         3.62 o                         
   2   2 -18        117.79        119.71         4.86 o                         
   3   2 -18        107.82        102.18         4.33 o                         
   4   2 -18         89.99         87.77         3.56 o                         
   5   2 -18        838.15        828.54        11.02 o                         
   6   2 -18        156.40        157.45         4.70 o                         
   7   2 -18         72.05         69.62         4.36 o                         
   8   2 -18         92.96         99.00         5.01 o                         
   9   2 -18        137.69        134.41         5.55 o                         
   1   3 -18          8.97          8.81         5.25 o                         
   2   3 -18         68.49         83.38         6.47 o                         
   3   3 -18        114.10        115.64         7.22 o                         
   4   3 -18        169.76        172.74         6.37 o                         
   5   3 -18         10.32          9.72         3.98 o                         
   6   3 -18         76.42         74.95         6.33 o                         
   7   3 -18        111.27        122.98         5.49 o                         
   2   0 -17       3587.37       3520.95        59.23 o                         
   4   0 -17        167.35        169.98         6.76 o                         
   6   0 -17        111.45        111.78         4.69 o                         
   8   0 -17        969.75        994.47        16.20 o                         
  10   0 -17         84.45         71.39         5.21 o                         
   0   1 -17        594.34        576.95         9.99 o                         
   1   1 -17        749.30        730.69        10.32 o                         
   2   1 -17        413.01        393.34         5.90 o                         
   3   1 -17         77.24         77.57         2.82 o                         
   4   1 -17         11.49         11.63         2.27 o                         
   5   1 -17        362.77        360.65         6.21 o                         
   6   1 -17         45.75         51.93         3.13 o                         
   7   1 -17         21.98         16.94         3.00 o                         
   8   1 -17        137.87        142.99         4.47 o                         
   9   1 -17         81.94         86.48         4.06 o                         
  10   1 -17        105.80        103.76         4.40 o                         
  11   1 -17        139.28        152.34         5.92 o                         
   1   2 -17        299.21        273.47         7.10 o                         
   2   2 -17        345.87        329.80         6.77 o                         
   3   2 -17         98.22        108.02         3.90 o                         
   4   2 -17        189.81        178.54         4.73 o                         
   5   2 -17          7.54          6.24         2.83 o                         
   6   2 -17        109.77        107.95         3.97 o                         
   7   2 -17         11.45         18.09         3.26 o                         
   8   2 -17         84.07        100.38         4.84 o                         
   9   2 -17         64.74         62.92         4.49 o                         
  10   2 -17          2.88         -0.91         4.21 o                         
   0   3 -17        672.74        662.15        21.37 o                         
   1   3 -17        110.85        133.65         6.98 o                         
   2   3 -17        170.72        179.71        11.20 o                         
   3   3 -17          1.87          8.02         4.10 o                         
   4   3 -17        122.58        121.47         4.95 o                         
   5   3 -17        298.24        298.22         7.65 o                         
   6   3 -17        116.03        115.63         5.81 o                         
   7   3 -17          9.91          9.25         4.46 o                         
   1   4 -17        162.91        149.55         8.31 o                         
   0   0 -16       1497.28       1365.71        27.52 o                         
   2   0 -16        540.81        584.30        12.09 o                         
   4   0 -16       1362.53       1251.29        18.76 o                         
   6   0 -16       1448.14       1489.88        21.55 o                         
   8   0 -16        787.43        765.40        13.17 o                         
  10   0 -16        534.15        578.67        14.34 o                         
   1   1 -16         35.41         32.76         2.47 o                         
   2   1 -16        497.25        445.84         5.91 o                         
   3   1 -16         28.38         26.06         2.13 o                         
   4   1 -16        216.92        206.34         4.16 o                         
   5   1 -16        113.61        121.02         3.61 o                         
   6   1 -16        236.40        227.37         5.29 o                         
   7   1 -16         71.35         72.59         4.26 o                         
   8   1 -16        197.55        192.33         5.33 o                         
   9   1 -16          9.55         11.14         3.22 o                         
  10   1 -16         42.63         45.48         3.74 o                         
  11   1 -16         48.30         49.36         4.60 o                         
   0   2 -16        417.05        373.55        13.50 o                         
   1   2 -16         95.02        109.20         8.30 o                         
   2   2 -16         62.33         65.53         3.48 o                         
   3   2 -16        397.12        389.96         6.74 o                         
   4   2 -16        189.92        165.17         4.65 o                         
   5   2 -16         90.49         95.28         3.62 o                         
   6   2 -16        185.26        190.96         5.12 o                         
   7   2 -16         62.72         60.72         3.58 o                         
   8   2 -16         51.19         44.22         3.55 o                         
   9   2 -16        101.84        107.69         4.98 o                         
  10   2 -16        260.92        300.37         9.95 o                         
   1   3 -16         65.49         75.14         5.75 o                         
   2   3 -16        203.38        206.17         8.47 o                         
   3   3 -16        119.95        122.62         5.46 o                         
   4   3 -16        200.68        208.07         6.99 o                         
   5   3 -16          0.91         -3.61         3.61 o                         
   6   3 -16        138.39        144.82         5.33 o                         
   7   3 -16        170.67        158.50         5.66 o                         
   8   3 -16        182.80        197.92         6.35 o                         
   0   4 -16         29.15         14.08         9.12 o                         
   1   4 -16        187.86        184.62         8.64 o                         
   2   4 -16         15.25          5.35         6.31 o                         
   3   4 -16         59.68         66.41         7.59 o                         
   2   0 -15       1496.71       1382.70        24.87 o                         
   4   0 -15        676.36        676.91        11.18 o                         
   6   0 -15        982.41        922.35        14.67 o                         
   8   0 -15        443.24        425.27         9.01 o                         
  10   0 -15         27.13         28.24         4.44 o                         
  12   0 -15        437.45        489.61        15.95 o                         
   0   1 -15        307.49        297.93         6.31 o                         
   1   1 -15        223.49        220.75         4.43 o                         
   2   1 -15         49.13         57.03         2.28 o                         
   3   1 -15        325.63        301.80         5.23 o                         
   4   1 -15        523.59        485.70         6.32 o                         
   5   1 -15         10.67          9.30         2.17 o                         
   6   1 -15        213.64        213.88         4.43 o                         
   7   1 -15         87.42         88.39         3.49 o                         
   8   1 -15          1.11          2.22         2.84 o                         
   9   1 -15        161.27        164.78         4.65 o                         
  10   1 -15         56.43         51.49         3.72 o                         
  11   1 -15        159.72        166.96         6.18 o                         
   1   2 -15        186.59        169.59         6.24 o                         
   2   2 -15        285.91        273.17         5.81 o                         
   3   2 -15        172.87        168.60         5.56 o                         
   4   2 -15         65.57         69.22         3.17 o                         
   5   2 -15         14.96          9.53         2.74 o                         
   6   2 -15        180.70        174.26         4.66 o                         
   7   2 -15         95.19         93.32         3.76 o                         
   8   2 -15        116.73        122.40         4.26 o                         
   9   2 -15         30.55         26.45         3.53 o                         
  10   2 -15          3.68          8.08         3.98 o                         
   0   3 -15        326.18        341.27        14.20 o                         
   1   3 -15        124.50        129.38         6.72 o                         
   2   3 -15         83.76         73.27         4.58 o                         
   3   3 -15        157.59        156.52         4.38 o                         
   4   3 -15        401.92        418.76        10.99 o                         
   5   3 -15        196.29        210.99         5.63 o                         
   6   3 -15        210.82        211.27         5.71 o                         
   7   3 -15          1.88          6.56         3.81 o                         
   8   3 -15          6.08         -2.47         3.91 o                         
   1   4 -15         18.65         23.18         6.28 o                         
   2   4 -15         21.03         15.56         4.98 o                         
   3   4 -15        222.55        228.88         7.70 o                         
   4   4 -15        135.26        137.10         6.10 o                         
   0   0 -14         56.35         53.05         5.15 o                         
   2   0 -14         78.66         71.03         3.68 o                         
   4   0 -14        731.56        761.06        12.31 o                         
   6   0 -14        912.03        935.71        14.47 o                         
   8   0 -14         85.45        103.09         4.71 o                         
  10   0 -14         42.60         50.98         4.59 o                         
  12   0 -14         41.85         41.96         5.18 o                         
   1   1 -14        233.27        214.46         4.46 o                         
   2   1 -14         93.31         98.71         3.46 o                         
   3   1 -14       1945.83       1945.67        19.41 o                         
   4   1 -14        686.91        661.38         8.59 o                         
   5   1 -14          8.92          9.89         1.88 o                         
   6   1 -14        417.94        393.64         6.53 o                         
   7   1 -14       1282.80       1247.81        14.78 o                         
   8   1 -14         58.88         58.13         3.29 o                         
   9   1 -14        182.29        192.01         5.33 o                         
  10   1 -14          2.09          2.67         3.18 o                         
  11   1 -14         41.19         46.22         4.34 o                         
  12   1 -14         23.61         16.00         4.26 o                         
   0   2 -14        494.78        474.35        15.17 o                         
   1   2 -14        372.01        368.14         7.72 o                         
   2   2 -14         42.45         47.95         2.44 o                         
   3   2 -14        249.55        234.55         4.39 o                         
   4   2 -14         87.43         88.80         2.92 o                         
   5   2 -14        440.57        422.78         6.05 o                         
   6   2 -14        169.96        170.61         4.19 o                         
   7   2 -14        129.24        133.25         4.08 o                         
   8   2 -14         10.71          4.55         3.07 o                         
   9   2 -14         65.69         69.10         3.86 o                         
  10   2 -14        185.99        207.80         5.96 o                         
  11   2 -14        159.68        156.96         5.80 o                         
   1   3 -14        136.58        137.46         5.11 o                         
   2   3 -14        341.57        332.39         6.91 o                         
   3   3 -14        177.63        185.14         5.53 o                         
   4   3 -14         50.60         55.65         3.42 o                         
   5   3 -14          2.03          0.67         3.03 o                         
   6   3 -14         29.07         25.50         3.25 o                         
   7   3 -14         81.74         70.03         3.86 o                         
   8   3 -14        235.40        238.90         6.21 o                         
   9   3 -14         42.49         50.12         4.00 o                         
   0   4 -14         32.11         40.67         6.03 o                         
   1   4 -14        176.73        176.27         6.52 o                         
   2   4 -14         27.04         26.71         5.31 o                         
   3   4 -14         16.65         20.79         6.34 o                         
   4   4 -14         13.28          2.45         4.00 o                         
   5   4 -14        222.29        254.72         7.32 o                         
   2   0 -13        496.67        491.97         9.24 o                         
   4   0 -13        619.45        642.34        10.44 o                         
   6   0 -13        358.69        354.31         7.22 o                         
   8   0 -13        102.24        123.44         4.86 o                         
  10   0 -13         19.82         18.03         4.13 o                         
  12   0 -13        107.83        119.56         5.94 o                         
   0   1 -13        508.64        484.67         7.43 o                         
   1   1 -13       1602.94       1594.39        17.44 o                         
   2   1 -13         37.12         43.16         1.81 o                         
   3   1 -13        352.47        338.13         4.71 o                         
   4   1 -13         64.56         71.94         2.38 o                         
   5   1 -13       1230.81       1122.16        11.15 o                         
   6   1 -13        118.87        118.76         2.78 o                         
   7   1 -13        192.26        177.24         3.82 o                         
   8   1 -13         21.80         13.92         4.05 o                         
   9   1 -13        429.86        431.11         7.33 o                         
  10   1 -13         56.38         55.79         4.19 o                         
  11   1 -13        358.05        382.59         8.29 o                         
  12   1 -13         34.97         40.37         4.44 o                         
   1   2 -13        565.19        545.36        14.33 o                         
   2   2 -13       1133.80       1059.73        16.01 o                         
   3   2 -13        807.26        751.57        15.11 o                         
   4   2 -13          4.20          4.60         2.15 o                         
   5   2 -13         16.90         16.32         2.32 o                         
   6   2 -13         14.11          9.84         2.43 o                         
   7   2 -13        240.41        248.27         5.02 o                         
   8   2 -13        308.19        316.84         5.69 o                         
   9   2 -13        109.04        105.25         4.17 o                         
  10   2 -13         16.02         14.57         3.44 o                         
  11   2 -13        167.35        183.09         6.23 o                         
   0   3 -13        723.92        692.72        14.50 o                         
   1   3 -13         85.29         83.37         3.71 o                         
   2   3 -13        216.95        226.48        10.30 o                         
   3   3 -13         40.97         46.83         3.09 o                         
   4   3 -13         54.63         57.21         3.33 o                         
   5   3 -13        263.74        263.12         5.91 o                         
   6   3 -13         13.29         15.20         3.09 o                         
   7   3 -13         13.14          9.80         3.15 o                         
   8   3 -13         65.45         67.27         3.88 o                         
   9   3 -13          8.02          6.01         3.32 o                         
   1   4 -13         60.19         67.65         4.11 o                         
   2   4 -13         70.40         65.59         4.92 o                         
   3   4 -13        161.00        157.88         6.28 o                         
   4   4 -13         34.58         36.49         4.22 o                         
   5   4 -13          1.87          6.13         3.85 o                         
   6   4 -13         65.28         72.60         5.43 o                         
   0   0 -12        137.09        161.88         9.93 o                         
   2   0 -12       2121.64       2453.96        35.51 o                         
   4   0 -12        107.99        105.70         3.71 o                         
   6   0 -12         33.39         34.46         3.14 o                         
   8   0 -12       1180.84       1109.92        17.07 o                         
  10   0 -12        164.94        169.23         6.16 o                         
  12   0 -12        123.97        128.26         5.99 o                         
   1   1 -12        129.21        120.57         3.21 o                         
   2   1 -12        107.23        111.20         2.55 o                         
   3   1 -12        611.21        570.94         6.09 o                         
   4   1 -12        103.25        104.99         2.38 o                         
   5   1 -12         96.12        101.79         2.67 o                         
   6   1 -12         70.75         60.77         2.07 o                         
   7   1 -12        417.06        402.08         5.75 o                         
   8   1 -12         37.87         33.85         2.47 o                         
   9   1 -12         44.44         50.78         3.22 o                         
  10   1 -12         20.64         16.09         3.63 o                         
  11   1 -12        274.20        293.50         7.54 o                         
  12   1 -12          1.95          1.55         3.93 o                         
   0   2 -12        474.60        447.59        11.28 o                         
   1   2 -12        311.42        306.64         9.20 o                         
   2   2 -12        136.65        142.54         3.94 o                         
   3   2 -12         26.89         30.70         2.13 o                         
   4   2 -12        456.45        421.25         6.49 o                         
   5   2 -12       1105.47       1070.86        11.55 o                         
   6   2 -12        200.45        206.32         4.43 o                         
   7   2 -12         20.81         18.02         2.61 o                         
   8   2 -12        243.06        214.38         4.91 o                         
   9   2 -12        123.37        129.06         3.82 o                         
  10   2 -12        268.64        285.36         6.04 o                         
  11   2 -12        119.33        127.01         4.62 o                         
   1   3 -12         75.65         81.34         3.66 o                         
   2   3 -12        190.49        195.46         6.39 o                         
   3   3 -12        116.23        122.90         3.69 o                         
   4   3 -12         56.54         57.15         3.29 o                         
   5   3 -12          5.07         -1.09         2.73 o                         
   6   3 -12         89.88         87.55         3.76 o                         
   7   3 -12         46.90         35.32         3.34 o                         
   8   3 -12         96.03        100.91         4.02 o                         
   9   3 -12         53.81         58.32         3.90 o                         
   0   4 -12        115.15        107.95         6.53 o                         
   1   4 -12         24.09         30.14         3.71 o                         
   2   4 -12         35.74         37.42         4.22 o                         
   3   4 -12         85.95         85.11         4.59 o                         
   4   4 -12        257.78        264.92         7.18 o                         
   5   4 -12        250.79        263.18         7.25 o                         
   6   4 -12        147.40        160.72         5.68 o                         
   2   0 -11       2251.34       2371.74        34.49 o                         
   4   0 -11        219.67        239.08         5.40 o                         
   6   0 -11        417.45        375.17         7.44 o                         
   8   0 -11        722.33        668.12        11.59 o                         
  10   0 -11         79.75         95.41         6.34 o                         
  12   0 -11        331.72        312.78         8.96 o                         
   0   1 -11        176.33        201.22         3.84 o                         
   1   1 -11        626.86        604.67         6.12 o                         
   2   1 -11         16.88         18.67         1.81 o                         
   3   1 -11        204.81        199.46         3.30 o                         
   4   1 -11        109.43         99.04         3.69 o                         
   5   1 -11       1706.24       1677.73        16.93 o                         
   6   1 -11         45.98         46.94         2.01 o                         
   7   1 -11        332.15        318.43         4.31 o                         
   8   1 -11         17.47         19.20         2.05 o                         
   9   1 -11        199.29        213.05         5.38 o                         
  10   1 -11         67.92         67.67         4.18 o                         
  11   1 -11        189.38        203.93         6.67 o                         
  12   1 -11          0.18          1.10         3.88 o                         
  13   1 -11         52.55         55.49         4.76 o                         
   1   2 -11        284.17        270.66         7.34 o                         
   2   2 -11        254.94        241.38         4.53 o                         
   3   2 -11        331.35        307.72         5.19 o                         
   4   2 -11       1380.68       1391.66        16.41 o                         
   5   2 -11         32.61         31.90         2.25 o                         
   6   2 -11        768.08        738.71         9.45 o                         
   7   2 -11         49.87         54.93         2.78 o                         
   8   2 -11        118.75        128.73         3.55 o                         
   9   2 -11        241.36        249.72         5.27 o                         
  10   2 -11          6.44          5.82         2.82 o                         
  11   2 -11         45.85         41.19         3.35 o                         
  12   2 -11        108.45        101.06         4.49 o                         
   0   3 -11        197.45        208.61         7.51 o                         
   1   3 -11        197.13        212.67         5.44 o                         
   2   3 -11        116.86        119.81         3.65 o                         
   3   3 -11        113.32        117.80         3.18 o                         
   4   3 -11        339.08        349.79         6.49 o                         
   5   3 -11         76.87         75.95         3.41 o                         
   6   3 -11        124.92        124.51         4.02 o                         
   7   3 -11         14.15         15.86         3.05 o                         
   8   3 -11          0.62          2.43         3.12 o                         
   9   3 -11         66.76         69.53         3.88 o                         
  10   3 -11         86.39         82.28         4.21 o                         
   1   4 -11         92.91         94.31         4.38 o                         
   2   4 -11         97.61         94.91         4.36 o                         
   3   4 -11        496.75        497.92         7.99 o                         
   4   4 -11         31.95         25.47         3.91 o                         
   5   4 -11         41.65         43.81         4.06 o                         
   6   4 -11         15.03          7.28         3.71 o                         
   0   0 -10       3712.81       4275.14       100.51 o                         
   2   0 -10        220.14        256.88         8.03 o                         
   4   0 -10       2171.54       2154.83        26.73 o                         
   6   0 -10       1627.55       1567.42        22.11 o                         
   8   0 -10         86.45        103.38         5.62 o                         
  10   0 -10        331.73        313.65         8.07 o                         
  12   0 -10         38.10         41.40         4.77 o                         
   1   1 -10         50.80         52.34         1.53 o                         
   2   1 -10       1009.35       1036.09         8.81 o                         
   3   1 -10       2920.55       2949.18        29.07 o                         
   4   1 -10         58.42         56.81         1.91 o                         
   5   1 -10         27.63         23.96         1.62 o                         
   6   1 -10         49.84         47.79         2.03 o                         
   7   1 -10       1186.50       1101.97        11.84 o                         
   8   1 -10        154.15        139.32         3.26 o                         
   9   1 -10        118.57        108.83         3.36 o                         
  10   1 -10         40.03         47.60         3.77 o                         
  11   1 -10         25.93         20.01         3.76 o                         
  12   1 -10        162.19        175.84         6.48 o                         
  13   1 -10        207.57        210.27         7.00 o                         
   0   2 -10        599.61        552.21        11.72 o                         
   1   2 -10        294.14        292.47         8.06 o                         
   2   2 -10         18.15         17.73         2.08 o                         
   3   2 -10         62.25         72.71         3.00 o                         
   4   2 -10        155.08        152.81         3.40 o                         
   5   2 -10        414.15        376.29         5.11 o                         
   6   2 -10        133.21        138.50         3.32 o                         
   7   2 -10         31.39         36.59         2.56 o                         
   8   2 -10         76.45         79.38         3.09 o                         
   9   2 -10         85.42         91.90         3.40 o                         
  10   2 -10        154.05        158.43         6.69 o                         
  11   2 -10        121.79        129.56         4.09 o                         
  12   2 -10         12.80         20.97         3.29 o                         
   1   3 -10        373.50        382.43         6.80 o                         
   2   3 -10        227.46        228.02         8.42 o                         
   3   3 -10        486.48        488.96         6.35 o                         
   4   3 -10        498.09        489.66         7.83 o                         
   5   3 -10         21.87         18.37         2.75 o                         
   6   3 -10        482.45        495.08         9.66 o                         
   7   3 -10        244.01        240.13         6.47 o                         
   8   3 -10         45.46         51.13         3.50 o                         
   9   3 -10         55.10         53.24         3.62 o                         
  10   3 -10         44.46         53.55         5.25 o                         
   0   4 -10        256.22        281.10         9.75 o                         
   1   4 -10        392.88        424.67         8.12 o                         
   2   4 -10        149.53        135.94         4.72 o                         
   3   4 -10        228.35        219.15         5.58 o                         
   4   4 -10        159.41        148.42         4.51 o                         
   5   4 -10        196.14        211.94         6.45 o                         
   6   4 -10         54.06         53.04         4.21 o                         
   7   4 -10         76.59         80.80         4.56 o                         
   2   0  -9       1889.63       1876.29        34.43 o                         
   4   0  -9        633.97        629.79         8.20 o                         
   6   0  -9        614.60        612.26        10.00 o                         
   8   0  -9        612.29        609.12        10.57 o                         
  10   0  -9        211.02        210.64         6.82 o                         
  12   0  -9        662.83        728.57        13.38 o                         
   0   1  -9       2116.94       2267.98        28.95 o                         
   1   1  -9        735.74        755.68        10.76 o                         
   2   1  -9         10.65         12.35         1.35 o                         
   3   1  -9        492.66        556.15         5.99 o                         
   4   1  -9        247.90        250.72         8.05 o                         
   5   1  -9        374.20        343.87         5.03 o                         
   6   1  -9         49.86         65.26         2.12 o                         
   7   1  -9        163.82        169.20         3.69 o                         
   8   1  -9         14.27         17.90         2.09 o                         
   9   1  -9        491.53        463.56         6.63 o                         
  10   1  -9        384.26        349.50         7.46 o                         
  11   1  -9        210.48        205.29         6.41 o                         
  12   1  -9         12.82         11.22         4.14 o                         
  13   1  -9         36.69         38.12         4.43 o                         
   1   2  -9         92.33         94.24         3.19 o                         
   2   2  -9        265.90        260.26         4.07 o                         
   3   2  -9        401.92        403.23         5.03 o                         
   4   2  -9        587.99        573.90         6.57 o                         
   5   2  -9         65.39         67.15         2.35 o                         
   6   2  -9        705.61        705.98         8.43 o                         
   7   2  -9        115.44        116.85         3.20 o                         
   8   2  -9         28.99         31.53         2.65 o                         
   9   2  -9         47.77         53.44         2.98 o                         
  10   2  -9         23.09         27.67         2.94 o                         
  11   2  -9         43.69         50.48         3.56 o                         
  12   2  -9         71.84         72.04         4.00 o                         
   0   3  -9        131.24        138.50         5.72 o                         
   1   3  -9         93.27        107.33         3.27 o                         
   2   3  -9        155.32        155.18         3.63 o                         
   3   3  -9        355.76        346.65         5.93 o                         
   4   3  -9        510.95        511.64         8.66 o                         
   5   3  -9        818.17        817.52        16.43 o                         
   6   3  -9        105.57        107.57         3.70 o                         
   7   3  -9        113.41        111.18         3.83 o                         
   8   3  -9        158.92        148.15         4.40 o                         
   9   3  -9        157.93        144.63         4.53 o                         
  10   3  -9        114.96        123.06         5.21 o                         
   1   4  -9          0.29         -0.92         3.24 o                         
   2   4  -9        211.69        203.13         5.81 o                         
   3   4  -9        304.88        332.13         6.40 o                         
   4   4  -9        100.92        107.17         4.00 o                         
   5   4  -9          9.94         13.07         4.52 o                         
   6   4  -9         41.04         47.80         4.04 o                         
   7   4  -9        254.83        285.04         7.37 o                         
   0   0  -8       2339.62       2525.39        63.69 o                         
   2   0  -8       1805.08       1964.46        38.98 o                         
   4   0  -8       2462.24       2545.18        31.28 o                         
   6   0  -8        927.94        883.33        13.76 o                         
   8   0  -8        491.74        472.03         9.00 o                         
  10   0  -8        949.16        941.85        15.35 o                         
  12   0  -8         93.43        105.40         7.49 o                         
   1   1  -8        437.66        495.13         6.35 o                         
   2   1  -8        377.21        359.64         4.56 o                         
   3   1  -8        296.26        276.69         3.87 o                         
   4   1  -8        284.65        264.51         3.80 o                         
   5   1  -8         34.97         48.72         1.61 o                         
   6   1  -8        148.72        146.95         3.37 o                         
   7   1  -8        106.46         91.29         2.42 o                         
   8   1  -8         74.84         68.91         2.75 o                         
   9   1  -8         65.78         63.82         2.82 o                         
  10   1  -8          4.74          6.52         2.93 o                         
  11   1  -8        128.28        138.16         4.06 o                         
  12   1  -8        184.92        217.77         6.60 o                         
  13   1  -8        102.95        113.56         5.28 o                         
   0   2  -8        533.90        565.77         9.20 o                         
   1   2  -8        472.78        524.92        11.60 o                         
   2   2  -8        245.73        251.06         3.79 o                         
   3   2  -8         26.22         32.54         1.87 o                         
   4   2  -8        870.02        854.16         8.90 o                         
   5   2  -8         23.43         24.08         1.82 o                         
   6   2  -8        208.99        188.03         3.56 o                         
   7   2  -8        158.32        158.38         4.08 o                         
   8   2  -8        290.67        287.42         5.11 o                         
   9   2  -8         67.00         64.49         3.38 o                         
  10   2  -8        153.65        160.19         4.58 o                         
  11   2  -8        193.88        202.57         5.55 o                         
  12   2  -8         43.00         46.45         3.70 o                         
   1   3  -8        605.39        647.21        15.49 o                         
   2   3  -8        764.03        781.41        10.03 o                         
   3   3  -8         12.16         16.78         2.40 o                         
   4   3  -8        289.48        294.49         5.21 o                         
   5   3  -8         10.05          4.56         2.44 o                         
   6   3  -8        326.28        322.81         6.08 o                         
   7   3  -8        109.42        101.83         3.78 o                         
   8   3  -8         99.15        101.90         6.18 o                         
   9   3  -8        266.67        265.78         6.22 o                         
  10   3  -8         22.44         16.04         3.45 o                         
   0   4  -8        203.42        221.89         8.52 o                         
   1   4  -8        128.74        132.31         6.59 o                         
   2   4  -8        126.20        124.50         3.90 o                         
   3   4  -8          2.38          4.98         2.85 o                         
   4   4  -8         38.40         37.98         3.24 o                         
   5   4  -8        174.28        199.18         5.22 o                         
   6   4  -8         59.69         60.08         4.07 o                         
   7   4  -8          6.53          9.75         3.70 o                         
   8   4  -8          0.78          7.99         4.21 o                         
   2   0  -7       2740.60       2363.27        65.29 o                         
   4   0  -7       2696.15       2905.82        42.37 o                         
   6   0  -7       1036.50       1008.95        15.21 o                         
   8   0  -7       1106.67        995.78        13.44 o                         
  10   0  -7         23.68         21.01         3.34 o                         
  12   0  -7        320.02        293.88         8.37 o                         
  14   0  -7         57.95         77.01         7.24 o                         
   0   1  -7       2208.72       2437.77        63.31 o                         
   1   1  -7        312.89        285.55         5.06 o                         
   2   1  -7        769.86        892.81        11.08 o                         
   3   1  -7          9.98          4.53         1.68 o                         
   4   1  -7        274.81        265.03         3.17 o                         
   5   1  -7       2766.08       2742.40        25.03 o                         
   6   1  -7         31.78         33.83         1.95 o                         
   7   1  -7        253.20        244.02         3.80 o                         
   8   1  -7        255.29        244.18         4.47 o                         
   9   1  -7        141.54        143.39         3.61 o                         
  10   1  -7        246.13        221.72         4.81 o                         
  11   1  -7         84.44         83.48         3.30 o                         
  12   1  -7         25.48         28.20         3.31 o                         
  13   1  -7         10.14         15.19         4.14 o                         
   1   2  -7        594.88        624.39         7.79 o                         
   2   2  -7       1377.01       1351.64        14.00 o                         
   3   2  -7        431.48        437.22         5.96 o                         
   4   2  -7        163.51        161.11         3.31 o                         
   5   2  -7          6.21          7.89         1.65 o                         
   6   2  -7         24.76         21.37         1.90 o                         
   7   2  -7        227.21        217.42         4.60 o                         
   8   2  -7        574.42        571.26         7.91 o                         
   9   2  -7        177.43        177.42         5.55 o                         
  10   2  -7         38.43         41.49         3.23 o                         
  11   2  -7         42.58         46.04         3.46 o                         
  12   2  -7        197.60        212.81         5.98 o                         
   0   3  -7        267.35        281.88         7.85 o                         
   1   3  -7        458.48        469.71         8.74 o                         
   2   3  -7        642.25        671.14        10.44 o                         
   3   3  -7        216.15        234.14         6.72 o                         
   4   3  -7        415.12        408.83         6.12 o                         
   5   3  -7        278.74        289.58         5.21 o                         
   6   3  -7        455.78        448.37         6.78 o                         
   7   3  -7          5.90         10.95         3.06 o                         
   8   3  -7        139.00        141.44         4.62 o                         
   9   3  -7        138.41        143.74         4.88 o                         
  10   3  -7         86.19        100.86         4.62 o                         
  11   3  -7         63.87         58.75         4.29 o                         
   1   4  -7        239.04        256.70         6.29 o                         
   2   4  -7         77.76         78.91         3.51 o                         
   3   4  -7        275.53        274.74         5.80 o                         
   4   4  -7        177.99        172.63         4.78 o                         
   5   4  -7         35.64         36.72         3.26 o                         
   6   4  -7        172.50        161.09         6.40 o                         
   7   4  -7        120.06        125.33         4.86 o                         
   8   4  -7         18.98         13.90         3.72 o                         
   0   0  -6       5254.54       6107.00       101.79 o                         
   2   0  -6         27.70         26.88         2.23 o                         
   4   0  -6       3045.92       3220.65        45.60 o                         
   6   0  -6        502.74        475.79         7.11 o                         
   8   0  -6         84.53         77.55         3.95 o                         
  10   0  -6        610.37        580.84         9.30 o                         
  12   0  -6         36.58         35.36         5.14 o                         
  14   0  -6        204.10        222.50        10.04 o                         
   1   1  -6        770.86        748.52        21.99 o                         
   2   1  -6        867.28        953.20        11.34 o                         
   3   1  -6       2153.19       2190.94        23.67 o                         
   4   1  -6        194.68        197.94         4.30 o                         
   5   1  -6         88.84         98.74         2.43 o                         
   6   1  -6        378.12        362.46         4.92 o                         
   7   1  -6       1030.19        955.07         9.65 o                         
   8   1  -6        195.47        178.94         3.62 o                         
   9   1  -6        221.85        198.32         4.16 o                         
  10   1  -6         12.37         11.75         2.48 o                         
  11   1  -6         97.44        109.37         3.48 o                         
  12   1  -6         41.24         42.68         3.29 o                         
  13   1  -6        299.12        314.67         7.97 o                         
   0   2  -6       1646.68       1803.61        26.42 o                         
   1   2  -6        441.78        455.07         5.20 o                         
   2   2  -6       1006.24       1053.33         9.64 o                         
   3   2  -6       1251.55       1326.03        12.90 o                         
   4   2  -6        167.42        161.38         3.20 o                         
   5   2  -6        421.87        409.30         6.16 o                         
   6   2  -6        208.14        186.93         3.59 o                         
   7   2  -6        294.43        281.52         4.95 o                         
   8   2  -6        100.65        104.15         3.42 o                         
   9   2  -6        205.83        204.92         5.21 o                         
  10   2  -6        289.61        307.06         6.82 o                         
  11   2  -6         45.17         58.59         3.62 o                         
  12   2  -6         64.01         65.08         3.91 o                         
   1   3  -6        410.54        423.23         5.56 o                         
   2   3  -6        581.80        600.62         7.11 o                         
   3   3  -6        476.27        487.07         6.53 o                         
   4   3  -6        218.03        220.69         4.58 o                         
   5   3  -6         49.76         58.03         2.81 o                         
   6   3  -6        153.84        151.97         4.02 o                         
   7   3  -6        263.50        263.23         7.17 o                         
   8   3  -6        228.27        230.48         6.09 o                         
   9   3  -6         52.90         58.24         3.83 o                         
  10   3  -6         33.18         26.91         3.78 o                         
  11   3  -6        151.30        139.54         5.10 o                         
   0   4  -6         48.40         39.48         4.84 o                         
   1   4  -6        153.07        161.41         4.85 o                         
   2   4  -6          9.71         12.75         3.21 o                         
   3   4  -6        109.15        114.73         4.41 o                         
   4   4  -6        119.13        118.62         3.86 o                         
   5   4  -6        717.93        741.47        10.02 o                         
   6   4  -6          8.00          8.23         2.97 o                         
   7   4  -6          9.08         10.00         3.58 o                         
   8   4  -6         14.41         12.93         3.68 o                         
   2   0  -5        391.50        451.91         8.27 o                         
   4   0  -5       2645.83       2883.21        41.01 o                         
   6   0  -5       2526.22       2671.87        29.66 o                         
   8   0  -5        124.19        113.37         3.74 o                         
  10   0  -5        272.27        246.75         5.26 o                         
  12   0  -5        192.79        197.61         6.95 o                         
  14   0  -5         92.59        104.51        13.75 o                         
   0   1  -5        748.96        780.46        12.07 o                         
   1   1  -5        840.81        840.35        11.16 o                         
   2   1  -5        534.80        561.48        10.90 o                         
   3   1  -5        135.44        127.88         2.69 o                         
   4   1  -5        720.88        777.13         8.52 o                         
   5   1  -5        924.71        880.63         7.41 o                         
   6   1  -5        241.62        249.87         3.27 o                         
   7   1  -5        127.14        111.78         2.65 o                         
   8   1  -5        227.40        203.21         3.75 o                         
   9   1  -5        997.92        923.29        10.55 o                         
  10   1  -5         16.26         15.74         2.55 o                         
  11   1  -5        117.71        127.77         3.99 o                         
  12   1  -5         14.52         15.96         2.91 o                         
  13   1  -5        118.01        104.71         3.92 o                         
   1   2  -5       1005.29       1073.70         9.97 o                         
   2   2  -5        539.91        517.28         4.95 o                         
   3   2  -5        359.65        341.08         3.77 o                         
   4   2  -5        138.73        140.51         2.82 o                         
   5   2  -5         53.51         53.07         1.55 o                         
   6   2  -5        168.32        161.37         3.14 o                         
   7   2  -5        322.44        312.90         5.18 o                         
   8   2  -5        263.18        267.54         5.20 o                         
   9   2  -5         89.11         89.26         3.49 o                         
  10   2  -5         60.25         59.15         4.11 o                         
  11   2  -5        182.27        199.30         5.60 o                         
  12   2  -5        220.57        235.38         6.12 o                         
  13   2  -5         89.30         99.72         4.32 o                         
   0   3  -5        839.55        946.60        17.61 o                         
   1   3  -5         78.37         84.74         2.61 o                         
   2   3  -5          1.16          0.72         1.83 o                         
   3   3  -5         87.78         97.25         3.00 o                         
   4   3  -5        341.59        342.66         5.32 o                         
   5   3  -5         39.67         35.59         2.56 o                         
   6   3  -5         83.04         90.54         3.10 o                         
   7   3  -5          1.43         -1.16         2.61 o                         
   8   3  -5         46.66         44.03         3.48 o                         
   9   3  -5        172.53        168.63         5.39 o                         
  10   3  -5        425.02        445.77         9.68 o                         
  11   3  -5         13.64         11.16         3.96 o                         
   1   4  -5         84.05         81.93         3.77 o                         
   2   4  -5          9.99         10.22         3.00 o                         
   3   4  -5        246.32        256.04         5.76 o                         
   4   4  -5         58.71         72.61         3.52 o                         
   5   4  -5         39.08         28.37         3.08 o                         
   6   4  -5         66.20         69.48         3.46 o                         
   7   4  -5        395.09        395.31         8.48 o                         
   8   4  -5          7.98          5.93         3.51 o                         
   0   5  -5        119.90        106.56         6.72 o                         
   1   5  -5          2.40          1.56         3.61 o                         
   0   0  -4       7619.66       8749.71       149.66 o                         
   2   0  -4       2006.94       2065.86        34.52 o                         
   4   0  -4        714.93        714.56        11.95 o                         
   6   0  -4        624.79        583.42         9.83 o                         
   8   0  -4        377.32        342.71         5.48 o                         
  10   0  -4        372.28        322.83         5.88 o                         
  12   0  -4        163.53        135.40         7.66 o                         
  14   0  -4        142.89        179.18         9.05 o                         
   1   1  -4       2974.05       3308.75        44.44 o                         
   2   1  -4       1337.36       1425.76        20.79 o                         
   3   1  -4       1651.09       1562.79        18.26 o                         
   4   1  -4        306.03        333.78         4.48 o                         
   5   1  -4        114.14        123.93         2.20 o                         
   6   1  -4         53.95         64.45         1.70 o                         
   7   1  -4        284.07        231.46         3.54 o                         
   8   1  -4        115.43        119.03         2.69 o                         
   9   1  -4        324.41        302.92         5.12 o                         
  10   1  -4          1.42         -1.79         2.92 o                         
  11   1  -4         94.67         95.18         3.17 o                         
  12   1  -4         47.20         57.23         3.68 o                         
  13   1  -4        294.12        318.82         6.16 o                         
  14   1  -4         11.25         18.74         3.57 o                         
   0   2  -4       5152.47       5465.47        64.60 o                         
   1   2  -4       2874.58       2900.71        22.17 o                         
   2   2  -4         18.86         25.69         1.34 o                         
   3   2  -4        131.33        133.71         2.48 o                         
   4   2  -4        650.77        638.21         5.36 o                         
   5   2  -4        126.22        104.22         1.98 o                         
   6   2  -4        210.88        200.45         3.31 o                         
   7   2  -4        108.28        108.58         2.93 o                         
   8   2  -4         39.71         32.91         2.60 o                         
   9   2  -4        578.89        571.37         7.93 o                         
  10   2  -4        674.84        668.18         9.15 o                         
  11   2  -4        322.24        342.19         6.54 o                         
  12   2  -4         30.51         34.14         3.97 o                         
  13   2  -4         30.07         32.84         3.58 o                         
   1   3  -4        403.54        409.43         5.60 o                         
   2   3  -4        563.37        572.45         6.96 o                         
   3   3  -4         71.59         75.77         2.48 o                         
   4   3  -4         79.24         70.74         2.51 o                         
   5   3  -4          7.59          7.61         2.15 o                         
   6   3  -4         42.98         37.49         2.43 o                         
   7   3  -4         50.82         52.64         2.90 o                         
   8   3  -4        173.34        167.06         5.27 o                         
   9   3  -4         96.81         99.43         4.75 o                         
  10   3  -4          4.59          5.06         3.94 o                         
  11   3  -4         75.35         74.53         4.84 o                         
   0   4  -4         62.12         61.27         4.98 o                         
   1   4  -4        352.05        366.02         7.04 o                         
   2   4  -4         44.75         45.12         3.11 o                         
   3   4  -4         98.53        107.10         3.62 o                         
   4   4  -4        227.61        220.44         6.45 o                         
   5   4  -4        105.38        113.35         3.81 o                         
   6   4  -4        106.62        106.59         3.72 o                         
   7   4  -4         51.85         58.53         3.44 o                         
   8   4  -4         88.92         85.36         4.26 o                         
   1   5  -4          1.54         -3.53         3.53 o                         
   2   5  -4        216.59        214.40         6.18 o                         
   2   0  -3       2059.13       2159.44        33.94 o                         
   4   0  -3        314.99        286.37         8.50 o                         
   6   0  -3         61.73         65.54         2.56 o                         
   8   0  -3       1541.69       1480.03        19.06 o                         
  10   0  -3        185.94        168.42         6.39 o                         
  12   0  -3        103.82        109.81         7.24 o                         
  14   0  -3         33.51         45.62         7.10 o                         
   0   1  -3       7513.62       7902.75       108.65 o                         
   1   1  -3       7491.08       7909.93       106.30 o                         
   2   1  -3       2406.27       2486.69        27.24 o                         
   3   1  -3        154.97        188.36         3.54 o                         
   4   1  -3        291.51        289.78         4.71 o                         
   5   1  -3       3182.20       3231.99        27.97 o                         
   6   1  -3        550.94        523.57         4.97 o                         
   7   1  -3         43.46         42.04         2.17 o                         
   8   1  -3        171.94        158.03         2.96 o                         
   9   1  -3       1018.48        963.75         9.07 o                         
  10   1  -3        346.60        334.34         5.17 o                         
  11   1  -3        364.30        358.62         7.60 o                         
  12   1  -3         99.41         86.80         3.51 o                         
  13   1  -3         20.57         21.60         3.44 o                         
  14   1  -3         13.11         17.03         3.57 o                         
   1   2  -3        611.60        605.59         5.25 o                         
   2   2  -3       1030.90        968.26         7.72 o                         
   3   2  -3       1994.09       2020.55        14.86 o                         
   4   2  -3        305.12        301.30         3.27 o                         
   5   2  -3         10.95         12.37         1.24 o                         
   6   2  -3        106.39        105.82         2.07 o                         
   7   2  -3       1087.51       1043.90        11.63 o                         
   8   2  -3        648.74        613.22         7.89 o                         
   9   2  -3        143.17        148.96         3.99 o                         
  10   2  -3         62.63         65.72         3.29 o                         
  11   2  -3        135.90        141.98         4.29 o                         
  12   2  -3         84.29         95.61         4.09 o                         
  13   2  -3         95.99        100.25         4.22 o                         
   0   3  -3        415.08        414.67         7.24 o                         
   1   3  -3          2.90          4.66         1.65 o                         
   2   3  -3         26.66         25.37         1.70 o                         
   3   3  -3         46.84         49.52         2.01 o                         
   4   3  -3        207.00        190.51         3.54 o                         
   5   3  -3         69.39         65.66         2.35 o                         
   6   3  -3        547.35        547.31         6.29 o                         
   7   3  -3         99.05         99.76         2.87 o                         
   8   3  -3         29.18         27.56         4.13 o                         
   9   3  -3          3.76          4.00         3.41 o                         
  10   3  -3        112.47        125.79         4.72 o                         
  11   3  -3          1.23         17.37         5.40 o                         
   1   4  -3        107.33        110.19         3.50 o                         
   2   4  -3         79.10         85.65         3.41 o                         
   3   4  -3        183.48        192.84         4.61 o                         
   4   4  -3         86.02         77.81         3.33 o                         
   5   4  -3         30.84         32.90         2.72 o                         
   6   4  -3         75.60         79.24         3.25 o                         
   7   4  -3        196.83        201.36         4.84 o                         
   8   4  -3         46.13         46.00         3.81 o                         
   0   5  -3        344.90        356.96        10.92 o                         
   1   5  -3         47.51         40.60         3.99 o                         
   2   5  -3        104.35         93.95         4.43 o                         
   0   0  -2       1503.22       1788.82        43.85 o                         
   2   0  -2       7322.60       8268.04       110.63 o                         
   4   0  -2       1313.68       1240.66        29.30 o                         
   6   0  -2        427.30        384.06         6.83 o                         
   8   0  -2        225.69        228.71         8.23 o                         
  10   0  -2        243.59        225.79         5.16 o                         
  12   0  -2         76.25         78.36         8.94 o                         
  14   0  -2        243.59        261.32        10.95 o                         
   1   1  -2       9047.89       9627.40       129.90 o                         
   2   1  -2        211.76        203.94         3.22 o                         
   3   1  -2        465.16        432.27         5.21 o                         
   4   1  -2        283.75        338.87         4.65 o                         
   5   1  -2        312.39        374.87         4.62 o                         
   6   1  -2         45.05         57.54         1.74 o                         
   7   1  -2        668.07        614.40         6.07 o                         
   8   1  -2        214.00        210.13         4.66 o                         
   9   1  -2        682.23        652.07         6.77 o                         
  10   1  -2         11.22          8.31         2.59 o                         
  11   1  -2        571.02        558.14         7.67 o                         
  12   1  -2         12.59         11.74         3.35 o                         
  13   1  -2        192.44        203.04         7.73 o                         
  14   1  -2         17.94         18.27         3.87 o                         
   0   2  -2         94.82         81.56         2.74 o                         
   1   2  -2        167.04        151.11         2.17 o                         
   2   2  -2         23.46         18.03         1.15 o                         
   3   2  -2        385.84        378.30         3.53 o                         
   4   2  -2        309.55        291.17         3.19 o                         
   5   2  -2       1267.99       1257.19        10.12 o                         
   6   2  -2         70.62         58.05         1.59 o                         
   7   2  -2         70.31         71.73         2.33 o                         
   8   2  -2        108.71        115.09         3.64 o                         
   9   2  -2        227.58        235.07         6.80 o                         
  10   2  -2         42.20         49.01         3.74 o                         
  11   2  -2          9.48          9.93         3.01 o                         
  12   2  -2         31.26         37.79         3.44 o                         
  13   2  -2         27.91         31.81         4.52 o                         
   1   3  -2        124.64        120.65         2.95 o                         
   2   3  -2        327.16        312.31         3.89 o                         
   3   3  -2        224.48        216.04         3.11 o                         
   4   3  -2          4.32          4.34         1.64 o                         
   5   3  -2         18.77         19.32         1.85 o                         
   6   3  -2         55.09         52.21         2.14 o                         
   7   3  -2        158.91        150.76         3.67 o                         
   8   3  -2        215.33        205.94         4.85 o                         
   9   3  -2         44.69         47.43         3.30 o                         
  10   3  -2          8.13         16.99         3.81 o                         
  11   3  -2         46.44         60.79         4.90 o                         
   0   4  -2         92.70         89.35         4.35 o                         
   1   4  -2        105.26        109.36         3.25 o                         
   2   4  -2        177.45        181.09         4.09 o                         
   3   4  -2         62.57         63.71         3.17 o                         
   4   4  -2         33.15         36.90         2.88 o                         
   5   4  -2        169.31        163.61         4.13 o                         
   6   4  -2        134.98        129.70         3.62 o                         
   7   4  -2          0.16          0.95         2.63 o                         
   8   4  -2        113.17        106.32         4.05 o                         
   1   5  -2         47.09         41.50         3.54 o                         
   2   5  -2        267.33        263.33         8.37 o                         
   2   0  -1       3919.99       4179.94        94.73 o                         
   4   0  -1       2446.85       2670.27        74.59 o                         
   6   0  -1        870.36        929.43        11.65 o                         
   8   0  -1       1840.69       1774.51        17.27 o                         
  10   0  -1        216.40        211.82         5.76 o                         
  12   0  -1        305.80        294.01        12.09 o                         
  14   0  -1        207.95        228.04        10.58 o                         
   0   1  -1       4489.44       4500.55        75.24 o                         
   1   1  -1       3588.50       3621.46        35.61 o                         
   2   1  -1        521.02        588.19        14.66 o                         
   3   1  -1        230.52        235.79         3.74 o                         
   4   1  -1         79.21         79.34         2.37 o                         
   5   1  -1        582.71        560.64         5.68 o                         
   6   1  -1        389.18        391.31         4.36 o                         
   7   1  -1        195.09        176.85         3.14 o                         
   8   1  -1        289.11        274.25         3.89 o                         
   9   1  -1        649.41        608.91         6.49 o                         
  10   1  -1        368.57        346.99         6.18 o                         
  11   1  -1         67.14         69.78         3.24 o                         
  12   1  -1          9.68          9.72         2.81 o                         
  13   1  -1         27.31         30.34         3.20 o                         
  14   1  -1          6.97         18.71         3.88 o                         
   1   2  -1        208.74        223.80         2.61 o                         
   2   2  -1        250.22        221.64         2.71 o                         
   3   2  -1        101.95         92.68         1.97 o                         
   4   2  -1        332.65        327.49         3.41 o                         
   5   2  -1        148.50        150.87         2.40 o                         
   6   2  -1        206.42        205.77         2.79 o                         
   7   2  -1        421.02        401.63         4.63 o                         
   8   2  -1        318.59        291.72         5.34 o                         
   9   2  -1         79.07         80.34         2.92 o                         
  10   2  -1         71.28         72.04         2.95 o                         
  11   2  -1          2.84          1.16         2.90 o                         
  12   2  -1        111.18        125.53         5.03 o                         
  13   2  -1          1.84          6.65         4.09 o                         
   0   3  -1        431.80        403.34         6.18 o                         
   1   3  -1        220.35        215.69         3.07 o                         
   2   3  -1        187.67        201.25         3.43 o                         
   3   3  -1         91.80         90.43         2.18 o                         
   4   3  -1        145.09        145.13         2.71 o                         
   5   3  -1        485.98        492.92         5.37 o                         
   6   3  -1        478.44        446.07         5.44 o                         
   7   3  -1        116.65        118.06         3.82 o                         
   8   3  -1        286.01        285.74         7.48 o                         
   9   3  -1        266.07        266.23         5.58 o                         
  10   3  -1        162.24        189.15         6.90 o                         
  11   3  -1         21.94         33.11         6.14 o                         
   1   4  -1        317.65        325.72         5.41 o                         
   2   4  -1         64.40         59.92         2.77 o                         
   3   4  -1         99.74        108.24         3.23 o                         
   4   4  -1         22.04         23.72         2.74 o                         
   5   4  -1         18.67         23.20         2.85 o                         
   6   4  -1          9.94         13.21         2.56 o                         
   7   4  -1        181.26        184.69         4.99 o                         
   8   4  -1          6.96          6.76         3.01 o                         
   9   4  -1         97.91         82.19        10.16 o                         
   0   5  -1        207.36        209.94         7.12 o                         
   1   5  -1          0.66         -2.40         2.89 o                         
   2   5  -1         18.68          9.64         3.21 o                         
   2   0   0        459.03        573.43        18.22 o                         
   4   0   0       1467.09       1508.12        22.82 o                         
   6   0   0         85.54         74.22         2.92 o                         
   8   0   0          1.01          9.50         3.60 o                         
  10   0   0       5239.45       5030.58        54.60 o                         
  12   0   0          5.74         -2.42         3.24 o                         
  14   0   0        191.72        216.79        10.66 o                         
   1   1   0       1378.35       1348.05        13.74 o                         
   2   1   0       3333.83       3386.30        33.14 o                         
   3   1   0        347.05        257.24         3.75 o                         
   4   1   0        303.85        304.40         4.37 o                         
   5   1   0         55.32         67.76         1.77 o                         
   6   1   0         97.12         83.74         2.02 o                         
   7   1   0          1.72          5.99         1.49 o                         
   8   1   0        550.60        537.46         5.73 o                         
   9   1   0         76.38         68.59         3.88 o                         
  10   1   0         62.60         64.92         5.34 o                         
  11   1   0          4.53          5.78         2.83 o                         
  12   1   0         87.07         93.07         4.24 o                         
  13   1   0        168.26        165.57         5.03 o                         
  14   1   0         37.44         30.77         3.97 o                         
   0   2   0       1170.84       1204.37        13.79 o                         
   1   2   0        110.98         90.94         1.69 o                         
   2   2   0        379.44        384.70         3.50 o                         
   3   2   0         69.06         84.67         2.28 o                         
   4   2   0        635.87        656.45         5.58 o                         
   5   2   0        188.65        251.29         2.71 o                         
   6   2   0        618.23        521.68         4.70 o                         
   7   2   0        228.28        233.69         4.05 o                         
   8   2   0        124.56        116.21         3.86 o                         
   9   2   0         13.27         11.13         2.28 o                         
  10   2   0        122.78        122.02         3.36 o                         
  11   2   0         15.17         14.98         4.54 o                         
  12   2   0        100.03        102.72         4.83 o                         
  13   2   0          9.38          8.35         3.98 o                         
   1   3   0         26.16         24.04         1.41 o                         
   2   3   0       1042.40       1010.43         8.29 o                         
   3   3   0        671.07        644.92         5.91 o                         
   4   3   0        406.92        384.43         4.21 o                         
   5   3   0          6.97          5.73         1.77 o                         
   6   3   0        234.06        247.09         3.98 o                         
   7   3   0        339.66        332.04         4.65 o                         
   8   3   0        297.93        283.47         6.81 o                         
   9   3   0         16.72         23.21         3.37 o                         
  10   3   0          0.23          4.69         3.31 o                         
  11   3   0          2.76          1.22         3.54 o                         
   0   4   0         17.98         28.05         3.46 o                         
   1   4   0        533.08        555.13         7.19 o                         
   2   4   0         98.20         98.62         2.86 o                         
   3   4   0        113.53        103.82         2.94 o                         
   4   4   0         90.69         86.49         2.81 o                         
   5   4   0        300.63        305.16         5.34 o                         
   6   4   0         30.32         30.91         2.58 o                         
   7   4   0         60.67         60.60         3.10 o                         
   8   4   0        111.98        104.84         3.96 o                         
   9   4   0        128.26        134.14         8.30 o                         
   1   5   0         84.53         86.21         3.67 o                         
   2   5   0        136.02        129.33         5.21 o                         
   2   0   1       3885.46       4235.85        49.97 o                         
   4   0   1       2482.40       2755.98        38.92 o                         
   6   0   1        857.29        892.70        10.41 o                         
   8   0   1       1834.35       1761.39        18.80 o                         
  10   0   1        216.50        232.68        13.53 o                         
  12   0   1        294.80        276.23         7.01 o                         
  14   0   1        213.02        222.39        11.94 o                         
   0   1   1       4521.14       4563.06        68.64 o                         
   1   1   1       3669.98       3699.52        38.83 o                         
   2   1   1        517.35        585.94        13.17 o                         
   3   1   1        226.19        230.81         3.67 o                         
   4   1   1         76.02         74.28         2.51 o                         
   5   1   1        561.51        552.31         5.70 o                         
   6   1   1        386.98        391.48         4.20 o                         
   7   1   1        195.69        178.99         3.80 o                         
   8   1   1        286.72        275.83         3.80 o                         
   9   1   1        664.76        625.18         7.77 o                         
  10   1   1        373.10        347.31         5.01 o                         
  11   1   1         73.71         73.40         3.83 o                         
  12   1   1          9.47          9.22         2.89 o                         
  13   1   1         26.77         32.87         3.93 o                         
  14   1   1          6.35          6.45         3.87 o                         
   1   2   1        210.65        227.56         2.49 o                         
   2   2   1        243.53        215.48         2.71 o                         
   3   2   1        106.63         94.37         1.68 o                         
   4   2   1        337.71        340.37         3.35 o                         
   5   2   1        148.29        146.90         2.45 o                         
   6   2   1        206.66        207.59         2.62 o                         
   7   2   1        422.11        403.94         3.92 o                         
   8   2   1        313.90        287.55         4.79 o                         
   9   2   1         76.95         85.10         2.86 o                         
  10   2   1         70.72         64.15         3.53 o                         
  11   2   1          2.60          2.71         4.25 o                         
  12   2   1        106.42        104.47         6.43 o                         
  13   2   1          2.06          5.03         3.96 o                         
   0   3   1        438.38        406.62         5.58 o                         
   1   3   1        220.42        217.38         2.83 o                         
   2   3   1        189.64        199.18         2.92 o                         
   3   3   1         94.50         95.49         2.31 o                         
   4   3   1        145.26        144.82         3.16 o                         
   5   3   1        494.39        488.07         5.60 o                         
   6   3   1        482.92        457.29         5.09 o                         
   7   3   1        118.03        121.25         4.08 o                         
   8   3   1        285.73        265.95         5.04 o                         
   9   3   1        265.22        249.53         5.82 o                         
  10   3   1        161.95        165.89         5.57 o                         
  11   3   1         21.89         24.36         3.75 o                         
   1   4   1        318.04        333.28         4.97 o                         
   2   4   1         62.93         59.85         2.55 o                         
   3   4   1        102.08        114.80         3.17 o                         
   4   4   1         22.08         22.55         2.28 o                         
   5   4   1         18.50         20.50         2.53 o                         
   6   4   1          9.99         13.88         2.75 o                         
   7   4   1        181.56        174.51         4.39 o                         
   8   4   1          6.55          4.03         2.96 o                         
   9   4   1         98.91        106.31        10.30 o                         
   0   5   1        213.88        225.21         7.21 o                         
   1   5   1          0.68         -0.19         3.00 o                         
   2   5   1         18.32         15.92         2.95 o                         
   0   0   2       1569.21       1838.13        30.65 o                         
   2   0   2       7297.55       7945.77       149.23 o                         
   4   0   2       1318.74       1286.62        19.64 o                         
   6   0   2        444.21        408.09         6.66 o                         
   8   0   2        220.43        235.25         7.36 o                         
  10   0   2        260.05        271.37         9.18 o                         
  12   0   2         74.32         71.04         4.96 o                         
  14   0   2        245.61        252.32        11.17 o                         
   1   1   2       9027.16       9534.03       100.99 o                         
   2   1   2        215.15        221.24         3.62 o                         
   3   1   2        450.13        431.09         5.52 o                         
   4   1   2        285.41        343.29         4.89 o                         
   5   1   2        312.70        373.49         4.33 o                         
   6   1   2         44.15         59.04         1.69 o                         
   7   1   2        672.17        619.21         5.80 o                         
   8   1   2        216.11        202.75         4.06 o                         
   9   1   2        674.65        648.08         8.45 o                         
  10   1   2         11.26         10.08         2.20 o                         
  11   1   2        568.43        555.18         7.66 o                         
  12   1   2         12.67          9.55         3.49 o                         
  13   1   2        191.71        182.76         5.60 o                         
  14   1   2         18.65         23.95         4.08 o                         
   0   2   2         88.45         72.09         2.12 o                         
   1   2   2        172.39        158.07         3.07 o                         
   2   2   2         23.24         15.82         1.31 o                         
   3   2   2        385.78        382.97         4.25 o                         
   4   2   2        311.58        298.74         3.69 o                         
   5   2   2       1243.06       1248.23         9.45 o                         
   6   2   2         68.98         60.82         1.54 o                         
   7   2   2         69.21         67.48         2.33 o                         
   8   2   2        111.03        115.60         3.32 o                         
   9   2   2        230.20        235.76         4.72 o                         
  10   2   2         38.46         40.76         3.11 o                         
  11   2   2          9.80          9.23         3.90 o                         
  12   2   2         31.42         36.91         4.07 o                         
  13   2   2         27.88         37.19         5.69 o                         
   1   3   2        129.16        129.94         2.31 o                         
   2   3   2        331.64        316.21         3.42 o                         
   3   3   2        222.36        207.61         2.84 o                         
   4   3   2          3.34          2.49         1.48 o                         
   5   3   2         18.98         19.17         1.68 o                         
   6   3   2         56.07         56.75         2.03 o                         
   7   3   2        155.07        143.06         3.57 o                         
   8   3   2        215.05        203.48         4.41 o                         
   9   3   2         46.50         48.53         3.13 o                         
  10   3   2          8.18         14.81         3.42 o                         
  11   3   2         47.51         45.64         3.95 o                         
   0   4   2         95.42        103.96         3.78 o                         
   1   4   2        104.58        104.40         2.71 o                         
   2   4   2        177.20        172.38         3.38 o                         
   3   4   2         63.04         60.28         2.36 o                         
   4   4   2         31.93         29.79         2.29 o                         
   5   4   2        164.03        164.21         4.33 o                         
   6   4   2        133.37        128.61         4.02 o                         
   7   4   2          0.27          9.23         2.63 o                         
   8   4   2        112.67        112.00         4.00 o                         
   1   5   2         47.37         40.77         3.10 o                         
   2   5   2        266.82        264.67         6.43 o                         
   2   0   3       2118.57       2176.94        36.39 o                         
   4   0   3        306.27        296.08         6.37 o                         
   6   0   3         69.62         67.68         2.43 o                         
   8   0   3       1582.62       1510.17        17.62 o                         
  10   0   3        187.64        188.01         7.36 o                         
  12   0   3        110.27         99.24         7.09 o                         
  14   0   3         31.27         28.07         4.81 o                         
   0   1   3       7544.04       8105.82       133.94 o                         
   1   1   3       7408.67       7832.95        75.62 o                         
   2   1   3       2398.03       2523.20        27.10 o                         
   3   1   3        148.98        186.15         3.48 o                         
   4   1   3        298.56        305.10         4.55 o                         
   5   1   3       3163.48       3235.29        28.52 o                         
   6   1   3        552.84        535.97         4.88 o                         
   7   1   3         44.31         40.61         1.91 o                         
   8   1   3        170.38        157.62         2.50 o                         
   9   1   3       1011.63        961.57         9.77 o                         
  10   1   3        351.81        336.19         5.92 o                         
  11   1   3        351.16        363.57         7.03 o                         
  12   1   3         98.57         89.05         4.18 o                         
  13   1   3         18.64         20.04         3.83 o                         
  14   1   3         14.02         18.27         4.09 o                         
   1   2   3        614.27        611.17         5.79 o                         
   2   2   3       1029.06        985.40         8.17 o                         
   3   2   3       1965.65       2014.01        16.54 o                         
   4   2   3        305.84        304.29         3.37 o                         
   5   2   3         10.96         13.82         1.39 o                         
   6   2   3        110.84        112.60         2.10 o                         
   7   2   3       1079.49       1014.27         8.60 o                         
   8   2   3        651.25        590.05         7.19 o                         
   9   2   3        144.89        140.96         3.61 o                         
  10   2   3         63.34         61.19         3.68 o                         
  11   2   3        135.78        136.72         4.92 o                         
  12   2   3         86.17        108.52         4.90 o                         
  13   2   3         91.53         94.17         5.56 o                         
   0   3   3        403.23        392.04         5.47 o                         
   1   3   3          3.93          1.63         1.25 o                         
   2   3   3         25.34         30.45         1.48 o                         
   3   3   3         45.08         47.10         1.66 o                         
   4   3   3        211.57        192.83         3.18 o                         
   5   3   3         70.18         65.78         1.98 o                         
   6   3   3        554.79        536.54         6.17 o                         
   7   3   3         98.12         88.52         3.49 o                         
   8   3   3         30.95         35.22         2.48 o                         
   9   3   3          4.80          9.68         2.74 o                         
  10   3   3        108.44        112.40         6.04 o                         
  11   3   3          1.43          2.07         3.48 o                         
   1   4   3        107.60        106.71         2.69 o                         
   2   4   3         79.94         84.16         2.52 o                         
   3   4   3        179.48        171.16         3.32 o                         
   4   4   3         85.49         78.36         2.86 o                         
   5   4   3         30.75         28.55         2.70 o                         
   6   4   3         74.97         73.52         3.22 o                         
   7   4   3        199.64        205.18         4.80 o                         
   8   4   3         46.07         42.32         3.13 o                         
   0   5   3        337.77        339.44        12.52 o                         
   1   5   3         47.60         48.05         4.01 o                         
   2   5   3        104.83         96.16         3.77 o                         
   0   0   4       7653.88       8978.48       238.20 o                         
   2   0   4       2028.38       2054.31        46.35 o                         
   4   0   4        728.02        732.80        12.06 o                         
   6   0   4        649.11        604.63         9.25 o                         
   8   0   4        386.97        348.62         7.35 o                         
  10   0   4        366.63        341.36         9.74 o                         
  12   0   4        165.37        157.52         8.85 o                         
  14   0   4        139.78        137.11         6.36 o                         
   1   1   4       3001.81       3226.02        31.89 o                         
   2   1   4       1354.95       1455.65        14.89 o                         
   3   1   4       1639.15       1599.00        17.73 o                         
   4   1   4        300.74        339.72         6.43 o                         
   5   1   4        113.33        119.91         2.63 o                         
   6   1   4         52.10         59.51         1.82 o                         
   7   1   4        278.89        235.74         3.84 o                         
   8   1   4        119.89        119.53         2.14 o                         
   9   1   4        328.79        309.40         5.93 o                         
  10   1   4          1.40          0.75         2.14 o                         
  11   1   4         92.25         86.48         5.18 o                         
  12   1   4         48.41         64.58         4.10 o                         
  13   1   4        291.15        309.84         7.44 o                         
  14   1   4         10.82         18.84         4.19 o                         
   0   2   4       5171.33       5500.00        65.70 o                         
   1   2   4       2865.23       2919.83        23.05 o                         
   2   2   4         19.18         23.51         1.25 o                         
   3   2   4        135.03        142.44         2.36 o                         
   4   2   4        652.10        636.97         5.43 o                         
   5   2   4        128.19        102.80         2.04 o                         
   6   2   4        210.26        189.41         2.53 o                         
   7   2   4        110.74        100.90         2.04 o                         
   8   2   4         37.09         35.42         2.10 o                         
   9   2   4        572.24        517.07         6.59 o                         
  10   2   4        672.44        634.57         8.31 o                         
  11   2   4        318.97        320.12         7.48 o                         
  12   2   4         31.28         31.86         4.13 o                         
  13   2   4         28.84         28.12         4.33 o                         
   1   3   4        411.78        416.01         4.01 o                         
   2   3   4        576.27        562.15         5.02 o                         
   3   3   4         73.84         69.30         1.82 o                         
   4   3   4         76.77         72.77         2.05 o                         
   5   3   4          7.76          8.51         1.89 o                         
   6   3   4         39.88         33.94         2.14 o                         
   7   3   4         48.60         49.97         2.30 o                         
   8   3   4        179.14        177.56         4.60 o                         
   9   3   4         99.22        100.41         6.33 o                         
  10   3   4          4.54          5.74         3.27 o                         
  11   3   4         76.94         74.67         4.24 o                         
   0   4   4         60.78         63.07         3.28 o                         
   1   4   4        357.96        361.89         4.79 o                         
   2   4   4         44.59         44.97         2.21 o                         
   3   4   4        100.80        102.46         3.25 o                         
   4   4   4        228.17        229.14         4.46 o                         
   5   4   4        106.62        104.19         3.61 o                         
   6   4   4        106.20        108.46         3.55 o                         
   7   4   4         53.21         48.02         3.09 o                         
   8   4   4         87.91         80.43         3.51 o                         
   1   5   4          1.61          7.00         2.77 o                         
   2   5   4        218.49        226.48         5.16 o                         
   2   0   5        358.28        408.99         7.65 o                         
   4   0   5       2629.66       2887.80        41.02 o                         
   6   0   5       2501.41       2702.43        29.68 o                         
   8   0   5        122.89        113.20         4.91 o                         
  10   0   5        273.59        276.43         6.42 o                         
  12   0   5        183.95        190.20         6.87 o                         
  14   0   5         91.66        104.69         6.26 o                         
   0   1   5        764.58        810.04        16.10 o                         
   1   1   5        866.40        863.88         9.27 o                         
   2   1   5        536.16        564.42         6.69 o                         
   3   1   5        133.38        125.40         2.98 o                         
   4   1   5        709.77        776.21         9.16 o                         
   5   1   5        947.97        935.59         8.52 o                         
   6   1   5        235.52        243.12         3.70 o                         
   7   1   5        129.79        117.58         2.72 o                         
   8   1   5        228.36        220.06         3.03 o                         
   9   1   5       1017.09        950.27        10.47 o                         
  10   1   5         17.46         19.01         2.42 o                         
  11   1   5        115.03        117.46         3.89 o                         
  12   1   5         14.74         14.20         3.59 o                         
  13   1   5        117.62        112.04         4.87 o                         
   1   2   5       1025.06       1092.99         8.48 o                         
   2   2   5        515.72        494.58         4.74 o                         
   3   2   5        353.63        325.71         3.63 o                         
   4   2   5        144.95        147.92         2.44 o                         
   5   2   5         53.29         55.63         1.54 o                         
   6   2   5        166.94        158.55         2.36 o                         
   7   2   5        317.43        304.35         3.52 o                         
   8   2   5        261.91        261.66         3.72 o                         
   9   2   5         93.15        107.70         5.82 o                         
  10   2   5         60.79         56.06         3.03 o                         
  11   2   5        187.45        182.20         5.26 o                         
  12   2   5        212.28        214.06         7.94 o                         
  13   2   5         89.79         98.74         5.14 o                         
   0   3   5        860.35        880.88        15.96 o                         
   1   3   5         79.73         82.07         1.91 o                         
   2   3   5          1.10         -0.72         1.33 o                         
   3   3   5         88.24         87.71         2.05 o                         
   4   3   5        325.47        317.23         3.87 o                         
   5   3   5         41.52         36.31         1.96 o                         
   6   3   5         77.49         76.12         2.98 o                         
   7   3   5          1.47          3.61         1.99 o                         
   8   3   5         47.26         44.25         3.14 o                         
   9   3   5        173.59        168.66         5.32 o                         
  10   3   5        431.90        431.73        11.18 o                         
  11   3   5         14.24         10.58         3.57 o                         
   1   4   5         78.66         74.76         2.40 o                         
   2   4   5          9.39         11.91         2.06 o                         
   3   4   5        250.63        258.12         5.03 o                         
   4   4   5         58.61         62.07         3.23 o                         
   5   4   5         38.85         42.67         2.74 o                         
   6   4   5         66.24         62.17         3.01 o                         
   7   4   5        404.35        395.87         7.35 o                         
   8   4   5          7.42         12.85         2.87 o                         
   0   5   5        110.78        110.87         5.21 o                         
   1   5   5          2.28          4.79         2.72 o                         
   0   0   6       5157.44       6029.61       101.81 o                         
   2   0   6         27.50         32.08         2.38 o                         
   4   0   6       2984.03       3202.98        45.57 o                         
   6   0   6        481.64        483.73         7.07 o                         
   8   0   6         89.71         82.96         3.51 o                         
  10   0   6        590.95        563.13        13.14 o                         
  12   0   6         36.90         36.08         4.44 o                         
  14   0   6        200.12        204.23         7.80 o                         
   1   1   6        772.48        781.54         8.54 o                         
   2   1   6        852.90        922.70         9.60 o                         
   3   1   6       2167.07       2193.43        21.96 o                         
   4   1   6        192.14        218.94         3.84 o                         
   5   1   6         89.39        103.26         2.47 o                         
   6   1   6        375.87        369.23         3.61 o                         
   7   1   6       1047.11        979.81         7.57 o                         
   8   1   6        189.88        186.54         3.15 o                         
   9   1   6        215.91        192.18         3.42 o                         
  10   1   6         12.30         10.88         2.47 o                         
  11   1   6         99.71         98.00         3.40 o                         
  12   1   6         39.27         49.02         4.01 o                         
  13   1   6        304.93        298.79         7.38 o                         
   0   2   6       1693.49       1847.83        23.32 o                         
   1   2   6        458.85        465.51         5.80 o                         
   2   2   6        994.86       1032.22         8.23 o                         
   3   2   6       1256.34       1321.33        10.79 o                         
   4   2   6        164.09        157.11         2.55 o                         
   5   2   6        423.08        395.05         3.76 o                         
   6   2   6        197.83        174.71         2.56 o                         
   7   2   6        294.52        267.66         3.94 o                         
   8   2   6         96.62         95.37         3.13 o                         
   9   2   6        214.96        205.58         4.31 o                         
  10   2   6        303.32        291.29         8.78 o                         
  11   2   6         46.46         47.32         3.64 o                         
  12   2   6         62.93         68.00         4.34 o                         
   1   3   6        408.48        406.28         4.28 o                         
   2   3   6        579.03        550.24         6.67 o                         
   3   3   6        467.71        458.16         4.99 o                         
   4   3   6        208.80        220.38         4.23 o                         
   5   3   6         50.15         56.52         2.12 o                         
   6   3   6        148.16        147.25         3.55 o                         
   7   3   6        256.40        258.44         7.33 o                         
   8   3   6        225.91        223.94         4.63 o                         
   9   3   6         52.34         51.12         3.47 o                         
  10   3   6         33.21         31.59         3.28 o                         
  11   3   6        149.33        131.15         7.21 o                         
   0   4   6         50.30         50.20         3.08 o                         
   1   4   6        151.76        152.39         3.35 o                         
   2   4   6          9.68          9.81         2.43 o                         
   3   4   6        112.41        116.87         3.45 o                         
   4   4   6        121.47        122.67         3.55 o                         
   5   4   6        701.25        707.77        10.95 o                         
   6   4   6          8.10         11.59         3.44 o                         
   7   4   6          9.76         12.28         2.93 o                         
   8   4   6         14.34         15.75         3.06 o                         
   2   0   7       2689.13       2870.86        38.97 o                         
   4   0   7       2708.47       3062.33        42.54 o                         
   6   0   7       1041.75       1022.60        11.35 o                         
   8   0   7       1109.50       1018.34        12.95 o                         
  10   0   7         24.08         25.90         3.37 o                         
  12   0   7        304.91        279.90         8.61 o                         
  14   0   7         58.98         59.87         5.87 o                         
   0   1   7       2196.11       2499.56        53.87 o                         
   1   1   7        312.45        308.08         5.87 o                         
   2   1   7        764.84        885.87        10.86 o                         
   3   1   7         11.54          6.60         1.66 o                         
   4   1   7        272.89        269.49         4.04 o                         
   5   1   7       2763.67       2771.44        24.16 o                         
   6   1   7         32.29         32.15         1.58 o                         
   7   1   7        257.28        256.71         3.38 o                         
   8   1   7        252.65        244.38         3.55 o                         
   9   1   7        150.04        151.67         2.82 o                         
  10   1   7        242.97        219.97         4.69 o                         
  11   1   7         80.17         78.04         3.24 o                         
  12   1   7         25.05         25.19         4.55 o                         
  13   1   7          9.48         13.19         3.98 o                         
   1   2   7        607.71        619.02         6.92 o                         
   2   2   7       1387.65       1362.14        10.74 o                         
   3   2   7        433.54        439.04         4.17 o                         
   4   2   7        168.05        172.17         2.64 o                         
   5   2   7          6.24          5.41         1.34 o                         
   6   2   7         26.38         16.76         1.52 o                         
   7   2   7        235.00        210.55         3.76 o                         
   8   2   7        585.11        555.30         6.52 o                         
   9   2   7        181.41        178.13         4.28 o                         
  10   2   7         39.02         35.53         2.69 o                         
  11   2   7         44.91         40.27         3.66 o                         
  12   2   7        199.09        192.60         5.61 o                         
   0   3   7        263.55        233.67         7.53 o                         
   1   3   7        450.09        422.28         6.77 o                         
   2   3   7        636.08        637.16         6.24 o                         
   3   3   7        212.37        203.75         3.33 o                         
   4   3   7        414.15        405.71         4.70 o                         
   5   3   7        274.29        271.17         4.04 o                         
   6   3   7        462.66        449.77         7.00 o                         
   7   3   7          5.61          4.12         2.64 o                         
   8   3   7        136.09        133.87         3.51 o                         
   9   3   7        134.06        139.45         4.57 o                         
  10   3   7         84.76         98.26         4.27 o                         
  11   3   7         61.67         60.34         4.11 o                         
   1   4   7        233.03        226.38         4.18 o                         
   2   4   7         78.95         77.40         3.01 o                         
   3   4   7        274.90        271.89         5.10 o                         
   4   4   7        179.38        170.31         4.20 o                         
   5   4   7         35.37         34.73         3.60 o                         
   6   4   7        174.62        181.26         6.60 o                         
   7   4   7        124.93        118.01         5.33 o                         
   8   4   7         19.05         18.80         3.05 o                         
   0   0   8       2319.20       2483.46        43.66 o                         
   2   0   8       1800.62       2000.17        28.91 o                         
   4   0   8       2504.41       2674.71        32.37 o                         
   6   0   8        949.37        920.29        10.36 o                         
   8   0   8        488.36        483.76         8.60 o                         
  10   0   8        931.70        927.87        13.94 o                         
  12   0   8         94.34         85.01         5.32 o                         
   1   1   8        458.02        544.42         7.21 o                         
   2   1   8        371.76        382.29         8.62 o                         
   3   1   8        298.46        289.20         6.26 o                         
   4   1   8        290.21        289.11         3.67 o                         
   5   1   8         34.92         49.21         1.60 o                         
   6   1   8        152.79        163.59         3.32 o                         
   7   1   8        106.17         89.93         2.17 o                         
   8   1   8         74.09         73.88         2.21 o                         
   9   1   8         70.54         69.04         2.75 o                         
  10   1   8          4.72          3.88         2.34 o                         
  11   1   8        124.40        128.80         4.01 o                         
  12   1   8        182.32        190.06         5.63 o                         
  13   1   8        102.33        105.53         4.97 o                         
   0   2   8        547.99        563.05         8.80 o                         
   1   2   8        478.50        548.13         7.34 o                         
   2   2   8        244.94        246.50         2.92 o                         
   3   2   8         26.76         30.54         1.37 o                         
   4   2   8        871.69        861.84         7.22 o                         
   5   2   8         19.64         18.82         1.46 o                         
   6   2   8        210.21        188.29         3.27 o                         
   7   2   8        159.33        153.25         3.09 o                         
   8   2   8        288.28        276.13         4.59 o                         
   9   2   8         66.25         67.96         2.58 o                         
  10   2   8        151.73        145.81         3.86 o                         
  11   2   8        195.24        191.31         5.36 o                         
  12   2   8         43.39         34.83         3.95 o                         
   1   3   8        614.16        621.73        10.35 o                         
   2   3   8        782.91        772.04         8.80 o                         
   3   3   8         10.48         12.71         1.68 o                         
   4   3   8        280.69        270.56         4.24 o                         
   5   3   8         10.21         10.42         1.89 o                         
   6   3   8        317.89        310.16         4.76 o                         
   7   3   8        102.71        100.32         4.23 o                         
   8   3   8        105.09        110.22         5.63 o                         
   9   3   8        269.55        266.59         8.06 o                         
  10   3   8         22.11         34.25         5.13 o                         
   0   4   8        204.44        191.15         5.82 o                         
   1   4   8        133.34        133.57         3.57 o                         
   2   4   8        126.56        117.41         3.38 o                         
   3   4   8          2.93          3.09         2.47 o                         
   4   4   8         37.83         43.34         2.85 o                         
   5   4   8        176.37        202.51         5.27 o                         
   6   4   8         58.65         65.69         4.57 o                         
   7   4   8          6.93          3.84         3.99 o                         
   2   0   9       1888.95       1865.39        27.49 o                         
   4   0   9        632.99        646.92         8.46 o                         
   6   0   9        612.33        597.65         7.64 o                         
   8   0   9        622.36        601.48         9.27 o                         
  10   0   9        213.00        249.33        10.75 o                         
  12   0   9        666.75        719.79        13.75 o                         
   0   1   9       2136.77       2351.51        44.66 o                         
   1   1   9        727.78        730.13         9.49 o                         
   2   1   9         10.27         12.24         1.63 o                         
   3   1   9        482.13        552.02         6.18 o                         
   4   1   9        249.09        282.47        10.61 o                         
   5   1   9        363.77        338.13         3.94 o                         
   6   1   9         49.53         59.87         3.00 o                         
   7   1   9        161.76        173.60         5.10 o                         
   8   1   9         14.77         15.82         2.52 o                         
   9   1   9        501.59        489.43         7.44 o                         
  10   1   9        390.12        350.91         5.98 o                         
  11   1   9        207.85        188.81         4.79 o                         
  12   1   9         12.63          7.60         3.36 o                         
  13   1   9         36.29         30.78         4.62 o                         
   1   2   9         88.42         90.70         2.24 o                         
   2   2   9        248.33        247.84         3.22 o                         
   3   2   9        386.25        380.20         3.79 o                         
   4   2   9        582.12        578.41         5.36 o                         
   5   2   9         65.41         66.65         2.30 o                         
   6   2   9        698.95        674.20         8.14 o                         
   7   2   9        107.30        107.83         3.15 o                         
   8   2   9         28.09         27.39         2.43 o                         
   9   2   9         46.38         46.36         3.16 o                         
  10   2   9         23.62         23.80         2.73 o                         
  11   2   9         44.58         47.19         4.14 o                         
  12   2   9         69.83         58.32         4.21 o                         
   0   3   9        127.13        116.66         3.58 o                         
   1   3   9         93.69         96.23         2.90 o                         
   2   3   9        158.26        160.82         3.35 o                         
   3   3   9        354.65        336.44         4.55 o                         
   4   3   9        507.67        492.58         5.77 o                         
   5   3   9        836.83        839.97         8.53 o                         
   6   3   9        107.83        111.86         4.07 o                         
   7   3   9        112.42        119.89         3.62 o                         
   8   3   9        163.11        171.69         6.88 o                         
   9   3   9        162.94        154.65         5.38 o                         
  10   3   9        115.07        111.37         4.02 o                         
   1   4   9          0.75          4.00         2.64 o                         
   2   4   9        208.79        191.16         4.44 o                         
   3   4   9        303.87        316.83         5.54 o                         
   4   4   9        100.51         98.71         3.37 o                         
   5   4   9          9.95         10.82         3.79 o                         
   6   4   9         40.33         45.25         4.34 o                         
   7   4   9        258.92        286.09         8.23 o                         
   0   0  10       3817.85       4223.60        72.57 o                         
   2   0  10        223.87        255.53         6.11 o                         
   4   0  10       2177.28       2251.58        24.74 o                         
   6   0  10       1613.44       1507.66        16.21 o                         
   8   0  10         91.50         96.86         3.39 o                         
  10   0  10        351.33        329.87        17.30 o                         
  12   0  10         39.37         41.96         5.05 o                         
   1   1  10         44.39         48.25         1.56 o                         
   2   1  10       1015.74       1044.01         9.54 o                         
   3   1  10       2902.74       3018.31        25.55 o                         
   4   1  10         60.77         65.14         2.07 o                         
   5   1  10         28.09         29.55         1.85 o                         
   6   1  10         51.69         49.13         1.91 o                         
   7   1  10       1168.73       1097.79         8.95 o                         
   8   1  10        155.75        146.30         2.92 o                         
   9   1  10        114.70        122.89         4.17 o                         
  10   1  10         39.98         37.00         3.34 o                         
  11   1  10         22.44         21.03         3.14 o                         
  12   1  10        163.30        160.13         4.86 o                         
  13   1  10        210.14        209.85         7.40 o                         
   0   2  10        603.73        590.64        10.74 o                         
   1   2  10        283.46        290.93         3.93 o                         
   2   2  10         16.74         15.70         1.30 o                         
   3   2  10         60.26         60.51         1.92 o                         
   4   2  10        153.13        145.20         2.75 o                         
   5   2  10        406.92        369.71         4.02 o                         
   6   2  10        126.20        126.52         2.59 o                         
   7   2  10         30.22         37.84         2.12 o                         
   8   2  10         75.15         67.15         2.77 o                         
   9   2  10         79.85         75.29         3.67 o                         
  10   2  10        154.40        144.82         4.64 o                         
  11   2  10        119.31        125.19         4.24 o                         
  12   2  10         13.07         17.64         3.91 o                         
   1   3  10        377.46        355.13         4.89 o                         
   2   3  10        231.42        228.03         4.03 o                         
   3   3  10        487.56        474.59         5.55 o                         
   4   3  10        497.68        489.70         6.29 o                         
   5   3  10         22.15         25.40         2.16 o                         
   6   3  10        485.61        503.63         6.36 o                         
   7   3  10        244.24        259.07         5.18 o                         
   8   3  10         43.83         53.34         3.49 o                         
   9   3  10         56.15         59.63         3.38 o                         
  10   3  10         44.15         48.52         3.42 o                         
   0   4  10        255.32        269.16         9.91 o                         
   1   4  10        395.77        411.00         7.67 o                         
   2   4  10        148.68        138.54         4.04 o                         
   3   4  10        231.76        223.80         4.89 o                         
   4   4  10        159.22        156.67         4.03 o                         
   5   4  10        189.71        199.55         6.05 o                         
   6   4  10         53.78         60.16         3.93 o                         
   7   4  10         76.65         77.07         4.92 o                         
   2   0  11       2292.57       2385.28        23.95 o                         
   4   0  11        225.49        253.37         4.08 o                         
   6   0  11        414.95        383.92         5.32 o                         
   8   0  11        744.90        675.94         9.66 o                         
  10   0  11         78.54         91.96         6.90 o                         
  12   0  11        336.31        329.35         9.27 o                         
   0   1  11        179.64        208.17         4.81 o                         
   1   1  11        607.40        583.04         5.77 o                         
   2   1  11         17.10         17.54         1.58 o                         
   3   1  11        208.35        209.16         2.98 o                         
   4   1  11        109.32         93.34         3.39 o                         
   5   1  11       1709.06       1671.85        15.35 o                         
   6   1  11         48.31         46.32         2.42 o                         
   7   1  11        337.07        335.82         4.44 o                         
   8   1  11         17.02         16.35         2.06 o                         
   9   1  11        188.93        223.55         5.65 o                         
  10   1  11         69.36         70.59         3.76 o                         
  11   1  11        183.92        185.91         4.69 o                         
  12   1  11          0.16         -3.24         3.24 o                         
  13   1  11         53.26         59.73         4.72 o                         
   1   2  11        281.03        284.23         4.53 o                         
   2   2  11        247.98        231.00         3.27 o                         
   3   2  11        333.58        316.30         3.73 o                         
   4   2  11       1399.58       1417.43        11.19 o                         
   5   2  11         32.70         35.64         2.39 o                         
   6   2  11        783.41        726.35         6.70 o                         
   7   2  11         51.89         52.59         2.64 o                         
   8   2  11        120.14        119.69         3.22 o                         
   9   2  11        241.01        241.34         6.80 o                         
  10   2  11          6.66          9.99         2.53 o                         
  11   2  11         44.60         32.31         3.52 o                         
  12   2  11        103.45         86.28         4.65 o                         
   0   3  11        197.22        190.60         6.18 o                         
   1   3  11        198.36        191.44         4.05 o                         
   2   3  11        119.35        123.37         2.85 o                         
   3   3  11        111.01        116.23         2.74 o                         
   4   3  11        342.05        348.72         4.93 o                         
   5   3  11         72.03         71.52         2.84 o                         
   6   3  11        130.32        139.78         3.70 o                         
   7   3  11         14.55         17.37         2.58 o                         
   8   3  11          0.75         13.00         3.39 o                         
   9   3  11         67.88         76.08         3.23 o                         
  10   3  11         87.54         83.66         4.67 o                         
   1   4  11         87.08         87.20         3.44 o                         
   2   4  11         98.54         88.70         3.55 o                         
   3   4  11        502.39        472.14        11.20 o                         
   4   4  11         32.49         30.24         2.82 o                         
   5   4  11         41.46         39.84         3.66 o                         
   6   4  11         15.00         14.85         3.51 o                         
   0   0  12        121.83        158.25         4.58 o                         
   2   0  12       2114.70       2422.29        24.49 o                         
   4   0  12        110.76        104.65         2.87 o                         
   6   0  12         27.40         32.33         2.33 o                         
   8   0  12       1175.47       1078.89        12.79 o                         
  10   0  12        159.83        151.26         6.57 o                         
  12   0  12        123.77        110.98         5.93 o                         
   1   1  12        136.02        134.61         2.13 o                         
   2   1  12        107.19        117.33         2.31 o                         
   3   1  12        617.57        586.27         5.18 o                         
   4   1  12        101.07        103.99         2.95 o                         
   5   1  12         96.93        102.16         2.33 o                         
   6   1  12         69.29         59.95         2.34 o                         
   7   1  12        413.04        402.55         4.98 o                         
   8   1  12         38.06         37.00         2.65 o                         
   9   1  12         47.13         55.66         3.34 o                         
  10   1  12         20.54         22.18         3.56 o                         
  11   1  12        273.10        276.76         7.45 o                         
  12   1  12          2.04         -1.65         3.28 o                         
   0   2  12        482.55        488.87         8.48 o                         
   1   2  12        307.30        291.44         4.09 o                         
   2   2  12        135.28        142.58         3.11 o                         
   3   2  12         26.90         27.40         2.12 o                         
   4   2  12        460.92        424.63         5.44 o                         
   5   2  12       1121.26       1056.42         9.51 o                         
   6   2  12        195.21        195.14         4.53 o                         
   7   2  12         20.17         21.67         2.64 o                         
   8   2  12        241.32        215.64         4.57 o                         
   9   2  12        121.58        129.03         7.07 o                         
  10   2  12        269.44        285.94         9.96 o                         
  11   2  12        117.85        120.36         5.17 o                         
   1   3  12         74.69         71.35         2.43 o                         
   2   3  12        183.83        178.71         3.82 o                         
   3   3  12        115.67        115.00         2.95 o                         
   4   3  12         61.02         57.59         2.76 o                         
   5   3  12          5.07          6.44         2.32 o                         
   6   3  12         95.02        104.70         3.36 o                         
   7   3  12         45.22         48.77         3.71 o                         
   8   3  12         90.38         95.04         3.85 o                         
   9   3  12         53.11         58.76         3.14 o                         
   0   4  12        117.42        126.13         6.96 o                         
   1   4  12         25.48         32.31         3.06 o                         
   2   4  12         35.74         32.89         3.03 o                         
   3   4  12         89.08         82.13         3.65 o                         
   4   4  12        257.44        236.04         7.95 o                         
   5   4  12        241.48        237.58         6.63 o                         
   6   4  12        147.31        155.46         5.18 o                         
   2   0  13        468.33        482.15         5.92 o                         
   4   0  13        602.53        634.53         7.40 o                         
   6   0  13        344.25        326.70         5.24 o                         
   8   0  13         91.58        104.14         3.53 o                         
  10   0  13         19.59         16.02         5.18 o                         
  12   0  13        113.71        128.64         6.29 o                         
   0   1  13        498.19        488.81         5.87 o                         
   1   1  13       1614.31       1625.10        11.57 o                         
   2   1  13         37.80         41.37         1.70 o                         
   3   1  13        346.13        347.38         3.55 o                         
   4   1  13         62.46         70.32         2.01 o                         
   5   1  13       1242.02       1149.43         8.74 o                         
   6   1  13        118.26        112.53         3.14 o                         
   7   1  13        187.85        183.52         3.71 o                         
   8   1  13         22.13         16.69         2.58 o                         
   9   1  13        442.83        440.51         8.09 o                         
  10   1  13         54.75         55.94         4.86 o                         
  11   1  13        361.63        349.08         8.45 o                         
  12   1  13         34.70         39.80         3.77 o                         
   1   2  13        560.21        555.22         7.24 o                         
   2   2  13       1117.67       1063.25        12.67 o                         
   3   2  13        813.13        756.63         6.89 o                         
   4   2  13          4.93          2.54         1.77 o                         
   5   2  13         17.04         19.30         2.20 o                         
   6   2  13         14.27          9.57         2.19 o                         
   7   2  13        244.29        248.78         5.46 o                         
   8   2  13        303.54        304.09         5.51 o                         
   9   2  13        107.60        104.30         4.15 o                         
  10   2  13         16.32         22.73         3.28 o                         
  11   2  13        169.29        170.32         5.08 o                         
   0   3  13        702.47        669.00        13.74 o                         
   1   3  13         80.52         76.99         2.61 o                         
   2   3  13        219.06        217.16         4.14 o                         
   3   3  13         40.22         39.24         2.41 o                         
   4   3  13         54.45         60.37         2.80 o                         
   5   3  13        270.92        274.37         5.52 o                         
   6   3  13         12.79         20.32         2.93 o                         
   7   3  13         13.14         14.48         3.12 o                         
   8   3  13         67.50         75.83         3.75 o                         
   9   3  13          9.29          9.39         3.59 o                         
   1   4  13         57.51         61.65         3.29 o                         
   2   4  13         69.44         71.15         3.52 o                         
   3   4  13        159.40        167.68         4.84 o                         
   4   4  13         34.16         36.91         3.26 o                         
   5   4  13          1.94          0.32         3.36 o                         
   0   0  14         64.15         56.04         3.10 o                         
   2   0  14         79.43         77.50         2.45 o                         
   4   0  14        741.43        782.41         8.63 o                         
   6   0  14        898.23        900.44        10.04 o                         
   8   0  14         80.85         86.32         3.49 o                         
  10   0  14         39.52         42.88         5.61 o                         
  12   0  14         42.75         44.25         8.78 o                         
   1   1  14        243.71        222.75         4.79 o                         
   2   1  14         89.78         93.65         3.98 o                         
   3   1  14       1951.18       1936.88        19.86 o                         
   4   1  14        689.25        666.29         5.72 o                         
   5   1  14          9.07          9.85         2.09 o                         
   6   1  14        420.89        391.15         6.28 o                         
   7   1  14       1269.67       1244.76        12.85 o                         
   8   1  14         55.80         52.64         3.25 o                         
   9   1  14        187.65        204.79         5.54 o                         
  10   1  14          2.10          6.93         3.64 o                         
  11   1  14         40.46         41.19         4.35 o                         
  12   1  14         22.84         19.11         4.14 o                         
   0   2  14        492.16        435.99         8.59 o                         
   1   2  14        381.02        369.65         6.79 o                         
   2   2  14         44.60         46.02         2.27 o                         
   3   2  14        245.14        224.48         4.61 o                         
   4   2  14         91.66         85.66         2.15 o                         
   5   2  14        440.97        421.81         4.85 o                         
   6   2  14        169.57        164.76         3.94 o                         
   7   2  14        126.82        125.64         3.94 o                         
   8   2  14         10.10          7.65         3.09 o                         
   9   2  14         66.57         64.04         3.68 o                         
  10   2  14        182.25        208.23         8.69 o                         
  11   2  14        164.16        143.86         6.47 o                         
   1   3  14        138.58        126.57         3.18 o                         
   2   3  14        344.10        339.92         5.68 o                         
   3   3  14        176.62        176.92         4.45 o                         
   4   3  14         49.89         56.97         2.93 o                         
   5   3  14          2.06          6.90         3.56 o                         
   6   3  14         27.19         27.08         3.21 o                         
   7   3  14         80.60         96.72         3.91 o                         
   8   3  14        231.31        238.17         6.43 o                         
   9   3  14         42.94         49.91         4.05 o                         
   0   4  14         32.47         39.02         7.64 o                         
   1   4  14        180.26        184.08         4.88 o                         
   2   4  14         27.16         25.08         3.10 o                         
   3   4  14         16.01         21.80         3.59 o                         
   4   4  14         13.34         17.89         3.20 o                         
   5   4  14        226.05        247.65         7.62 o                         
   2   0  15       1487.71       1413.47        13.86 o                         
   4   0  15        695.30        682.09         7.37 o                         
   6   0  15       1000.56        913.03        10.16 o                         
   8   0  15        439.65        404.80         6.88 o                         
  10   0  15         26.70         31.95         5.64 o                         
  12   0  15        434.97        481.29        16.02 o                         
   0   1  15        300.54        305.17         4.70 o                         
   1   1  15        220.66        224.27         5.52 o                         
   2   1  15         49.83         54.66         2.21 o                         
   3   1  15        325.34        306.31         4.74 o                         
   4   1  15        526.56        499.21         5.71 o                         
   5   1  15         15.17         17.06         2.08 o                         
   6   1  15        214.28        209.84         3.70 o                         
   7   1  15         89.07         96.93         4.46 o                         
   8   1  15          0.96         10.37         3.63 o                         
   9   1  15        153.96        176.88         6.19 o                         
  10   1  15         54.57         48.64         4.13 o                         
  11   1  15        161.59        172.18         7.13 o                         
   1   2  15        179.88        169.46         3.57 o                         
   2   2  15        295.41        276.13         4.32 o                         
   3   2  15        183.27        181.10         3.28 o                         
   4   2  15         67.67         71.02         2.19 o                         
   5   2  15         14.98         11.34         2.09 o                         
   6   2  15        180.66        160.40         3.81 o                         
   7   2  15        101.56         99.62         4.19 o                         
   8   2  15        123.47        134.58         5.06 o                         
   9   2  15         29.70         36.07         4.88 o                         
  10   2  15          3.69          9.33         3.75 o                         
   0   3  15        316.01        267.10         9.86 o                         
   1   3  15        122.34        123.49         4.68 o                         
   2   3  15         85.19         76.22         3.45 o                         
   3   3  15        155.28        163.87         6.21 o                         
   4   3  15        405.88        433.68        10.75 o                         
   5   3  15        196.80        228.37         5.58 o                         
   6   3  15        215.02        218.29         6.68 o                         
   7   3  15          1.79          7.51         3.55 o                         
   8   3  15          5.49         14.40         3.38 o                         
   1   4  15         18.10         22.21         3.03 o                         
   2   4  15         21.14         13.33         3.06 o                         
   3   4  15        225.52        245.12         5.93 o                         
   4   4  15        136.17        138.07         4.48 o                         
   0   0  16       1492.68       1428.81        23.51 o                         
   2   0  16        535.33        609.06         7.21 o                         
   4   0  16       1361.40       1253.32        11.98 o                         
   6   0  16       1426.84       1410.19        14.67 o                         
   8   0  16        783.75        735.48        12.59 o                         
  10   0  16        536.11        551.31        12.64 o                         
   1   1  16         31.10         24.30         2.13 o                         
   2   1  16        490.06        458.03         4.71 o                         
   3   1  16         32.97         33.25         2.41 o                         
   4   1  16        219.47        210.27         3.65 o                         
   5   1  16        114.08        116.67         2.41 o                         
   6   1  16        239.38        240.14         4.86 o                         
   7   1  16         70.02         65.29         3.24 o                         
   8   1  16        194.27        208.11         5.33 o                         
   9   1  16          8.42         12.14         3.20 o                         
  10   1  16         42.75         45.96         4.16 o                         
  11   1  16         47.52         52.40         5.70 o                         
   0   2  16        419.02        343.80         7.95 o                         
   1   2  16         88.66         91.93         3.29 o                         
   2   2  16         59.96         48.30         2.71 o                         
   3   2  16        400.05        381.00         7.40 o                         
   4   2  16        188.84        169.09         3.15 o                         
   5   2  16         97.04         88.84         3.51 o                         
   6   2  16        180.38        176.72         5.41 o                         
   7   2  16         63.94         70.59         4.06 o                         
   8   2  16         50.23         48.58         4.00 o                         
   9   2  16         98.69         98.24         4.45 o                         
  10   2  16        263.96        299.80         9.03 o                         
   1   3  16         62.67         55.35         3.66 o                         
   2   3  16        200.47        199.50         5.32 o                         
   3   3  16        119.31        115.78         5.60 o                         
   4   3  16        197.94        197.21         5.35 o                         
   5   3  16          0.97         -1.30         3.44 o                         
   6   3  16        140.00        141.20         5.12 o                         
   7   3  16        170.64        184.36         5.64 o                         
   8   3  16        180.12        206.44         5.63 o                         
   0   4  16         29.39         18.34         6.85 o                         
   1   4  16        184.08        185.31         5.27 o                         
   2   4  16         15.15         14.60         3.17 o                         
   3   4  16         60.21         61.73         3.66 o                         
   2   0  17       3564.48       3493.01        35.19 o                         
   4   0  17        175.93        185.20         6.23 o                         
   6   0  17        114.21        112.34         4.13 o                         
   8   0  17        955.60        968.77        17.02 o                         
  10   0  17         83.11         80.75         6.63 o                         
   0   1  17        588.05        587.33        10.57 o                         
   1   1  17        749.96        729.56         8.62 o                         
   2   1  17        415.84        406.27         5.35 o                         
   3   1  17         77.63         80.91         2.33 o                         
   4   1  17         10.61         10.81         2.21 o                         
   5   1  17        375.27        366.31         5.47 o                         
   6   1  17         45.30         37.78         3.04 o                         
   7   1  17         21.16         14.22         3.44 o                         
   8   1  17        139.49        172.71         6.17 o                         
   9   1  17         83.97        101.81         3.77 o                         
  10   1  17        104.11         89.10         4.64 o                         
  11   1  17        139.47        139.42         5.24 o                         
   1   2  17        295.07        266.08         5.96 o                         
   2   2  17        340.74        296.42         6.41 o                         
   3   2  17        103.33         95.02         4.15 o                         
   4   2  17        188.43        174.44         3.50 o                         
   5   2  17          7.44          6.01         3.07 o                         
   6   2  17        108.12        102.27         3.65 o                         
   7   2  17         12.95         16.47         3.67 o                         
   8   2  17         83.26         95.72         4.59 o                         
   9   2  17         62.67         59.70         4.07 o                         
  10   2  17          2.75          1.36         3.68 o                         
   0   3  17        676.23        651.56        12.37 o                         
   1   3  17        112.19        116.98         3.90 o                         
   2   3  17        172.19        197.02         4.89 o                         
   3   3  17          1.91         -1.77         3.18 o                         
   4   3  17        118.83        139.45         7.43 o                         
   5   3  17        298.04        316.44         9.25 o                         
   6   3  17        112.39        102.58         5.82 o                         
   7   3  17         10.20         11.01         4.05 o                         
   1   4  17        160.25        154.09         4.76 o                         
   2   4  17         31.97         34.14         4.19 o                         
   0   0  18        595.19        577.13         9.66 o                         
   2   0  18        454.41        456.28         6.27 o                         
   4   0  18         66.62         76.63         3.05 o                         
   6   0  18        214.43        215.12         5.52 o                         
   8   0  18         54.24         54.18         4.68 o                         
  10   0  18        194.28        210.59         8.66 o                         
   1   1  18        529.04        492.32         6.76 o                         
   2   1  18        151.14        153.47         3.12 o                         
   3   1  18        528.21        508.77         5.03 o                         
   4   1  18          2.79          8.12         1.99 o                         
   5   1  18          4.58          8.36         3.19 o                         
   6   1  18         20.05         17.97         2.96 o                         
   7   1  18        842.12        831.73        10.29 o                         
   8   1  18        116.43        109.48         4.02 o                         
   9   1  18        160.45        184.53         6.46 o                         
  10   1  18         12.71         22.35         4.16 o                         
   0   2  18         49.62         46.33         4.70 o                         
   1   2  18          8.66          4.68         2.73 o                         
   2   2  18        119.23        118.17         3.03 o                         
   3   2  18        105.57        101.69         3.05 o                         
   4   2  18         92.30         86.04         3.67 o                         
   5   2  18        836.40        842.17         9.54 o                         
   6   2  18        156.36        160.95         4.86 o                         
   7   2  18         70.85         63.07         4.28 o                         
   8   2  18         92.27         82.79         4.61 o                         
   9   2  18        135.96        141.55         4.90 o                         
   1   3  18          9.19         12.95         3.09 o                         
   2   3  18         73.28         79.61         3.65 o                         
   3   3  18        116.72        122.78         4.42 o                         
   4   3  18        172.39        201.82         8.23 o                         
   5   3  18         10.16         25.97         4.08 o                         
   6   3  18         77.04         72.27         5.56 o                         
   7   3  18        112.99        121.49         5.75 o                         
   2   0  19        781.35        756.45         8.79 o                         
   4   0  19        126.94        115.48         5.03 o                         
   6   0  19         75.84         68.25         4.72 o                         
   8   0  19        331.75        331.84         8.53 o                         
  10   0  19          7.39         -3.94         5.91 o                         
   0   1  19         98.23         82.59         3.18 o                         
   1   1  19        378.28        356.74         5.14 o                         
   2   1  19        127.48        126.89         3.46 o                         
   3   1  19       1134.11       1089.87         9.33 o                         
   4   1  19        158.39        167.15         3.61 o                         
   5   1  19        130.43        127.73         4.01 o                         
   6   1  19        136.51        128.53         3.83 o                         
   7   1  19        199.72        203.20         5.13 o                         
   8   1  19         52.31         64.93         4.62 o                         
   9   1  19        177.81        193.94         7.45 o                         
  10   1  19         38.38         37.21         4.45 o                         
   1   2  19        176.43        153.52         4.79 o                         
   2   2  19        170.51        182.94         4.15 o                         
   3   2  19        204.65        202.56         5.10 o                         
   4   2  19         48.64         59.51         3.03 o                         
   5   2  19          2.10          0.90         2.72 o                         
   6   2  19        219.84        214.11         5.12 o                         
   7   2  19        346.79        348.00         8.47 o                         
   8   2  19         45.40         35.60         4.29 o                         
   9   2  19          7.79          7.37         3.88 o                         
   0   3  19         67.29         70.92         5.24 o                         
   1   3  19         16.65         15.33         3.18 o                         
   2   3  19          0.52          2.35         3.05 o                         
   3   3  19         43.43         46.40         3.18 o                         
   4   3  19        124.12        125.28         4.20 o                         
   5   3  19          2.58         13.42         3.19 o                         
   6   3  19         71.95         69.44         5.52 o                         
   0   0  20       1897.70       1765.54        23.30 o                         
   2   0  20        493.31        465.52         6.83 o                         
   4   0  20        211.16        203.98         5.76 o                         
   6   0  20        335.68        356.63        13.82 o                         
   8   0  20        119.62        107.28         6.58 o                         
  10   0  20        558.06        634.00        17.31 o                         
   1   1  20        102.96        110.97         2.82 o                         
   2   1  20         87.77         97.84         2.79 o                         
   3   1  20        370.52        349.69         5.41 o                         
   4   1  20        210.58        208.97         4.22 o                         
   5   1  20         63.73         63.41         3.75 o                         
   6   1  20         55.94         58.46         3.52 o                         
   7   1  20        405.06        407.45         6.69 o                         
   8   1  20         63.14         75.61         4.01 o                         
   9   1  20         22.05         25.62         4.13 o                         
   0   2  20        395.49        385.45        10.96 o                         
   1   2  20        272.13        260.35         5.08 o                         
   2   2  20         76.95         72.37         3.39 o                         
   3   2  20         16.61         12.01         2.59 o                         
   4   2  20        166.78        150.54         4.11 o                         
   5   2  20        163.08        163.88         6.50 o                         
   6   2  20        369.27        367.27         6.72 o                         
   7   2  20         63.99         69.16         4.63 o                         
   8   2  20         91.09         87.07         4.45 o                         
   1   3  20         10.20         14.35         3.24 o                         
   2   3  20        106.05        108.32         3.87 o                         
   3   3  20         52.10         48.08         3.30 o                         
   4   3  20         97.53         90.06         4.93 o                         
   5   3  20          5.05         11.16         3.30 o                         
   2   0  21        978.13        960.00        14.25 o                         
   4   0  21        140.85        142.49         4.84 o                         
   6   0  21         19.59         22.54         4.61 o                         
   8   0  21        158.71        155.42         6.28 o                         
   0   1  21        170.48        180.99         8.02 o                         
   1   1  21       1186.19       1168.41         9.87 o                         
   2   1  21         49.42         49.63         2.56 o                         
   3   1  21         59.98         57.25         3.05 o                         
   4   1  21         65.72         71.71         3.35 o                         
   5   1  21         83.91         90.27         4.08 o                         
   6   1  21         42.39         39.42         3.51 o                         
   7   1  21         48.57         47.22         5.00 o                         
   8   1  21         67.88         76.33         4.52 o                         
   9   1  21        264.91        298.08         7.50 o                         
   1   2  21        110.80        105.26         4.18 o                         
   2   2  21        385.95        380.68         6.06 o                         
   3   2  21        188.67        168.19         4.60 o                         
   4   2  21          9.05          3.14         2.82 o                         
   5   2  21         20.96         19.45         3.48 o                         
   6   2  21          2.32         -0.35         3.21 o                         
   7   2  21        121.95        124.24         4.84 o                         
   0   3  21        351.53        344.76        13.51 o                         
   1   3  21         24.26         26.82         3.29 o                         
   2   3  21          3.27          7.15         3.12 o                         
   3   3  21         74.73         84.22         3.74 o                         
   4   3  21         50.30         52.75         3.71 o                         
   0   0  22        150.58        142.46         7.83 o                         
   2   0  22         11.52         29.39         4.43 o                         
   4   0  22        610.86        608.67        11.19 o                         
   6   0  22        423.48        408.24         9.69 o                         
   8   0  22        156.49        136.01         6.31 o                         
   1   1  22        358.76        344.90         5.44 o                         
   2   1  22         16.11         21.97         2.95 o                         
   3   1  22        189.01        197.36         5.23 o                         
   4   1  22         80.67         80.34         3.55 o                         
   5   1  22         30.36         25.57         3.80 o                         
   6   1  22        139.22        124.28         4.24 o                         
   7   1  22        420.24        425.03         7.40 o                         
   8   1  22         35.98         32.55         4.37 o                         
   0   2  22         17.85          8.06         4.20 o                         
   1   2  22        238.93        220.33         4.87 o                         
   2   2  22         73.14         82.01         3.56 o                         
   3   2  22        126.46        113.33         4.59 o                         
   4   2  22         25.31         26.03         3.12 o                         
   5   2  22         71.09         54.43         3.89 o                         
   6   2  22        114.09        100.70         4.06 o                         
   7   2  22         59.88         52.51         4.34 o                         
   1   3  22         18.07         14.14         3.91 o                         
   2   3  22         89.47         90.26         3.91 o                         
   3   3  22        113.51         77.37         7.19 o                         
   2   0  23        546.07        551.87        10.58 o                         
   4   0  23         13.81         15.99         4.84 o                         
   6   0  23         91.93         87.03         5.72 o                         
   8   0  23        192.93        178.93         6.88 o                         
   0   1  23         30.60         47.29         5.10 o                         
   1   1  23        146.37        147.22         4.23 o                         
   2   1  23         43.39         43.30         3.18 o                         
   3   1  23        178.23        189.97         5.32 o                         
   4   1  23         98.76        101.63         3.82 o                         
   5   1  23        293.47        292.78         6.49 o                         
   6   1  23        107.80        110.61         4.28 o                         
   7   1  23         21.49         21.51         3.82 o                         
   1   2  23        220.05        223.39         4.83 o                         
   2   2  23        402.26        408.50         9.60 o                         
   3   2  23         25.70         22.97         3.28 o                         
   4   2  23         82.17         89.96         3.80 o                         
   5   2  23          6.35          3.42         3.68 o                         
   6   2  23         26.15         19.18         3.63 o                         
   0   0  24       1070.89       1076.09        22.54 o                         
   2   0  24        308.37        281.79         8.39 o                         
   4   0  24        202.36        179.43         8.89 o                         
   6   0  24        619.15        628.54        12.19 o                         
   1   1  24         31.79         32.90         3.56 o                         
   2   1  24        136.46        138.97         5.33 o                         
   3   1  24        219.74        223.16         6.42 o                         
   4   1  24         50.36         47.66         3.85 o                         
   5   1  24         54.96         50.06         3.92 o                         
   6   1  24          9.95          8.40         3.76 o                         
   7   1  24        149.45        130.71         7.46 o                         
   0   2  24        618.65        586.96        14.89 o                         
   1   2  24         36.25         42.12         3.55 o                         
   2   2  24          6.54          6.33         3.49 o                         
   3   2  24        109.36        130.77         4.21 o                         
   4   2  24        120.81        135.44         5.45 o                         
   2   0  25        336.42        353.14         9.53 o                         
   4   0  25        356.33        348.76         9.57 o                         
   6   0  25        318.17        309.29         9.80 o                         
   0   1  25        239.61        222.60        12.54 o                         
   1   1  25        201.04        214.32         4.96 o                         
   2   1  25         65.78         69.88         3.53 o                         
   3   1  25         36.64         46.68         4.17 o                         
   4   1  25         69.65         63.92         4.36 o                         
   5   1  25         52.88         52.88         4.11 o                         
   6   1  25         74.05         73.93         6.78 o                         
   1   2  25         30.23         35.24         3.95 o                         
   2   2  25         96.44         96.10         4.85 o                         
   3   2  25         69.94         70.99         3.99 o                         
   0   0  26        159.85        181.74         9.72 o                         
   2   0  26          2.77         18.75         6.95 o                         
   4   0  26        133.61        114.43         6.41 o                         
   1   1  26         50.26         53.10         3.89 o                         
   2   1  26        113.22        129.05         4.62 o                         
   3   1  26        174.54        166.38         7.37 o                         
   4   1  26          0.27         10.08         4.14 o                         
   2   0  27        202.68        213.24         7.53 o                         
   4   0  27        134.68        121.81         6.68 o                         
   0   1  27         23.66         25.11         5.60 o                         
   1   1  27        139.58        135.73         7.04 o                         
   2   1  27         69.63         72.29         3.80 o                         
   0   0  28         65.35         74.10         9.10 o                         
                                                                                
